# Supplementary material for: Oxidative stress facilitates infection of the unicellular alga Haematococcus pluvialis by the fungus Paraphysoderma sedebokerense
Source: Biotechnol Biofuels Bioprod. 2022 May 20;15:56. doi: 10.1186/s13068-022-02140-y (PMC9123766; doi:10.1186/s13068-022-02140-y)
Supplement: Supplementary file 2 — Additional file 2: Differentially expressed genes. [file 13068_2022_2140_MOESM2_ESM.xlsx]

## Sheet: annotated genes of DE 
ID	sprot_Top_BLASTP_hit	logFC	PValue
TRINITY_DN57412_c0_g5	gi|703415097|emb|CEH44550.1| conserved hypothetical protein [Xanthomonas citri pv. citri] &gt;gi|703421857|emb|CEH53236.1| conserved hypothetical protein [Xanthomonas citri pv. citri] &gt;gi|703423247|emb|CEH63573.1| conserved hypothetical protein [Xanthomonas citri pv. citri] &gt;gi|703430059|emb|CEI15548.1| conserved hypothetical protein [Xanthomonas citri pv. citri] &gt;gi|703437876|emb|CEI359…	5.13866	5.11921e-05
TRINITY_DN25836_c0_g1	gi|490403834|ref|WP_004278269.1| MULTISPECIES: integration host factor subunit alpha [Acinetobacter] &gt;gi|262309878|gb|EEY91007.1| integration host factor, alpha subunit [Acinetobacter lwoffii SH145] &gt;gi|407009007|gb|EKE24244.1| integration host factor subunit alpha [uncultured bacterium] &gt;gi|479863867|gb|ENU15834.1| integration host factor subunit alpha [Acinetobacter sp. CIP A162] &gt;g…	5.12976	3.1614e-05
TRINITY_DN51602_c0_g1	gi|159475840|ref|XP_001696022.1| hypothetical protein CHLREDRAFT_175573 [Chlamydomonas reinhardtii] &gt;gi|158275193|gb|EDP00971.1| predicted protein [Chlamydomonas reinhardtii]	4.61557	2.91942e-05
TRINITY_DN22693_c0_g1	gi|582020675|gb|AHI24017.1| hypothetical protein H845_49 [Komagataeibacter xylinus E25] &gt;gi|582021306|gb|AHI24648.1| hypothetical protein H845_693 [Komagataeibacter xylinus E25] &gt;gi|582021533|gb|AHI24875.1| hypothetical protein H845_927 [Komagataeibacter xylinus E25] &gt;gi|582023052|gb|AHI26394.1| hypothetical protein H845_2467 [Komagataeibacter xylinus E25] &gt;gi|582023353|gb|AHI26695.1|…	4.44236	0.000315797
TRINITY_DN61895_c0_g1	gi|159481809|ref|XP_001698967.1| hypothetical protein CHLREDRAFT_152054 [Chlamydomonas reinhardtii] &gt;gi|158273230|gb|EDO99021.1| predicted protein, partial [Chlamydomonas reinhardtii]	4.42315	0.000384765
TRINITY_DN36375_c0_g1	gi|383341230|gb|EID19495.1| hypothetical protein HMPREF1043_0707 [Streptococcus anginosus subsp. whileyi CCUG 39159]	4.30667	0.000589071
TRINITY_DN49090_c0_g1	gi|302843087|ref|XP_002953086.1| hypothetical protein VOLCADRAFT_93804 [Volvox carteri f. nagariensis] &gt;gi|300261797|gb|EFJ46008.1| hypothetical protein VOLCADRAFT_93804 [Volvox carteri f. nagariensis]	4.17996	0.000599165
TRINITY_DN40126_c0_g1	gi|159475840|ref|XP_001696022.1| hypothetical protein CHLREDRAFT_175573 [Chlamydomonas reinhardtii] &gt;gi|158275193|gb|EDP00971.1| predicted protein [Chlamydomonas reinhardtii]	3.92632	7.8587e-06
TRINITY_DN58099_c0_g1	gi|302839119|ref|XP_002951117.1| hypothetical protein VOLCADRAFT_91598 [Volvox carteri f. nagariensis] &gt;gi|300263812|gb|EFJ48011.1| hypothetical protein VOLCADRAFT_91598 [Volvox carteri f. nagariensis]	3.86809	2.16366e-20
TRINITY_DN59755_c2_g1	gi|926793069|ref|XP_013905008.1| trypsin [Monoraphidium neglectum] &gt;gi|761976114|gb|KIZ05989.1| trypsin [Monoraphidium neglectum]	3.82508	1.21247e-14
TRINITY_DN44123_c0_g1	ABCX_PYRYE^ABCX_PYRYE^Q:195-249,H:1-55^40%ID^E:2.35e-06^RecName: Full=Probable ATP-dependent transporter ycf16;^Eukaryota; Rhodophyta; Bangiophyceae; Bangiales; Bangiaceae; Pyropia	3.82173	6.78257e-11
TRINITY_DN61299_c0_g14	gi|926778320|ref|XP_013897634.1| hypothetical protein MNEG_9348 [Monoraphidium neglectum] &gt;gi|761967046|gb|KIY98614.1| hypothetical protein MNEG_9348 [Monoraphidium neglectum]	3.7385	0.00113257
TRINITY_DN55901_c2_g2	gi|302838422|ref|XP_002950769.1| hypothetical protein VOLCADRAFT_104874 [Volvox carteri f. nagariensis] &gt;gi|300263886|gb|EFJ48084.1| hypothetical protein VOLCADRAFT_104874 [Volvox carteri f. nagariensis]	3.60752	2.05407e-13
TRINITY_DN61879_c0_g1	gi|902865507|ref|XP_013051020.1| PREDICTED: lysosomal acid lipase/cholesteryl ester hydrolase-like [Anser cygnoides domesticus]	3.58823	3.79224e-12
TRINITY_DN45989_c0_g1	ABCGC_DICDI^ABCGC_DICDI^Q:121-223,H:194-287^37.963%ID^E:7.85e-12^RecName: Full=ABC transporter G family member 12;^Eukaryota; Amoebozoa; Mycetozoa; Dictyosteliida; Dictyostelium	3.57562	4.9341e-11
TRINITY_DN56520_c1_g1	Y4328_MYCA9^Y4328_MYCA9^Q:111-259,H:80-233^39.623%ID^E:1.1e-19^RecName: Full=Putative S-adenosyl-L-methionine-dependent methyltransferase MAB_4328c;^Bacteria; Actinobacteria; Corynebacteriales; Mycobacteriaceae; Mycobacterium; Mycobacterium abscessus	3.53783	5.4978e-29
TRINITY_DN58558_c3_g1	gi|302828134|ref|XP_002945634.1| hypothetical protein VOLCADRAFT_85802 [Volvox carteri f. nagariensis] &gt;gi|300268449|gb|EFJ52629.1| hypothetical protein VOLCADRAFT_85802 [Volvox carteri f. nagariensis]	3.43992	1.23289e-05
TRINITY_DN54211_c1_g3	ALO_NEUCR^ALO_NEUCR^Q:71-260,H:53-215^30.412%ID^E:2.29e-12^RecName: Full=Putative D-arabinono-1,4-lactone oxidase;^Eukaryota; Fungi; Dikarya; Ascomycota; Pezizomycotina; Sordariomycetes; Sordariomycetidae; Sordariales; Sordariaceae; Neurospora	3.42829	3.20133e-23
TRINITY_DN50099_c1_g2	gi|545376315|ref|XP_005652259.1| S-adenosyl-L-methionine-dependent methyltransferase [Coccomyxa subellipsoidea C-169] &gt;gi|384254241|gb|EIE27715.1| S-adenosyl-L-methionine-dependent methyltransferase [Coccomyxa subellipsoidea C-169]	3.4099	0.00129607
TRINITY_DN61197_c2_g1	gi|159466998|ref|XP_001691685.1| hypothetical protein CHLREDRAFT_145135 [Chlamydomonas reinhardtii] &gt;gi|158279031|gb|EDP04793.1| predicted protein, partial [Chlamydomonas reinhardtii]	3.36852	7.52791e-19
TRINITY_DN45643_c2_g4	gi|496327155|ref|WP_009036333.1| hypothetical protein [Indibacter alkaliphilus] &gt;gi|509714023|gb|EOZ98118.1| transforming growth factor-induced protein (and secreted protein MPB70) [Indibacter alkaliphilus LW1]	3.36569	1.26569e-14
TRINITY_DN56566_c1_g1	GGLO6_ARATH^GGLO6_ARATH^Q:34-105,H:521-597^35.065%ID^E:1.23e-06^RecName: Full=Probable L-gulonolactone oxidase 6 {ECO:0000303|PubMed:20622436};^Eukaryota; Viridiplantae; Streptophyta; Embryophyta; Tracheophyta; Spermatophyta; Magnoliophyta; eudicotyledons; Gunneridae; Pentapetalae; rosids; malvids; Brassicales; Brassicaceae; Camelineae; Arabidopsis	3.35497	5.13112e-14
TRINITY_DN45580_c0_g1	gi|302835010|ref|XP_002949067.1| hypothetical protein VOLCADRAFT_89371 [Volvox carteri f. nagariensis] &gt;gi|300265812|gb|EFJ50002.1| hypothetical protein VOLCADRAFT_89371 [Volvox carteri f. nagariensis]	3.29413	1.66048e-10
TRINITY_DN60567_c0_g12	gi|545356378|ref|XP_005643908.1| alpha/beta-hydrolase [Coccomyxa subellipsoidea C-169] &gt;gi|384245872|gb|EIE19364.1| alpha/beta-hydrolase [Coccomyxa subellipsoidea C-169]	3.28836	2.09765e-08
TRINITY_DN59597_c3_g1	gi|159466998|ref|XP_001691685.1| hypothetical protein CHLREDRAFT_145135 [Chlamydomonas reinhardtii] &gt;gi|158279031|gb|EDP04793.1| predicted protein, partial [Chlamydomonas reinhardtii]	3.28727	9.10225e-14
TRINITY_DN59243_c0_g1	WHT1_CAEEL^WHT1_CAEEL^Q:506-744,H:277-517^23.6%ID^E:6.88e-08^RecName: Full=ABC transporter ATP-binding protein/permease wht-1;^Eukaryota; Metazoa; Ecdysozoa; Nematoda; Chromadorea; Rhabditida; Rhabditoidea; Rhabditidae; Peloderinae; Caenorhabditis	3.27068	3.0119e-20
TRINITY_DN56580_c0_g1	TMPS6_HUMAN^TMPS6_HUMAN^Q:148-386,H:599-804^31.727%ID^E:1.35e-18^RecName: Full=Transmembrane protease serine 6;^Eukaryota; Metazoa; Chordata; Craniata; Vertebrata; Euteleostomi; Mammalia; Eutheria; Euarchontoglires; Primates; Haplorrhini; Catarrhini; Hominidae; Homo	3.25002	1.70956e-31
TRINITY_DN61835_c2_g1	gi|302832221|ref|XP_002947675.1| hypothetical protein VOLCADRAFT_73402 [Volvox carteri f. nagariensis] &gt;gi|300267023|gb|EFJ51208.1| hypothetical protein VOLCADRAFT_73402 [Volvox carteri f. nagariensis]	3.20135	3.24826e-36
TRINITY_DN55552_c0_g1	TM53A_XENLA^TM53A_XENLA^Q:19-266,H:30-267^24.8%ID^E:5.4e-18^RecName: Full=Transmembrane protein 53-A;^Eukaryota; Metazoa; Chordata; Craniata; Vertebrata; Euteleostomi; Amphibia; Batrachia; Anura; Pipoidea; Pipidae; Xenopodinae; Xenopus; Xenopus	3.17509	1.21682e-11
TRINITY_DN51602_c1_g1	gi|159475840|ref|XP_001696022.1| hypothetical protein CHLREDRAFT_175573 [Chlamydomonas reinhardtii] &gt;gi|158275193|gb|EDP00971.1| predicted protein [Chlamydomonas reinhardtii]	3.12924	1.89838e-22
TRINITY_DN52084_c1_g1	gi|499908994|ref|WP_011589728.1| MULTISPECIES: lipase [Alcanivorax] &gt;gi|110648426|emb|CAL17902.1| lipase/esterase [Alcanivorax borkumensis SK2] &gt;gi|576998792|gb|EUC71049.1| lipase [Alcanivorax sp. 97CO-5] &gt;gi|662234457|dbj|BAP15365.1| lipase/esterase [Alcanivorax sp. NBRC 101098]	3.08414	0.000101039
TRINITY_DN58099_c1_g1	gi|159482184|ref|XP_001699153.1| hypothetical protein CHLREDRAFT_177751 [Chlamydomonas reinhardtii] &gt;gi|158273216|gb|EDO99008.1| predicted protein, partial [Chlamydomonas reinhardtii]	3.0492	1.85862e-29
TRINITY_DN55901_c2_g3	gi|302838422|ref|XP_002950769.1| hypothetical protein VOLCADRAFT_104874 [Volvox carteri f. nagariensis] &gt;gi|300263886|gb|EFJ48084.1| hypothetical protein VOLCADRAFT_104874 [Volvox carteri f. nagariensis]	2.99143	2.7592e-16
TRINITY_DN52974_c1_g2	gi|302839119|ref|XP_002951117.1| hypothetical protein VOLCADRAFT_91598 [Volvox carteri f. nagariensis] &gt;gi|300263812|gb|EFJ48011.1| hypothetical protein VOLCADRAFT_91598 [Volvox carteri f. nagariensis]	2.91568	1.22178e-05
TRINITY_DN57621_c2_g1	KLKB1_BOVIN^KLKB1_BOVIN^Q:155-400,H:385-634^36.22%ID^E:5.52e-35^RecName: Full=Plasma kallikrein;^Eukaryota; Metazoa; Chordata; Craniata; Vertebrata; Euteleostomi; Mammalia; Eutheria; Laurasiatheria; Cetartiodactyla; Ruminantia; Pecora; Bovidae; Bovinae; Bos	2.91315	4.29522e-26
TRINITY_DN56355_c0_g1	LIPG_RAT^LIPG_RAT^Q:222-566,H:37-385^33.425%ID^E:1.24e-54^RecName: Full=Gastric triacylglycerol lipase;^Eukaryota; Metazoa; Chordata; Craniata; Vertebrata; Euteleostomi; Mammalia; Eutheria; Euarchontoglires; Glires; Rodentia; Sciurognathi; Muroidea; Muridae; Murinae; Rattus	2.86497	7.35677e-25
TRINITY_DN41310_c0_g3	gi|302854294|ref|XP_002958656.1| hypothetical protein VOLCADRAFT_99951 [Volvox carteri f. nagariensis] &gt;gi|300255981|gb|EFJ40259.1| hypothetical protein VOLCADRAFT_99951 [Volvox carteri f. nagariensis]	2.85771	7.33455e-05
TRINITY_DN57560_c0_g1	gi|302837466|ref|XP_002950292.1| hypothetical protein VOLCADRAFT_90773 [Volvox carteri f. nagariensis] &gt;gi|300264297|gb|EFJ48493.1| hypothetical protein VOLCADRAFT_90773 [Volvox carteri f. nagariensis]	2.80361	8.83821e-05
TRINITY_DN54706_c2_g2	GRST_ANEMI^GRST_ANEMI^Q:235-342,H:24-115^30.556%ID^E:2.14e-06^RecName: Full=Gramicidin S biosynthesis protein GrsT;^Bacteria; Firmicutes; Bacilli; Bacillales; Paenibacillaceae; Aneurinibacillus group; Aneurinibacillus	2.77486	2.77968e-20
TRINITY_DN52036_c1_g2	gi|302833657|ref|XP_002948392.1| hypothetical protein VOLCADRAFT_88686 [Volvox carteri f. nagariensis] &gt;gi|300266612|gb|EFJ50799.1| hypothetical protein VOLCADRAFT_88686 [Volvox carteri f. nagariensis]	2.74948	4.42243e-19
TRINITY_DN48856_c0_g2	gi|159464727|ref|XP_001690593.1| hexose-phosphate transporter [Chlamydomonas reinhardtii] &gt;gi|158280093|gb|EDP05852.1| hexose-phosphate transporter [Chlamydomonas reinhardtii]	2.7398	0.000767527
TRINITY_DN56748_c7_g13	gi|159481642|ref|XP_001698887.1| fasciclin-like protein [Chlamydomonas reinhardtii] &gt;gi|158273379|gb|EDO99169.1| fasciclin-like protein [Chlamydomonas reinhardtii]	2.72265	4.08025e-11
TRINITY_DN52237_c0_g1	gi|545359106|ref|XP_005645048.1| NAD(P)-binding protein [Coccomyxa subellipsoidea C-169] &gt;gi|384247016|gb|EIE20504.1| NAD(P)-binding protein [Coccomyxa subellipsoidea C-169]	2.72014	2.68184e-05
TRINITY_DN54272_c0_g2	GCAT_AERHY^GCAT_AERHY^Q:40-172,H:30-136^31.655%ID^E:9.72e-07^RecName: Full=Phosphatidylcholine-sterol acyltransferase;^Bacteria; Proteobacteria; Gammaproteobacteria; Aeromonadales; Aeromonadaceae; Aeromonas	2.69131	2.54435e-10
TRINITY_DN47622_c0_g1	gi|302832447|ref|XP_002947788.1| hypothetical protein VOLCADRAFT_103570 [Volvox carteri f. nagariensis] &gt;gi|300267136|gb|EFJ51321.1| hypothetical protein VOLCADRAFT_103570 [Volvox carteri f. nagariensis]	2.68148	2.56764e-16
TRINITY_DN53089_c3_g1	gi|302836087|ref|XP_002949604.1| hypothetical protein VOLCADRAFT_90007 [Volvox carteri f. nagariensis] &gt;gi|300264963|gb|EFJ49156.1| hypothetical protein VOLCADRAFT_90007, partial [Volvox carteri f. nagariensis]	2.67994	1.86451e-11
TRINITY_DN62043_c1_g1	gi|302843272|ref|XP_002953178.1| hypothetical protein VOLCADRAFT_93843 [Volvox carteri f. nagariensis] &gt;gi|300261565|gb|EFJ45777.1| hypothetical protein VOLCADRAFT_93843 [Volvox carteri f. nagariensis]	2.67226	1.11162e-21
TRINITY_DN45901_c0_g1	PMM_ORYSJ^PMM_ORYSJ^Q:5-244,H:9-247^74.167%ID^E:2.71e-133^RecName: Full=Phosphomannomutase;^Eukaryota; Viridiplantae; Streptophyta; Embryophyta; Tracheophyta; Spermatophyta; Magnoliophyta; Liliopsida; Poales; Poaceae; BOP clade; Oryzoideae; Oryzeae; Oryzinae; Oryza	2.66789	1.15088e-32
TRINITY_DN60320_c1_g2	gi|926764058|ref|XP_013891081.1| hypothetical protein MNEG_15901 [Monoraphidium neglectum] &gt;gi|761956622|gb|KIY92061.1| hypothetical protein MNEG_15901 [Monoraphidium neglectum]	2.6564	3.99026e-09
TRINITY_DN57352_c1_g1	VKT11_HADGE^VKT11_HADGE^Q:85-135,H:29-79^47.059%ID^E:1.36e-13^RecName: Full=Kunitz-type serine protease inhibitor Hg1;^Eukaryota; Metazoa; Ecdysozoa; Arthropoda; Chelicerata; Arachnida; Scorpiones; Iurida; Iuroidea; Hadrurus	2.65535	1.60179e-18
TRINITY_DN57269_c1_g2	gi|926795628|ref|XP_013905987.1| 3-ketoacyl-CoA synthase 1 [Monoraphidium neglectum] &gt;gi|761977212|gb|KIZ06968.1| 3-ketoacyl-CoA synthase 1 [Monoraphidium neglectum]	2.65136	2.15975e-27
TRINITY_DN50018_c0_g1	UNC22_CAEEL^UNC22_CAEEL^Q:75-259,H:1892-2076^29.843%ID^E:9.04e-09^RecName: Full=Twitchin {ECO:0000303|PubMed:7190524};^Eukaryota; Metazoa; Ecdysozoa; Nematoda; Chromadorea; Rhabditida; Rhabditoidea; Rhabditidae; Peloderinae; Caenorhabditis`UNC22_CAEEL^UNC22_CAEEL^Q:90-259,H:4651-4823^31.073%ID^E:4.92e-06^RecName: Full=Twitchin {ECO:0000303|PubMed:7190524};^Eukaryota; Metazoa; Ecdysozoa; Nematoda;…	2.64647	5.91472e-21
TRINITY_DN50700_c6_g2	gi|159482675|ref|XP_001699393.1| predicted protein [Chlamydomonas reinhardtii] &gt;gi|158272844|gb|EDO98639.1| predicted protein [Chlamydomonas reinhardtii]	2.60266	6.52381e-16
TRINITY_DN55675_c0_g1	LIPG_RAT^LIPG_RAT^Q:131-486,H:33-392^34.677%ID^E:7.91e-62^RecName: Full=Gastric triacylglycerol lipase;^Eukaryota; Metazoa; Chordata; Craniata; Vertebrata; Euteleostomi; Mammalia; Eutheria; Euarchontoglires; Glires; Rodentia; Sciurognathi; Muroidea; Muridae; Murinae; Rattus	2.59522	1.02966e-25
TRINITY_DN54540_c1_g1	gi|159481642|ref|XP_001698887.1| fasciclin-like protein [Chlamydomonas reinhardtii] &gt;gi|158273379|gb|EDO99169.1| fasciclin-like protein [Chlamydomonas reinhardtii]	2.56907	2.68573e-11
TRINITY_DN50123_c0_g1	VTC4_YEAST^VTC4_YEAST^Q:94-343,H:247-493^35.075%ID^E:9.12e-31^RecName: Full=Vacuolar transporter chaperone 4;^Eukaryota; Fungi; Dikarya; Ascomycota; Saccharomycotina; Saccharomycetes; Saccharomycetales; Saccharomycetaceae; Saccharomyces	2.55595	3.60059e-07
TRINITY_DN55845_c1_g2	gi|159490944|ref|XP_001703433.1| hypothetical protein CHLREDRAFT_188156 [Chlamydomonas reinhardtii] &gt;gi|158280357|gb|EDP06115.1| predicted protein [Chlamydomonas reinhardtii]	2.55495	2.95094e-11
TRINITY_DN50686_c2_g2	gi|302840415|ref|XP_002951763.1| hypothetical protein VOLCADRAFT_92239 [Volvox carteri f. nagariensis] &gt;gi|300263011|gb|EFJ47214.1| hypothetical protein VOLCADRAFT_92239 [Volvox carteri f. nagariensis]	2.54602	3.05973e-23
TRINITY_DN46436_c0_g1	gi|926790423|ref|XP_013903685.1| Nodulation receptor kinase [Monoraphidium neglectum] &gt;gi|761974594|gb|KIZ04666.1| Nodulation receptor kinase [Monoraphidium neglectum]	2.54427	0.00116715
TRINITY_DN58876_c5_g1	gi|926773732|ref|XP_013895340.1| hypothetical protein MNEG_11641 [Monoraphidium neglectum] &gt;gi|761963814|gb|KIY96320.1| hypothetical protein MNEG_11641 [Monoraphidium neglectum]	2.5424	1.50362e-26
TRINITY_DN61333_c0_g4	CSLA1_CYATE^CSLA1_CYATE^Q:408-765,H:88-452^39.572%ID^E:1.06e-69^RecName: Full=Mannan synthase 1;^Eukaryota; Viridiplantae; Streptophyta; Embryophyta; Tracheophyta; Spermatophyta; Magnoliophyta; eudicotyledons; Gunneridae; Pentapetalae; rosids; fabids; Fabales; Fabaceae; Papilionoideae; Indigofereae; Cyamopsis	2.53229	1.28531e-24
TRINITY_DN53131_c1_g1	gi|926781198|ref|XP_013899073.1| hypothetical protein MNEG_7908 [Monoraphidium neglectum] &gt;gi|761968943|gb|KIZ00054.1| hypothetical protein MNEG_7908 [Monoraphidium neglectum]	2.51397	9.22e-05
TRINITY_DN52325_c1_g2	USF_AQUPY^USF_AQUPY^Q:91-221,H:28-168^34.752%ID^E:1.61e-16^RecName: Full=Protein usf;^Bacteria; Aquificae; Aquificales; Aquificaceae; Aquifex	2.50009	5.32995e-15
TRINITY_DN36086_c0_g2	gi|926797589|ref|XP_013906218.1| hypothetical protein MNEG_0750 [Monoraphidium neglectum] &gt;gi|761977469|gb|KIZ07199.1| hypothetical protein MNEG_0750 [Monoraphidium neglectum]	2.48935	2.71173e-08
TRINITY_DN52072_c2_g1	gi|926773900|ref|XP_013895424.1| hypothetical protein MNEG_11559 [Monoraphidium neglectum] &gt;gi|761963939|gb|KIY96404.1| hypothetical protein MNEG_11559 [Monoraphidium neglectum]	2.47039	0.00198772
TRINITY_DN56785_c4_g1	gi|497707920|ref|WP_010022104.1| MULTISPECIES: short-chain dehydrogenase/reductase [Lactobacillus] &gt;gi|948625133|gb|KRK56907.1| short chain dehydrogenase [Lactobacillus fructivorans KCTC 3543 = DSM 20203] &gt;gi|948927230|gb|KRN41229.1| short chain dehydrogenase [Lactobacillus homohiochii] &gt;gi|948929157|gb|KRN43044.1| short chain dehydrogenase [Lactobacillus fructivorans]	2.46201	9.98926e-13
TRINITY_DN57570_c1_g1	gi|159467895|ref|XP_001692127.1| hypothetical protein CHLREDRAFT_115546 [Chlamydomonas reinhardtii] &gt;gi|158278854|gb|EDP04617.1| predicted protein, partial [Chlamydomonas reinhardtii]	2.44882	0.00123024
TRINITY_DN54421_c1_g3	TIC32_ARATH^TIC32_ARATH^Q:1-168,H:58-233^32.022%ID^E:2.34e-16^RecName: Full=Short-chain dehydrogenase TIC 32, chloroplastic;^Eukaryota; Viridiplantae; Streptophyta; Embryophyta; Tracheophyta; Spermatophyta; Magnoliophyta; eudicotyledons; Gunneridae; Pentapetalae; rosids; malvids; Brassicales; Brassicaceae; Camelineae; Arabidopsis	2.43847	2.62844e-18
TRINITY_DN26438_c0_g1	KCS5_ARATH^KCS5_ARATH^Q:1-152,H:215-366^40.789%ID^E:3.19e-33^RecName: Full=3-ketoacyl-CoA synthase 5 {ECO:0000303|PubMed:18465198};^Eukaryota; Viridiplantae; Streptophyta; Embryophyta; Tracheophyta; Spermatophyta; Magnoliophyta; eudicotyledons; Gunneridae; Pentapetalae; rosids; malvids; Brassicales; Brassicaceae; Camelineae; Arabidopsis	2.41666	1.74146e-11
TRINITY_DN36280_c0_g1	DRKC_DICDI^DRKC_DICDI^Q:18-69,H:698-749^42.308%ID^E:1.21e-08^RecName: Full=Probable serine/threonine-protein kinase drkC;^Eukaryota; Amoebozoa; Mycetozoa; Dictyosteliida; Dictyostelium	2.40604	0.000196535
TRINITY_DN46072_c0_g1	gi|496327155|ref|WP_009036333.1| hypothetical protein [Indibacter alkaliphilus] &gt;gi|509714023|gb|EOZ98118.1| transforming growth factor-induced protein (and secreted protein MPB70) [Indibacter alkaliphilus LW1]	2.37076	9.94742e-27
TRINITY_DN47214_c0_g1	gi|545357225|ref|XP_005644273.1| hypothetical protein COCSUDRAFT_44554 [Coccomyxa subellipsoidea C-169] &gt;gi|384246238|gb|EIE19729.1| hypothetical protein COCSUDRAFT_44554 [Coccomyxa subellipsoidea C-169]	2.35707	2.48026e-11
TRINITY_DN47157_c0_g1	gi|302839683|ref|XP_002951398.1| hypothetical protein VOLCADRAFT_117809 [Volvox carteri f. nagariensis] &gt;gi|300263373|gb|EFJ47574.1| hypothetical protein VOLCADRAFT_117809 [Volvox carteri f. nagariensis]	2.34326	2.21256e-30
TRINITY_DN57429_c1_g3	gi|552826592|ref|XP_005847063.1| hypothetical protein CHLNCDRAFT_134730 [Chlorella variabilis] &gt;gi|307106716|gb|EFN54961.1| hypothetical protein CHLNCDRAFT_134730 [Chlorella variabilis]	2.32873	1.86011e-13
TRINITY_DN44898_c0_g1	gi|159469977|ref|XP_001693136.1| predicted protein [Chlamydomonas reinhardtii] &gt;gi|158277394|gb|EDP03162.1| predicted protein, partial [Chlamydomonas reinhardtii]	2.32738	2.06844e-09
TRINITY_DN54324_c0_g1	PPA17_ARATH^PPA17_ARATH^Q:55-410,H:44-319^25.683%ID^E:1.63e-23^RecName: Full=Purple acid phosphatase 17;^Eukaryota; Viridiplantae; Streptophyta; Embryophyta; Tracheophyta; Spermatophyta; Magnoliophyta; eudicotyledons; Gunneridae; Pentapetalae; rosids; malvids; Brassicales; Brassicaceae; Camelineae; Arabidopsis	2.31589	4.33147e-12
TRINITY_DN43894_c0_g1	gi|760439515|ref|XP_011396826.1| hypothetical protein F751_6916 [Auxenochlorella protothecoides] &gt;gi|675351508|gb|KFM23948.1| hypothetical protein F751_6916 [Auxenochlorella protothecoides]	2.30612	9.39651e-09
TRINITY_DN37087_c0_g2	gi|302844955|ref|XP_002954017.1| component of cytosolic 80S ribosome and 40S small subunit [Volvox carteri f. nagariensis] &gt;gi|300260829|gb|EFJ45046.1| component of cytosolic 80S ribosome and 40S small subunit [Volvox carteri f. nagariensis]	2.2802	0.000348899
TRINITY_DN57486_c5_g1	gi|545355716|ref|XP_005643634.1| galactose oxidase [Coccomyxa subellipsoidea C-169] &gt;gi|384245597|gb|EIE19090.1| galactose oxidase [Coccomyxa subellipsoidea C-169]	2.27946	3.40284e-16
TRINITY_DN50890_c0_g1	gi|545359217|ref|XP_005645094.1| hypothetical protein COCSUDRAFT_67413 [Coccomyxa subellipsoidea C-169] &gt;gi|384247062|gb|EIE20550.1| hypothetical protein COCSUDRAFT_67413 [Coccomyxa subellipsoidea C-169]	2.25188	2.51911e-05
TRINITY_DN60538_c0_g6	gi|760445481|ref|XP_011399809.1| hypothetical protein F751_4922 [Auxenochlorella protothecoides] &gt;gi|675354421|gb|KFM26861.1| hypothetical protein F751_4922 [Auxenochlorella protothecoides]	2.2417	1.47795e-09
TRINITY_DN53707_c1_g1	gi|302835010|ref|XP_002949067.1| hypothetical protein VOLCADRAFT_89371 [Volvox carteri f. nagariensis] &gt;gi|300265812|gb|EFJ50002.1| hypothetical protein VOLCADRAFT_89371 [Volvox carteri f. nagariensis]	2.24034	1.06724e-11
TRINITY_DN62827_c4_g2	Y1390_ARATH^Y1390_ARATH^Q:6-131,H:13-138^50.394%ID^E:9.12e-32^RecName: Full=Uncharacterized protein At1g03900;^Eukaryota; Viridiplantae; Streptophyta; Embryophyta; Tracheophyta; Spermatophyta; Magnoliophyta; eudicotyledons; Gunneridae; Pentapetalae; rosids; malvids; Brassicales; Brassicaceae; Camelineae; Arabidopsis	2.24005	6.72491e-34
TRINITY_DN44133_c0_g1	gi|633907596|gb|KDD73712.1| hypothetical protein H632_c1901p0 [Helicosporidium sp. ATCC 50920]	2.22698	9.006e-12
TRINITY_DN53753_c2_g4	gi|159470409|ref|XP_001693352.1| predicted protein [Chlamydomonas reinhardtii] &gt;gi|158277610|gb|EDP03378.1| predicted protein [Chlamydomonas reinhardtii]	2.22226	2.76681e-24
TRINITY_DN28093_c0_g1	gi|302840981|ref|XP_002952036.1| hypothetical protein VOLCADRAFT_92698 [Volvox carteri f. nagariensis] &gt;gi|300262622|gb|EFJ46827.1| hypothetical protein VOLCADRAFT_92698 [Volvox carteri f. nagariensis]	2.2148	5.05198e-10
TRINITY_DN56850_c2_g1	gi|926793649|ref|XP_013905298.1| hypothetical protein MNEG_1682 [Monoraphidium neglectum] &gt;gi|761976440|gb|KIZ06279.1| hypothetical protein MNEG_1682 [Monoraphidium neglectum]	2.2108	8.23842e-08
TRINITY_DN41326_c0_g1	gi|926788921|ref|XP_013902934.1| hypothetical protein MNEG_4043 [Monoraphidium neglectum] &gt;gi|761973710|gb|KIZ03915.1| hypothetical protein MNEG_4043 [Monoraphidium neglectum]	2.19869	2.18569e-24
TRINITY_DN44593_c1_g1	gi|159484186|ref|XP_001700141.1| predicted protein [Chlamydomonas reinhardtii] &gt;gi|158272637|gb|EDO98435.1| predicted protein, partial [Chlamydomonas reinhardtii]	2.19493	1.29595e-20
TRINITY_DN62468_c0_g1	C6A20_DROME^C6A20_DROME^Q:603-759,H:345-472^29.114%ID^E:1.84e-13^RecName: Full=Probable cytochrome P450 6a20;^Eukaryota; Metazoa; Ecdysozoa; Arthropoda; Hexapoda; Insecta; Pterygota; Neoptera; Endopterygota; Diptera; Brachycera; Muscomorpha; Ephydroidea; Drosophilidae; Drosophila; Sophophora	2.19272	3.42745e-31
TRINITY_DN58124_c5_g1	YJCD_SCHPO^YJCD_SCHPO^Q:28-103,H:32-110^39.241%ID^E:3.43e-11^RecName: Full=Uncharacterized oxidoreductase C736.13;^Eukaryota; Fungi; Dikarya; Ascomycota; Taphrinomycotina; Schizosaccharomycetes; Schizosaccharomycetales; Schizosaccharomycetaceae; Schizosaccharomyces	2.18911	7.64999e-11
TRINITY_DN62357_c0_g3	gi|302836540|ref|XP_002949830.1| hypothetical protein VOLCADRAFT_59807 [Volvox carteri f. nagariensis] &gt;gi|300264739|gb|EFJ48933.1| hypothetical protein VOLCADRAFT_59807, partial [Volvox carteri f. nagariensis]	2.17675	9.66242e-05
TRINITY_DN50824_c0_g1	gi|302837213|ref|XP_002950166.1| hypothetical protein VOLCADRAFT_90497 [Volvox carteri f. nagariensis] &gt;gi|300264639|gb|EFJ48834.1| hypothetical protein VOLCADRAFT_90497 [Volvox carteri f. nagariensis]	2.16439	4.786e-17
TRINITY_DN59259_c2_g1	gi|926783228|ref|XP_013900088.1| hypothetical protein MNEG_6896, partial [Monoraphidium neglectum] &gt;gi|761970235|gb|KIZ01069.1| hypothetical protein MNEG_6896, partial [Monoraphidium neglectum]	2.15605	1.35694e-15
TRINITY_DN69717_c0_g1	gi|159489538|ref|XP_001702754.1| predicted protein [Chlamydomonas reinhardtii] &gt;gi|158280776|gb|EDP06533.1| predicted protein [Chlamydomonas reinhardtii]	2.15234	5.33551e-06
TRINITY_DN45531_c0_g1	gi|159478168|ref|XP_001697176.1| hypothetical protein CHLREDRAFT_176066 [Chlamydomonas reinhardtii] &gt;gi|158274650|gb|EDP00431.1| predicted protein [Chlamydomonas reinhardtii]	2.12162	4.14658e-37
TRINITY_DN44171_c1_g1	gi|752560021|ref|WP_041231250.1| NAD(P)-dependent oxidoreductase [Deinococcus peraridilitoris]	2.099	4.84456e-20
TRINITY_DN62440_c0_g1	gi|302842825|ref|XP_002952955.1| hypothetical protein VOLCADRAFT_118240 [Volvox carteri f. nagariensis] &gt;gi|300261666|gb|EFJ45877.1| hypothetical protein VOLCADRAFT_118240 [Volvox carteri f. nagariensis]	2.09147	1.34583e-06
TRINITY_DN49375_c0_g1	gi|159490820|ref|XP_001703371.1| predicted protein [Chlamydomonas reinhardtii] &gt;gi|158280295|gb|EDP06053.1| predicted protein [Chlamydomonas reinhardtii]	2.08833	2.54363e-09
TRINITY_DN46280_c0_g1	SRF5_ARATH^SRF5_ARATH^Q:32-300,H:8-229^27.509%ID^E:5.63e-19^RecName: Full=Protein STRUBBELIG-RECEPTOR FAMILY 5;^Eukaryota; Viridiplantae; Streptophyta; Embryophyta; Tracheophyta; Spermatophyta; Magnoliophyta; eudicotyledons; Gunneridae; Pentapetalae; rosids; malvids; Brassicales; Brassicaceae; Camelineae; Arabidopsis	2.08654	1.70049e-19
TRINITY_DN55753_c1_g2	gi|926763324|ref|XP_013890714.1| hypothetical protein MNEG_16270 [Monoraphidium neglectum] &gt;gi|761955856|gb|KIY91694.1| hypothetical protein MNEG_16270 [Monoraphidium neglectum]	2.08091	2.77883e-07
TRINITY_DN57263_c0_g3	gi|302846415|ref|XP_002954744.1| hypothetical protein VOLCADRAFT_65163 [Volvox carteri f. nagariensis] &gt;gi|300259927|gb|EFJ44150.1| hypothetical protein VOLCADRAFT_65163 [Volvox carteri f. nagariensis]	2.07997	1.72565e-14
TRINITY_DN58173_c1_g6	TITIN_HUMAN^TITIN_HUMAN^Q:75-261,H:23961-24143^31.606%ID^E:5.41e-09^RecName: Full=Titin;^Eukaryota; Metazoa; Chordata; Craniata; Vertebrata; Euteleostomi; Mammalia; Eutheria; Euarchontoglires; Primates; Haplorrhini; Catarrhini; Hominidae; Homo`TITIN_HUMAN^TITIN_HUMAN^Q:75-258,H:26126-26306^28.191%ID^E:7.1e-07^RecName: Full=Titin;^Eukaryota; Metazoa; Chordata; Craniata; Vertebrata; Euteleostomi; M…	2.07826	3.70382e-31
TRINITY_DN50294_c3_g3	gi|926787859|ref|XP_013902403.1| hypothetical protein MNEG_4578 [Monoraphidium neglectum] &gt;gi|761973077|gb|KIZ03384.1| hypothetical protein MNEG_4578 [Monoraphidium neglectum]	2.07576	0.000944971
TRINITY_DN55735_c1_g1	gi|302830448|ref|XP_002946790.1| hypothetical protein VOLCADRAFT_87122 [Volvox carteri f. nagariensis] &gt;gi|300267834|gb|EFJ52016.1| hypothetical protein VOLCADRAFT_87122 [Volvox carteri f. nagariensis]	2.06845	0.000191672
TRINITY_DN51446_c0_g1	gi|944515222|dbj|GAP95063.1| hypothetical protein NIES2104_15830 [Leptolyngbya sp. NIES-2104]	2.0586	3.54528e-15
TRINITY_DN44614_c0_g2	gi|302853622|ref|XP_002958325.1| hypothetical protein VOLCADRAFT_69295 [Volvox carteri f. nagariensis] &gt;gi|300256350|gb|EFJ40618.1| hypothetical protein VOLCADRAFT_69295 [Volvox carteri f. nagariensis]	2.05758	2.02637e-07
TRINITY_DN49933_c0_g1	gi|545364850|ref|XP_005647456.1| hypothetical protein COCSUDRAFT_16204 [Coccomyxa subellipsoidea C-169] &gt;gi|384249430|gb|EIE22912.1| hypothetical protein COCSUDRAFT_16204 [Coccomyxa subellipsoidea C-169]	2.05154	6.60882e-16
TRINITY_DN45694_c1_g1	GMPP2_ORYSJ^GMPP2_ORYSJ^Q:7-365,H:2-361^64.444%ID^E:9.17e-173^RecName: Full=Probable mannose-1-phosphate guanylyltransferase 2;^Eukaryota; Viridiplantae; Streptophyta; Embryophyta; Tracheophyta; Spermatophyta; Magnoliophyta; Liliopsida; Poales; Poaceae; BOP clade; Oryzoideae; Oryzeae; Oryzinae; Oryza	2.04657	2.30378e-40
TRINITY_DN44614_c0_g1	gi|302853622|ref|XP_002958325.1| hypothetical protein VOLCADRAFT_69295 [Volvox carteri f. nagariensis] &gt;gi|300256350|gb|EFJ40618.1| hypothetical protein VOLCADRAFT_69295 [Volvox carteri f. nagariensis]	2.04243	5.2248e-05
TRINITY_DN44549_c0_g1	APTX_CHICK^APTX_CHICK^Q:12-113,H:214-311^47.059%ID^E:1.15e-22^RecName: Full=Aprataxin;^Eukaryota; Metazoa; Chordata; Craniata; Vertebrata; Euteleostomi; Archelosauria; Archosauria; Dinosauria; Saurischia; Theropoda; Coelurosauria; Aves; Neognathae; Galloanserae; Galliformes; Phasianidae; Phasianinae; Gallus	2.02593	0.00030372
TRINITY_DN59657_c0_g1	TIC32_ARATH^TIC32_ARATH^Q:2-220,H:60-284^31.897%ID^E:9.79e-19^RecName: Full=Short-chain dehydrogenase TIC 32, chloroplastic;^Eukaryota; Viridiplantae; Streptophyta; Embryophyta; Tracheophyta; Spermatophyta; Magnoliophyta; eudicotyledons; Gunneridae; Pentapetalae; rosids; malvids; Brassicales; Brassicaceae; Camelineae; Arabidopsis	2.02438	2.0391e-07
TRINITY_DN59141_c0_g2	gi|302830448|ref|XP_002946790.1| hypothetical protein VOLCADRAFT_87122 [Volvox carteri f. nagariensis] &gt;gi|300267834|gb|EFJ52016.1| hypothetical protein VOLCADRAFT_87122 [Volvox carteri f. nagariensis]	2.02423	7.80237e-07
TRINITY_DN61054_c1_g4	gi|760440535|ref|XP_011397336.1| Deoxycytidylate deaminase [Auxenochlorella protothecoides] &gt;gi|675352008|gb|KFM24448.1| Deoxycytidylate deaminase [Auxenochlorella protothecoides]	2.02039	0.000910969
TRINITY_DN58359_c1_g1	CSR1_YEAST^CSR1_YEAST^Q:112-341,H:76-312^25.911%ID^E:2.58e-17^RecName: Full=Phosphatidylinositol transfer protein CSR1;^Eukaryota; Fungi; Dikarya; Ascomycota; Saccharomycotina; Saccharomycetes; Saccharomycetales; Saccharomycetaceae; Saccharomyces	2.01937	1.79292e-15
TRINITY_DN55767_c1_g2	gi|159467409|ref|XP_001691884.1| hypothetical protein CHLREDRAFT_170688 [Chlamydomonas reinhardtii] &gt;gi|158278611|gb|EDP04374.1| predicted protein [Chlamydomonas reinhardtii]	2.01743	4.22062e-16
TRINITY_DN60329_c1_g1	gi|926777656|ref|XP_013897302.1| ABC transporter G family protein, partial [Monoraphidium neglectum] &gt;gi|761966596|gb|KIY98282.1| ABC transporter G family protein, partial [Monoraphidium neglectum]	2.01527	4.65815e-08
TRINITY_DN57439_c0_g3	gi|568057548|gb|ETM54210.1| calcium-translocating P-type ATPase, PMCA-type [Phytophthora parasitica]	2.01448	0.00191075
TRINITY_DN51497_c0_g1	gi|159482184|ref|XP_001699153.1| hypothetical protein CHLREDRAFT_177751 [Chlamydomonas reinhardtii] &gt;gi|158273216|gb|EDO99008.1| predicted protein, partial [Chlamydomonas reinhardtii]	2.00309	4.36495e-12
TRINITY_DN46419_c0_g2	gi|926780794|ref|XP_013898871.1| ribosomal large subunit pseudouridine synthase D [Monoraphidium neglectum] &gt;gi|761968681|gb|KIY99851.1| ribosomal large subunit pseudouridine synthase D [Monoraphidium neglectum]	2.00297	0.000152217
TRINITY_DN59260_c1_g7	gi|302839121|ref|XP_002951118.1| hypothetical protein VOLCADRAFT_91599 [Volvox carteri f. nagariensis] &gt;gi|300263813|gb|EFJ48012.1| hypothetical protein VOLCADRAFT_91599 [Volvox carteri f. nagariensis]	2.00146	1.54789e-06
TRINITY_DN55794_c2_g10	gi|926776426|ref|XP_013896687.1| hypothetical protein MNEG_10297 [Monoraphidium neglectum] &gt;gi|761965744|gb|KIY97667.1| hypothetical protein MNEG_10297 [Monoraphidium neglectum]	2.00063	4.1107e-09
TRINITY_DN49088_c1_g1	gi|302832656|ref|XP_002947892.1| hypothetical protein VOLCADRAFT_88263 [Volvox carteri f. nagariensis] &gt;gi|300266694|gb|EFJ50880.1| hypothetical protein VOLCADRAFT_88263 [Volvox carteri f. nagariensis]	1.99158	2.6781e-25
TRINITY_DN14374_c0_g1	gi|527198583|gb|EPS66678.1| hypothetical protein M569_08101, partial [Genlisea aurea]	1.98853	2.29301e-05
TRINITY_DN57412_c0_g1	gi|524390510|emb|CDB39267.1| putative uncharacterized protein [Azospirillum sp. CAG:260]	1.98613	4.85743e-16
TRINITY_DN51673_c2_g1	gi|302837935|ref|XP_002950526.1| hypothetical protein VOLCADRAFT_91012 [Volvox carteri f. nagariensis] &gt;gi|300264075|gb|EFJ48272.1| hypothetical protein VOLCADRAFT_91012 [Volvox carteri f. nagariensis]	1.97965	0.000591008
TRINITY_DN57413_c0_g2	gi|926764948|ref|XP_013891526.1| hypothetical protein MNEG_15458 [Monoraphidium neglectum] &gt;gi|761957501|gb|KIY92506.1| hypothetical protein MNEG_15458 [Monoraphidium neglectum]	1.9726	0.000295103
TRINITY_DN50123_c1_g1	gi|302836906|ref|XP_002950013.1| hypothetical protein VOLCADRAFT_90423 [Volvox carteri f. nagariensis] &gt;gi|300264922|gb|EFJ49116.1| hypothetical protein VOLCADRAFT_90423 [Volvox carteri f. nagariensis]	1.96325	1.34657e-07
TRINITY_DN61896_c2_g1	gi|926763894|ref|XP_013890999.1| hypothetical protein MNEG_15984 [Monoraphidium neglectum] &gt;gi|761956461|gb|KIY91979.1| hypothetical protein MNEG_15984 [Monoraphidium neglectum]	1.95312	9.54089e-10
TRINITY_DN50477_c0_g1	gi|302839119|ref|XP_002951117.1| hypothetical protein VOLCADRAFT_91598 [Volvox carteri f. nagariensis] &gt;gi|300263812|gb|EFJ48011.1| hypothetical protein VOLCADRAFT_91598 [Volvox carteri f. nagariensis]	1.9505	4.27925e-15
TRINITY_DN52581_c2_g1	SAST_HUMAN^SAST_HUMAN^Q:37-117,H:29-108^33.333%ID^E:4.65e-08^RecName: Full=S-acyl fatty acid synthase thioesterase, medium chain;^Eukaryota; Metazoa; Chordata; Craniata; Vertebrata; Euteleostomi; Mammalia; Eutheria; Euarchontoglires; Primates; Haplorrhini; Catarrhini; Hominidae; Homo	1.94967	1.94464e-11
TRINITY_DN47951_c0_g1	gi|926795628|ref|XP_013905987.1| 3-ketoacyl-CoA synthase 1 [Monoraphidium neglectum] &gt;gi|761977212|gb|KIZ06968.1| 3-ketoacyl-CoA synthase 1 [Monoraphidium neglectum]	1.94078	4.37454e-19
TRINITY_DN62303_c0_g1	gi|159477723|ref|XP_001696958.1| hypothetical protein CHLREDRAFT_176330 [Chlamydomonas reinhardtii] &gt;gi|158274870|gb|EDP00650.1| predicted protein [Chlamydomonas reinhardtii]	1.93359	2.34975e-13
TRINITY_DN56777_c1_g3	gi|489813425|ref|WP_003717269.1| dephospho-CoA kinase [Lactobacillus vaginalis] &gt;gi|227349573|gb|EEJ39864.1| dephospho-CoA kinase [Lactobacillus vaginalis DSM 5837 = ATCC 49540] &gt;gi|948829783|gb|KRM48788.1| dephospho-CoA kinase [Lactobacillus vaginalis DSM 5837 = ATCC 49540]	1.92951	0.00123132
TRINITY_DN60842_c0_g1	gi|926798363|ref|XP_013906605.1| biotin carboxylase [Monoraphidium neglectum] &gt;gi|761977892|gb|KIZ07586.1| biotin carboxylase [Monoraphidium neglectum]	1.92927	3.99523e-13
TRINITY_DN59234_c3_g2	gi|302833657|ref|XP_002948392.1| hypothetical protein VOLCADRAFT_88686 [Volvox carteri f. nagariensis] &gt;gi|300266612|gb|EFJ50799.1| hypothetical protein VOLCADRAFT_88686 [Volvox carteri f. nagariensis]	1.92403	2.22739e-30
TRINITY_DN55837_c0_g1	gi|159482797|ref|XP_001699454.1| isoamylase, starch debranching enzyme [Chlamydomonas reinhardtii] &gt;gi|158272905|gb|EDO98700.1| isoamylase, starch debranching enzyme [Chlamydomonas reinhardtii]	1.91806	1.18481e-05
TRINITY_DN56748_c5_g2	gi|159481642|ref|XP_001698887.1| fasciclin-like protein [Chlamydomonas reinhardtii] &gt;gi|158273379|gb|EDO99169.1| fasciclin-like protein [Chlamydomonas reinhardtii]	1.91477	1.7537e-23
TRINITY_DN55570_c1_g1	KCS5_ARATH^KCS5_ARATH^Q:5-393,H:84-468^41.131%ID^E:1.41e-100^RecName: Full=3-ketoacyl-CoA synthase 5 {ECO:0000303|PubMed:18465198};^Eukaryota; Viridiplantae; Streptophyta; Embryophyta; Tracheophyta; Spermatophyta; Magnoliophyta; eudicotyledons; Gunneridae; Pentapetalae; rosids; malvids; Brassicales; Brassicaceae; Camelineae; Arabidopsis	1.91064	3.96538e-37
TRINITY_DN58124_c5_g2	YJCD_SCHPO^YJCD_SCHPO^Q:43-118,H:32-110^41.772%ID^E:1.13e-10^RecName: Full=Uncharacterized oxidoreductase C736.13;^Eukaryota; Fungi; Dikarya; Ascomycota; Taphrinomycotina; Schizosaccharomycetes; Schizosaccharomycetales; Schizosaccharomycetaceae; Schizosaccharomyces	1.90454	1.80095e-06
TRINITY_DN53739_c1_g1	gi|926782088|ref|XP_013899518.1| DNA (cytosine-5-)-methyltransferase [Monoraphidium neglectum] &gt;gi|761969513|gb|KIZ00499.1| DNA (cytosine-5-)-methyltransferase [Monoraphidium neglectum]	1.90425	0.00083615
TRINITY_DN50895_c1_g4	PKNX1_BOVIN^PKNX1_BOVIN^Q:18-89,H:257-328^48.611%ID^E:1.44e-17^RecName: Full=Homeobox protein PKNOX1;^Eukaryota; Metazoa; Chordata; Craniata; Vertebrata; Euteleostomi; Mammalia; Eutheria; Laurasiatheria; Cetartiodactyla; Ruminantia; Pecora; Bovidae; Bovinae; Bos	1.90352	1.3725e-10
TRINITY_DN53707_c0_g1	gi|926766570|ref|XP_013892337.1| hypothetical protein MNEG_14644 [Monoraphidium neglectum] &gt;gi|761959005|gb|KIY93317.1| hypothetical protein MNEG_14644 [Monoraphidium neglectum]	1.89473	1.28452e-18
TRINITY_DN54402_c2_g1	gi|294769675|gb|ADF36710.1| polyketide synthase [uncultured bacterium]	1.89037	1.68201e-05
TRINITY_DN55087_c0_g5	Y1483_SYNY3^Y1483_SYNY3^Q:5-116,H:68-178^35.593%ID^E:9.62e-08^RecName: Full=Uncharacterized protein sll1483;^Bacteria; Cyanobacteria; Oscillatoriophycideae; Chroococcales; Synechocystis	1.88692	4.66055e-06
TRINITY_DN47216_c0_g2	gi|302841753|ref|XP_002952421.1| hypothetical protein VOLCADRAFT_109826 [Volvox carteri f. nagariensis] &gt;gi|300262357|gb|EFJ46564.1| hypothetical protein VOLCADRAFT_109826 [Volvox carteri f. nagariensis]	1.87788	5.81086e-17
TRINITY_DN57488_c0_g1	gi|159465409|ref|XP_001690915.1| predicted protein [Chlamydomonas reinhardtii] &gt;gi|158279601|gb|EDP05361.1| predicted protein [Chlamydomonas reinhardtii]	1.86973	1.02069e-05
TRINITY_DN47226_c1_g1	gi|159475719|ref|XP_001695966.1| subunit of the ESCRT-I complex [Chlamydomonas reinhardtii] &gt;gi|158275526|gb|EDP01303.1| subunit of the ESCRT-I complex [Chlamydomonas reinhardtii]	1.86676	3.69041e-10
TRINITY_DN50123_c0_g2	VTC4_YEAST^VTC4_YEAST^Q:95-318,H:247-478^36.475%ID^E:2.03e-30^RecName: Full=Vacuolar transporter chaperone 4;^Eukaryota; Fungi; Dikarya; Ascomycota; Saccharomycotina; Saccharomycetes; Saccharomycetales; Saccharomycetaceae; Saccharomyces	1.86505	1.91315e-08
TRINITY_DN51422_c1_g1	gi|302853018|ref|XP_002958026.1| hypothetical protein VOLCADRAFT_119828 [Volvox carteri f. nagariensis] &gt;gi|300256604|gb|EFJ40866.1| hypothetical protein VOLCADRAFT_119828 [Volvox carteri f. nagariensis]	1.86273	4.87942e-08
TRINITY_DN57548_c2_g5	gi|159482258|ref|XP_001699188.1| hypothetical protein CHLREDRAFT_177919 [Chlamydomonas reinhardtii] &gt;gi|158273035|gb|EDO98828.1| predicted protein [Chlamydomonas reinhardtii]	1.8623	1.52597e-05
TRINITY_DN50742_c2_g1	gi|545359693|ref|XP_005645291.1| hypothetical protein COCSUDRAFT_43672 [Coccomyxa subellipsoidea C-169] &gt;gi|384247260|gb|EIE20747.1| hypothetical protein COCSUDRAFT_43672 [Coccomyxa subellipsoidea C-169]	1.85388	1.61847e-05
TRINITY_DN61304_c0_g1	gi|159485432|ref|XP_001700748.1| hypothetical protein CHLREDRAFT_167638 [Chlamydomonas reinhardtii] &gt;gi|158281247|gb|EDP07002.1| predicted protein, partial [Chlamydomonas reinhardtii]	1.85279	1.79985e-22
TRINITY_DN37727_c1_g1	WHITE_CERCA^WHITE_CERCA^Q:2-479,H:230-679^33.195%ID^E:2.72e-70^RecName: Full=Protein white;^Eukaryota; Metazoa; Ecdysozoa; Arthropoda; Hexapoda; Insecta; Pterygota; Neoptera; Endopterygota; Diptera; Brachycera; Muscomorpha; Tephritoidea; Tephritidae; Ceratitis; Ceratitis	1.84979	1.41927e-05
TRINITY_DN56582_c4_g2	ACBP_SCHPO^ACBP_SCHPO^Q:117-180,H:22-80^40.625%ID^E:2.75e-08^RecName: Full=Putative acyl-CoA-binding protein;^Eukaryota; Fungi; Dikarya; Ascomycota; Taphrinomycotina; Schizosaccharomycetes; Schizosaccharomycetales; Schizosaccharomycetaceae; Schizosaccharomyces	1.8467	1.32316e-25
TRINITY_DN50135_c4_g1	gi|302847857|ref|XP_002955462.1| hypothetical protein VOLCADRAFT_119067 [Volvox carteri f. nagariensis] &gt;gi|300259304|gb|EFJ43533.1| hypothetical protein VOLCADRAFT_119067 [Volvox carteri f. nagariensis]	1.84588	5.3165e-05
TRINITY_DN55297_c0_g1	gi|302831732|ref|XP_002947431.1| hypothetical protein VOLCADRAFT_116469 [Volvox carteri f. nagariensis] &gt;gi|300267295|gb|EFJ51479.1| hypothetical protein VOLCADRAFT_116469 [Volvox carteri f. nagariensis]	1.84209	1.52846e-13
TRINITY_DN41324_c0_g1	gi|545357660|ref|XP_005644451.1| hypothetical protein COCSUDRAFT_19107 [Coccomyxa subellipsoidea C-169] &gt;gi|384246417|gb|EIE19907.1| hypothetical protein COCSUDRAFT_19107 [Coccomyxa subellipsoidea C-169]	1.83745	2.19375e-11
TRINITY_DN58085_c1_g1	gi|552827293|ref|XP_005847208.1| hypothetical protein CHLNCDRAFT_135023 [Chlorella variabilis] &gt;gi|307106861|gb|EFN55106.1| hypothetical protein CHLNCDRAFT_135023 [Chlorella variabilis]	1.83594	5.41132e-05
TRINITY_DN51734_c1_g1	gi|159482320|ref|XP_001699219.1| glutathione S-transferase [Chlamydomonas reinhardtii] &gt;gi|158273066|gb|EDO98859.1| glutathione S-transferase [Chlamydomonas reinhardtii]	1.82938	1.84785e-20
TRINITY_DN46524_c0_g1	LOXH1_HUMAN^LOXH1_HUMAN^Q:54-157,H:1609-1714^34.906%ID^E:1.43e-13^RecName: Full=Lipoxygenase homology domain-containing protein 1;^Eukaryota; Metazoa; Chordata; Craniata; Vertebrata; Euteleostomi; Mammalia; Eutheria; Euarchontoglires; Primates; Haplorrhini; Catarrhini; Hominidae; Homo`LOXH1_HUMAN^LOXH1_HUMAN^Q:54-140,H:538-623^35.632%ID^E:2.81e-07^RecName: Full=Lipoxygenase homology domain-contai…	1.82801	1.56029e-06
TRINITY_DN47031_c0_g2	gi|926775648|ref|XP_013896298.1| hypothetical protein MNEG_10685 [Monoraphidium neglectum] &gt;gi|761965196|gb|KIY97278.1| hypothetical protein MNEG_10685 [Monoraphidium neglectum]	1.82783	2.70098e-09
TRINITY_DN55806_c2_g7	gi|159462486|ref|XP_001689473.1| predicted protein [Chlamydomonas reinhardtii] &gt;gi|158283461|gb|EDP09211.1| predicted protein [Chlamydomonas reinhardtii]	1.82025	1.8003e-17
TRINITY_DN43853_c0_g1	gi|633909234|gb|KDD74514.1| hypothetical protein H632_c1262p0, partial [Helicosporidium sp. ATCC 50920]	1.81785	1.19049e-07
TRINITY_DN50895_c0_g1	gi|164521892|gb|ABY60735.1| gamete-specific homeodomain protein 1 [Chlamydomonas reinhardtii]	1.81777	0.00100141
TRINITY_DN58505_c1_g1	gi|159474634|ref|XP_001695430.1| predicted protein [Chlamydomonas reinhardtii] &gt;gi|158275913|gb|EDP01688.1| predicted protein [Chlamydomonas reinhardtii]	1.81316	2.58649e-36
TRINITY_DN48702_c0_g1	gi|159480970|ref|XP_001698555.1| predicted protein [Chlamydomonas reinhardtii] &gt;gi|158282295|gb|EDP08048.1| predicted protein, partial [Chlamydomonas reinhardtii]	1.81277	0.000650603
TRINITY_DN56986_c0_g4	P2C64_ORYSJ^P2C64_ORYSJ^Q:3-120,H:132-245^38.983%ID^E:5.31e-14^RecName: Full=Probable protein phosphatase 2C 64;^Eukaryota; Viridiplantae; Streptophyta; Embryophyta; Tracheophyta; Spermatophyta; Magnoliophyta; Liliopsida; Poales; Poaceae; BOP clade; Oryzoideae; Oryzeae; Oryzinae; Oryza	1.8087	0.000325956
TRINITY_DN56736_c1_g4	gi|926782926|ref|XP_013899937.1| hypothetical protein MNEG_7043 [Monoraphidium neglectum] &gt;gi|761970042|gb|KIZ00918.1| hypothetical protein MNEG_7043 [Monoraphidium neglectum]	1.80484	5.29673e-05
TRINITY_DN42571_c0_g1	gi|302836906|ref|XP_002950013.1| hypothetical protein VOLCADRAFT_90423 [Volvox carteri f. nagariensis] &gt;gi|300264922|gb|EFJ49116.1| hypothetical protein VOLCADRAFT_90423 [Volvox carteri f. nagariensis]	1.80331	7.29997e-10
TRINITY_DN53134_c0_g1	gi|545361125|ref|XP_005645876.1| hypothetical protein COCSUDRAFT_37270 [Coccomyxa subellipsoidea C-169] &gt;gi|384247847|gb|EIE21332.1| hypothetical protein COCSUDRAFT_37270 [Coccomyxa subellipsoidea C-169]	1.79445	2.75739e-14
TRINITY_DN57263_c0_g4	gi|926799059|ref|XP_013906953.1| 5-methyltetrahydropteroyltriglutamate--homocysteine S-methyltransferase [Monoraphidium neglectum] &gt;gi|761978265|gb|KIZ07934.1| 5-methyltetrahydropteroyltriglutamate--homocysteine S-methyltransferase [Monoraphidium neglectum]	1.79317	2.73545e-13
TRINITY_DN52628_c5_g1	gi|926448415|gb|KOX89096.1| Chaperone protein DnaK [Thermus aquaticus]	1.78537	2.7796e-06
TRINITY_DN58817_c0_g1	gi|3915037|sp|O24301.1|SUS2_PEA RecName: Full=Sucrose synthase 2; AltName: Full=Sucrose-UDP glucosyltransferase 2 &gt;gi|2570067|emb|CAA04512.1| second sucrose synthase [Pisum sativum]	1.78282	1.33674e-18
TRINITY_DN53093_c2_g1	gi|545364678|ref|XP_005647381.1| hypothetical protein COCSUDRAFT_53676 [Coccomyxa subellipsoidea C-169] &gt;gi|384249355|gb|EIE22837.1| hypothetical protein COCSUDRAFT_53676 [Coccomyxa subellipsoidea C-169]	1.77388	7.80522e-05
TRINITY_DN48819_c0_g1	gi|926794019|ref|XP_013905483.1| Charged multivesicular body protein 5 [Monoraphidium neglectum] &gt;gi|761976650|gb|KIZ06464.1| Charged multivesicular body protein 5 [Monoraphidium neglectum]	1.7711	4.70271e-08
TRINITY_DN59226_c2_g1	gi|633907063|gb|KDD73478.1| hypothetical protein H632_c2135p0 [Helicosporidium sp. ATCC 50920]	1.76286	2.42403e-07
TRINITY_DN41310_c0_g1	gi|302854294|ref|XP_002958656.1| hypothetical protein VOLCADRAFT_99951 [Volvox carteri f. nagariensis] &gt;gi|300255981|gb|EFJ40259.1| hypothetical protein VOLCADRAFT_99951 [Volvox carteri f. nagariensis]	1.7599	6.83108e-12
TRINITY_DN36191_c0_g1	gi|302840415|ref|XP_002951763.1| hypothetical protein VOLCADRAFT_92239 [Volvox carteri f. nagariensis] &gt;gi|300263011|gb|EFJ47214.1| hypothetical protein VOLCADRAFT_92239 [Volvox carteri f. nagariensis]	1.75634	1.63438e-25
TRINITY_DN52064_c0_g1	gi|302835175|ref|XP_002949149.1| hypothetical protein VOLCADRAFT_117087 [Volvox carteri f. nagariensis] &gt;gi|300265451|gb|EFJ49642.1| hypothetical protein VOLCADRAFT_117087 [Volvox carteri f. nagariensis]	1.74211	1.52928e-15
TRINITY_DN50098_c0_g1	Y1482_MYCS2^Y1482_MYCS2^Q:104-274,H:61-227^39.429%ID^E:1.42e-22^RecName: Full=Putative S-adenosyl-L-methionine-dependent methyltransferase MSMEG_1482/MSMEI_1446;^Bacteria; Actinobacteria; Corynebacteriales; Mycobacteriaceae; Mycobacterium	1.73986	5.05704e-25
TRINITY_DN59259_c3_g1	gi|926783228|ref|XP_013900088.1| hypothetical protein MNEG_6896, partial [Monoraphidium neglectum] &gt;gi|761970235|gb|KIZ01069.1| hypothetical protein MNEG_6896, partial [Monoraphidium neglectum]	1.73941	1.34496e-27
TRINITY_DN47515_c0_g1	GSHR_BURCE^GSHR_BURCE^Q:41-310,H:244-446^34.432%ID^E:6.62e-39^RecName: Full=Glutathione reductase;^Bacteria; Proteobacteria; Betaproteobacteria; Burkholderiales; Burkholderiaceae; Burkholderia; Burkholderia cepacia complex	1.7388	1.42001e-05
TRINITY_DN48842_c0_g1	gi|552845358|ref|XP_005851330.1| hypothetical protein CHLNCDRAFT_138202 [Chlorella variabilis] &gt;gi|307110993|gb|EFN59228.1| hypothetical protein CHLNCDRAFT_138202 [Chlorella variabilis]	1.73622	0.00170327
TRINITY_DN48632_c3_g1	gi|159466962|ref|XP_001691667.1| major intrinsic protein superfamily, aquaporin-like protein [Chlamydomonas reinhardtii] &gt;gi|158279013|gb|EDP04775.1| major intrinsic protein superfamily, aquaporin-like protein, partial [Chlamydomonas reinhardtii]	1.73519	6.01969e-23
TRINITY_DN60172_c1_g1	gi|926787635|ref|XP_013902291.1| hypothetical protein MNEG_4690 [Monoraphidium neglectum] &gt;gi|761972944|gb|KIZ03272.1| hypothetical protein MNEG_4690 [Monoraphidium neglectum]	1.72666	3.23135e-07
TRINITY_DN51769_c2_g1	gi|552818403|ref|XP_005845185.1| hypothetical protein CHLNCDRAFT_137393 [Chlorella variabilis] &gt;gi|307104831|gb|EFN53083.1| hypothetical protein CHLNCDRAFT_137393 [Chlorella variabilis]	1.72561	2.57454e-06
TRINITY_DN52801_c0_g1	GSHRP_TOBAC^GSHRP_TOBAC^Q:35-237,H:61-258^46.305%ID^E:2.37e-57^RecName: Full=Glutathione reductase, chloroplastic;^Eukaryota; Viridiplantae; Streptophyta; Embryophyta; Tracheophyta; Spermatophyta; Magnoliophyta; eudicotyledons; Gunneridae; Pentapetalae; asterids; lamiids; Solanales; Solanaceae; Nicotianoideae; Nicotianeae; Nicotiana	1.72335	2.9649e-05
TRINITY_DN61896_c1_g1	AB9G_ARATH^AB9G_ARATH^Q:114-248,H:368-498^46.667%ID^E:6.47e-33^RecName: Full=ABC transporter G family member 9;^Eukaryota; Viridiplantae; Streptophyta; Embryophyta; Tracheophyta; Spermatophyta; Magnoliophyta; eudicotyledons; Gunneridae; Pentapetalae; rosids; malvids; Brassicales; Brassicaceae; Camelineae; Arabidopsis	1.72327	1.14925e-09
TRINITY_DN49346_c1_g2	gi|552819723|ref|XP_005845474.1| hypothetical protein CHLNCDRAFT_137135 [Chlorella variabilis] &gt;gi|307105121|gb|EFN53372.1| hypothetical protein CHLNCDRAFT_137135 [Chlorella variabilis]	1.71951	0.000989856
TRINITY_DN39406_c0_g1	gi|923739663|ref|XP_013670837.1| PREDICTED: F-box protein At5g06550-like [Brassica napus]	1.71839	0.00221696
TRINITY_DN51565_c0_g2	gi|926785082|ref|XP_013901015.1| hypothetical protein MNEG_5959 [Monoraphidium neglectum] &gt;gi|761971404|gb|KIZ01996.1| hypothetical protein MNEG_5959 [Monoraphidium neglectum]	1.71397	8.753e-07
TRINITY_DN58011_c0_g1	gi|302845842|ref|XP_002954459.1| hypothetical protein VOLCADRAFT_64715 [Volvox carteri f. nagariensis] &gt;gi|300260389|gb|EFJ44609.1| hypothetical protein VOLCADRAFT_64715, partial [Volvox carteri f. nagariensis]	1.70729	5.62378e-08
TRINITY_DN50605_c0_g1	gi|159464910|ref|XP_001690684.1| N-carbamyl-L-amino acid amidohydrolase [Chlamydomonas reinhardtii] &gt;gi|158270411|gb|EDO96259.1| N-carbamyl-L-amino acid amidohydrolase [Chlamydomonas reinhardtii]	1.69767	2.01329e-16
TRINITY_DN56849_c2_g1	gi|302836057|ref|XP_002949589.1| hypothetical protein VOLCADRAFT_104353 [Volvox carteri f. nagariensis] &gt;gi|300264948|gb|EFJ49141.1| hypothetical protein VOLCADRAFT_104353 [Volvox carteri f. nagariensis]	1.6816	2.63603e-26
TRINITY_DN41771_c0_g2	gi|159487861|ref|XP_001701941.1| predicted protein [Chlamydomonas reinhardtii] &gt;gi|158281160|gb|EDP06916.1| predicted protein [Chlamydomonas reinhardtii]	1.6769	2.16074e-05
TRINITY_DN56477_c2_g2	gi|302840024|ref|XP_002951568.1| hypothetical protein VOLCADRAFT_92198 [Volvox carteri f. nagariensis] &gt;gi|300263177|gb|EFJ47379.1| hypothetical protein VOLCADRAFT_92198 [Volvox carteri f. nagariensis]	1.67301	2.56575e-09
TRINITY_DN51666_c0_g1	gi|159486841|ref|XP_001701445.1| predicted protein [Chlamydomonas reinhardtii] &gt;gi|158271627|gb|EDO97442.1| predicted protein [Chlamydomonas reinhardtii]	1.67232	0.000525965
TRINITY_DN61664_c0_g1	gi|159469897|ref|XP_001693096.1| predicted protein [Chlamydomonas reinhardtii] &gt;gi|158277354|gb|EDP03122.1| predicted protein [Chlamydomonas reinhardtii]	1.67144	0.00163271
TRINITY_DN59429_c2_g10	gi|545355740|ref|XP_005643646.1| histone H3 [Coccomyxa subellipsoidea C-169] &gt;gi|545355760|ref|XP_005643655.1| histone H3 [Coccomyxa subellipsoidea C-169] &gt;gi|545355804|ref|XP_005643677.1| histone H3 [Coccomyxa subellipsoidea C-169] &gt;gi|545355882|ref|XP_005643713.1| histone H3 [Coccomyxa subellipsoidea C-169] &gt;gi|545362328|ref|XP_005646405.1| histone H3 [Coccomyxa subellipsoidea C-169…	1.66883	1.16466e-21
TRINITY_DN59165_c0_g2	gi|302854406|ref|XP_002958711.1| hypothetical protein VOLCADRAFT_40978 [Volvox carteri f. nagariensis] &gt;gi|300255951|gb|EFJ40231.1| hypothetical protein VOLCADRAFT_40978, partial [Volvox carteri f. nagariensis]	1.66863	6.58358e-07
TRINITY_DN59195_c1_g1	gi|302835469|ref|XP_002949296.1| hypothetical protein VOLCADRAFT_46640 [Volvox carteri f. nagariensis] &gt;gi|300265598|gb|EFJ49789.1| hypothetical protein VOLCADRAFT_46640, partial [Volvox carteri f. nagariensis]	1.66274	3.49529e-06
TRINITY_DN20373_c0_g2	gi|760446013|ref|XP_011400075.1| ATP-binding cassette sub-family G member 2 [Auxenochlorella protothecoides] &gt;gi|675354668|gb|KFM27108.1| ATP-binding cassette sub-family G member 2 [Auxenochlorella protothecoides]	1.6555	4.5563e-07
TRINITY_DN60901_c1_g6	gi|159473905|ref|XP_001695074.1| Apg1/Unc-51-like serine-threonine kinase [Chlamydomonas reinhardtii] &gt;gi|158276453|gb|EDP02226.1| Apg1/Unc-51-like serine-threonine kinase [Chlamydomonas reinhardtii]	1.65499	9.47637e-05
TRINITY_DN60574_c2_g1	gi|545353562|ref|XP_005642617.1| hypothetical protein COCSUDRAFT_26470 [Coccomyxa subellipsoidea C-169] &gt;gi|384244573|gb|EIE18073.1| hypothetical protein COCSUDRAFT_26470 [Coccomyxa subellipsoidea C-169]	1.64857	1.09882e-18
TRINITY_DN15344_c0_g2	gi|674871097|emb|CDY63600.1| BnaUnng00870D [Brassica napus]	1.6467	4.98481e-21
TRINITY_DN62422_c3_g2	gi|302840562|ref|XP_002951836.1| hypothetical protein VOLCADRAFT_92400 [Volvox carteri f. nagariensis] &gt;gi|300262737|gb|EFJ46941.1| hypothetical protein VOLCADRAFT_92400 [Volvox carteri f. nagariensis]	1.64646	2.75742e-06
TRINITY_DN50688_c0_g1	gi|302850555|ref|XP_002956804.1| hypothetical protein VOLCADRAFT_77268 [Volvox carteri f. nagariensis] &gt;gi|300257864|gb|EFJ42107.1| hypothetical protein VOLCADRAFT_77268 [Volvox carteri f. nagariensis]	1.64503	0.00122889
TRINITY_DN37682_c1_g1	gi|302830846|ref|XP_002946989.1| hypothetical protein VOLCADRAFT_120394 [Volvox carteri f. nagariensis] &gt;gi|300268033|gb|EFJ52215.1| hypothetical protein VOLCADRAFT_120394 [Volvox carteri f. nagariensis]	1.64277	6.18853e-13
TRINITY_DN44293_c0_g1	Y1483_SYNY3^Y1483_SYNY3^Q:46-149,H:81-178^36.19%ID^E:2.21e-06^RecName: Full=Uncharacterized protein sll1483;^Bacteria; Cyanobacteria; Oscillatoriophycideae; Chroococcales; Synechocystis	1.64129	0.000540825
TRINITY_DN51519_c0_g1	gi|760444495|ref|XP_011399316.1| Putative acetolactate synthase large subunit IlvX [Auxenochlorella protothecoides] &gt;gi|675353980|gb|KFM26420.1| Putative acetolactate synthase large subunit IlvX [Auxenochlorella protothecoides]	1.63162	9.79211e-10
TRINITY_DN59538_c2_g2	gi|302834313|ref|XP_002948719.1| hypothetical protein VOLCADRAFT_89132 [Volvox carteri f. nagariensis] &gt;gi|300265910|gb|EFJ50099.1| hypothetical protein VOLCADRAFT_89132 [Volvox carteri f. nagariensis]	1.62823	2.37577e-09
TRINITY_DN53832_c1_g3	gi|302832840|ref|XP_002947984.1| hypothetical protein VOLCADRAFT_103616 [Volvox carteri f. nagariensis] &gt;gi|300266786|gb|EFJ50972.1| hypothetical protein VOLCADRAFT_103616 [Volvox carteri f. nagariensis]	1.62522	1.08689e-05
TRINITY_DN55726_c1_g1	gi|926779288|ref|XP_013898118.1| hypothetical protein MNEG_8864 [Monoraphidium neglectum] &gt;gi|761967696|gb|KIY99098.1| hypothetical protein MNEG_8864 [Monoraphidium neglectum]	1.62502	0.000240037
TRINITY_DN60888_c0_g2	gi|159481291|ref|XP_001698715.1| hypothetical protein CHLREDRAFT_193269 [Chlamydomonas reinhardtii] &gt;gi|158273609|gb|EDO99397.1| predicted protein [Chlamydomonas reinhardtii]	1.62449	0.000307737
TRINITY_DN59778_c1_g1	gi|760438341|ref|XP_011396239.1| hypothetical protein F751_1065 [Auxenochlorella protothecoides] &gt;gi|675350929|gb|KFM23369.1| hypothetical protein F751_1065 [Auxenochlorella protothecoides]	1.61962	1.27683e-09
TRINITY_DN38546_c0_g1	KCS4_ARATH^KCS4_ARATH^Q:5-140,H:112-243^43.382%ID^E:3.66e-28^RecName: Full=3-ketoacyl-CoA synthase 4 {ECO:0000303|PubMed:18465198};^Eukaryota; Viridiplantae; Streptophyta; Embryophyta; Tracheophyta; Spermatophyta; Magnoliophyta; eudicotyledons; Gunneridae; Pentapetalae; rosids; malvids; Brassicales; Brassicaceae; Camelineae; Arabidopsis	1.619	3.962e-10
TRINITY_DN52220_c0_g1	gi|302849248|ref|XP_002956154.1| hypothetical protein VOLCADRAFT_97107 [Volvox carteri f. nagariensis] &gt;gi|300258457|gb|EFJ42693.1| hypothetical protein VOLCADRAFT_97107 [Volvox carteri f. nagariensis]	1.6153	3.66813e-10
TRINITY_DN56850_c3_g1	HS3SA_MOUSE^HS3SA_MOUSE^Q:265-556,H:137-391^22.756%ID^E:1.57e-10^RecName: Full=Heparan sulfate glucosamine 3-O-sulfotransferase 3A1;^Eukaryota; Metazoa; Chordata; Craniata; Vertebrata; Euteleostomi; Mammalia; Eutheria; Euarchontoglires; Glires; Rodentia; Sciurognathi; Muroidea; Muridae; Murinae; Mus; Mus	1.61138	6.16898e-17
TRINITY_DN40906_c0_g2	gi|159477549|ref|XP_001696871.1| flagellar outer dynein arm light chain 2 [Chlamydomonas reinhardtii] &gt;gi|2138334|gb|AAB58383.1| Mr19,000 outer arm dynein light chain [Chlamydomonas reinhardtii] &gt;gi|158274783|gb|EDP00563.1| flagellar outer dynein arm light chain 2 [Chlamydomonas reinhardtii]	1.61088	0.00120026
TRINITY_DN50686_c1_g1	gi|302840415|ref|XP_002951763.1| hypothetical protein VOLCADRAFT_92239 [Volvox carteri f. nagariensis] &gt;gi|300263011|gb|EFJ47214.1| hypothetical protein VOLCADRAFT_92239 [Volvox carteri f. nagariensis]	1.61001	9.70446e-30
TRINITY_DN51027_c3_g1	gi|739930568|ref|WP_037780853.1| beta-ketoacyl synthase [Streptomyces purpeofuscus]	1.60305	0.000101977
TRINITY_DN59586_c2_g1	gi|159473565|ref|XP_001694904.1| predicted protein [Chlamydomonas reinhardtii] &gt;gi|158276283|gb|EDP02056.1| predicted protein [Chlamydomonas reinhardtii] &gt;gi|514054710|gb|AGO32157.1| diacylglycerol acyltransferase type 2 [Chlamydomonas reinhardtii]	1.5992	8.46127e-06
TRINITY_DN46568_c0_g1	gi|302837159|ref|XP_002950139.1| hypothetical protein VOLCADRAFT_104553 [Volvox carteri f. nagariensis] &gt;gi|300264612|gb|EFJ48807.1| hypothetical protein VOLCADRAFT_104553 [Volvox carteri f. nagariensis]	1.5985	0.000162751
TRINITY_DN58969_c2_g1	gi|447391626|gb|AGE34082.1| Na+/H+ antiporter, partial [Populus pruinosa] &gt;gi|447391628|gb|AGE34083.1| Na+/H+ antiporter, partial [Populus pruinosa] &gt;gi|447391630|gb|AGE34084.1| Na+/H+ antiporter, partial [Populus pruinosa] &gt;gi|447391716|gb|AGE34127.1| Na+/H+ antiporter, partial [Populus pruinosa] &gt;gi|447392297|gb|AGE34320.1| Na+/H+ antiporter, partial [Populus euphratica] &gt;gi|4473…	1.59712	0.00060526
TRINITY_DN28706_c0_g1	gi|302837466|ref|XP_002950292.1| hypothetical protein VOLCADRAFT_90773 [Volvox carteri f. nagariensis] &gt;gi|300264297|gb|EFJ48493.1| hypothetical protein VOLCADRAFT_90773 [Volvox carteri f. nagariensis]	1.59168	2.09919e-06
TRINITY_DN62433_c3_g2	gi|159482675|ref|XP_001699393.1| predicted protein [Chlamydomonas reinhardtii] &gt;gi|158272844|gb|EDO98639.1| predicted protein [Chlamydomonas reinhardtii]	1.58629	3.58416e-24
TRINITY_DN70972_c0_g1	gi|159478348|ref|XP_001697266.1| hypothetical protein CHLREDRAFT_176048 [Chlamydomonas reinhardtii] &gt;gi|158274740|gb|EDP00521.1| predicted protein [Chlamydomonas reinhardtii]	1.58356	2.67808e-12
TRINITY_DN62456_c3_g1	gi|159481760|ref|XP_001698946.1| hypothetical protein CHLREDRAFT_177538 [Chlamydomonas reinhardtii] &gt;gi|158273438|gb|EDO99228.1| predicted protein [Chlamydomonas reinhardtii]	1.57834	1.11773e-09
TRINITY_DN55847_c1_g2	gi|302848034|ref|XP_002955550.1| hypothetical protein VOLCADRAFT_106840 [Volvox carteri f. nagariensis] &gt;gi|300259173|gb|EFJ43403.1| hypothetical protein VOLCADRAFT_106840 [Volvox carteri f. nagariensis]	1.57177	1.00051e-10
TRINITY_DN56209_c2_g3	gi|302840413|ref|XP_002951762.1| hypothetical protein VOLCADRAFT_105189 [Volvox carteri f. nagariensis] &gt;gi|300263010|gb|EFJ47213.1| hypothetical protein VOLCADRAFT_105189 [Volvox carteri f. nagariensis]	1.56951	4.19275e-29
TRINITY_DN52063_c0_g1	gi|159469628|ref|XP_001692965.1| predicted protein [Chlamydomonas reinhardtii] &gt;gi|158277767|gb|EDP03534.1| predicted protein [Chlamydomonas reinhardtii]	1.56902	1.0376e-11
TRINITY_DN15344_c0_g1	gi|674913486|emb|CDY19671.1| BnaC09g29270D [Brassica napus]	1.56832	7.83874e-30
TRINITY_DN65540_c1_g1	gi|302830870|ref|XP_002947001.1| hypothetical protein VOLCADRAFT_87173 [Volvox carteri f. nagariensis] &gt;gi|300268045|gb|EFJ52227.1| hypothetical protein VOLCADRAFT_87173 [Volvox carteri f. nagariensis]	1.56213	9.94885e-16
TRINITY_DN37939_c0_g1	gi|545367736|ref|XP_005648674.1| hypothetical protein COCSUDRAFT_47154 [Coccomyxa subellipsoidea C-169] &gt;gi|384250651|gb|EIE24130.1| hypothetical protein COCSUDRAFT_47154 [Coccomyxa subellipsoidea C-169]	1.56085	7.53722e-10
TRINITY_DN58947_c0_g1	gi|159464801|ref|XP_001690630.1| hypothetical protein CHLREDRAFT_169481 [Chlamydomonas reinhardtii] &gt;gi|158280130|gb|EDP05889.1| predicted protein [Chlamydomonas reinhardtii]	1.56047	6.59641e-05
TRINITY_DN49951_c0_g1	gi|302832155|ref|XP_002947642.1| hypothetical protein VOLCADRAFT_87981 [Volvox carteri f. nagariensis] &gt;gi|300266990|gb|EFJ51175.1| hypothetical protein VOLCADRAFT_87981 [Volvox carteri f. nagariensis]	1.55553	1.0268e-07
TRINITY_DN56501_c3_g1	gi|516329664|ref|WP_017720323.1| hypothetical protein [Oscillatoria sp. PCC 10802]	1.55338	3.51856e-14
TRINITY_DN49688_c0_g1	gi|302852702|ref|XP_002957870.1| hypothetical protein VOLCADRAFT_119799 [Volvox carteri f. nagariensis] &gt;gi|300256849|gb|EFJ41107.1| hypothetical protein VOLCADRAFT_119799, partial [Volvox carteri f. nagariensis]	1.55099	5.70256e-12
TRINITY_DN57566_c0_g1	BDH_RAT^BDH_RAT^Q:5-298,H:36-315^28.99%ID^E:4.47e-27^RecName: Full=D-beta-hydroxybutyrate dehydrogenase, mitochondrial;^Eukaryota; Metazoa; Chordata; Craniata; Vertebrata; Euteleostomi; Mammalia; Eutheria; Euarchontoglires; Glires; Rodentia; Sciurognathi; Muroidea; Muridae; Murinae; Rattus	1.54792	7.72971e-21
TRINITY_DN43650_c0_g1	gi|302847058|ref|XP_002955064.1| hypothetical protein VOLCADRAFT_85581 [Volvox carteri f. nagariensis] &gt;gi|300259592|gb|EFJ43818.1| hypothetical protein VOLCADRAFT_85581 [Volvox carteri f. nagariensis]	1.54425	2.29465e-10
TRINITY_DN60150_c3_g7	gi|168058273|ref|XP_001781134.1| predicted protein [Physcomitrella patens] &gt;gi|162667452|gb|EDQ54082.1| predicted protein [Physcomitrella patens]	1.53913	6.86626e-06
TRINITY_DN60878_c0_g1	gi|302832586|ref|XP_002947857.1| hypothetical protein VOLCADRAFT_88188 [Volvox carteri f. nagariensis] &gt;gi|300266659|gb|EFJ50845.1| hypothetical protein VOLCADRAFT_88188 [Volvox carteri f. nagariensis]	1.53879	9.61511e-07
TRINITY_DN50752_c7_g1	gi|302848601|ref|XP_002955832.1| hypothetical protein VOLCADRAFT_96781 [Volvox carteri f. nagariensis] &gt;gi|300258800|gb|EFJ43033.1| hypothetical protein VOLCADRAFT_96781 [Volvox carteri f. nagariensis]	1.53037	1.3345e-06
TRINITY_DN60127_c0_g2	gi|159481913|ref|XP_001699019.1| hypothetical protein CHLREDRAFT_177553 [Chlamydomonas reinhardtii] &gt;gi|158273282|gb|EDO99073.1| predicted protein, partial [Chlamydomonas reinhardtii]	1.53032	1.435e-14
TRINITY_DN44169_c5_g1	gi|159478168|ref|XP_001697176.1| hypothetical protein CHLREDRAFT_176066 [Chlamydomonas reinhardtii] &gt;gi|158274650|gb|EDP00431.1| predicted protein [Chlamydomonas reinhardtii]	1.52849	1.31212e-19
TRINITY_DN50247_c0_g1	gi|552825341|ref|XP_005846802.1| hypothetical protein CHLNCDRAFT_135339 [Chlorella variabilis] &gt;gi|307106454|gb|EFN54700.1| hypothetical protein CHLNCDRAFT_135339 [Chlorella variabilis]	1.52743	0.000312811
TRINITY_DN50708_c2_g4	gi|302842508|ref|XP_002952797.1| hypothetical protein VOLCADRAFT_121099 [Volvox carteri f. nagariensis] &gt;gi|300261837|gb|EFJ46047.1| hypothetical protein VOLCADRAFT_121099 [Volvox carteri f. nagariensis]	1.52508	0.000801715
TRINITY_DN47810_c1_g1	gi|168041776|ref|XP_001773366.1| predicted protein [Physcomitrella patens] &gt;gi|162675242|gb|EDQ61739.1| predicted protein [Physcomitrella patens]	1.52376	2.80488e-05
TRINITY_DN47605_c1_g1	gi|926797585|ref|XP_013906216.1| abc transporter G family protein [Monoraphidium neglectum] &gt;gi|761977467|gb|KIZ07197.1| abc transporter G family protein [Monoraphidium neglectum]	1.52349	0.000332128
TRINITY_DN57712_c2_g1	SAPKA_ORYSJ^SAPKA_ORYSJ^Q:25-320,H:23-323^67.219%ID^E:4.21e-143^RecName: Full=Serine/threonine-protein kinase SAPK10;^Eukaryota; Viridiplantae; Streptophyta; Embryophyta; Tracheophyta; Spermatophyta; Magnoliophyta; Liliopsida; Poales; Poaceae; BOP clade; Oryzoideae; Oryzeae; Oryzinae; Oryza	1.51899	6.15562e-16
TRINITY_DN43052_c0_g1	gi|302837782|ref|XP_002950450.1| glutathione peroxidase [Volvox carteri f. nagariensis] &gt;gi|300264455|gb|EFJ48651.1| glutathione peroxidase [Volvox carteri f. nagariensis]	1.51376	8.89316e-05
TRINITY_DN53352_c1_g1	URIC2_SOYBN^URIC2_SOYBN^Q:63-340,H:14-304^43.836%ID^E:6.22e-81^RecName: Full=Uricase-2 isozyme 2;^Eukaryota; Viridiplantae; Streptophyta; Embryophyta; Tracheophyta; Spermatophyta; Magnoliophyta; eudicotyledons; Gunneridae; Pentapetalae; rosids; fabids; Fabales; Fabaceae; Papilionoideae; Phaseoleae; Glycine; Soja	1.51012	2.10137e-19
TRINITY_DN50609_c0_g1	gi|928137188|ref|XP_013969900.1| PREDICTED: putative short-chain dehydrogenase/reductase family 42E member 2 [Canis lupus familiaris]	1.50801	1.9415e-07
TRINITY_DN56007_c0_g1	gi|552834420|ref|XP_005848724.1| hypothetical protein CHLNCDRAFT_12548, partial [Chlorella variabilis] &gt;gi|307108382|gb|EFN56622.1| hypothetical protein CHLNCDRAFT_12548, partial [Chlorella variabilis]	1.50471	0.00207658
TRINITY_DN50744_c0_g1	gi|159474628|ref|XP_001695427.1| isomerase [Chlamydomonas reinhardtii] &gt;gi|158275910|gb|EDP01685.1| isomerase [Chlamydomonas reinhardtii]	1.50386	1.19987e-07
TRINITY_DN51523_c0_g2	gi|633909706|gb|KDD74755.1| ARP2/3 complex 20 kDa subunit (ARPC4) protein, partial [Helicosporidium sp. ATCC 50920]	1.5024	0.0010207
TRINITY_DN51761_c0_g1	gi|545364064|ref|XP_005647102.1| DUF21-domain-containing protein [Coccomyxa subellipsoidea C-169] &gt;gi|384249076|gb|EIE22558.1| DUF21-domain-containing protein [Coccomyxa subellipsoidea C-169]	1.50234	0.000691668
TRINITY_DN61094_c0_g3	gi|671686344|emb|CDS10906.1| Putative Peroxisomal hydratase-dehydrogenase-epimerase [Lichtheimia ramosa]	1.50155	2.26492e-06
TRINITY_DN54628_c1_g1	EPHD_MYCTU^EPHD_MYCTU^Q:107-350,H:323-560^33.468%ID^E:1.52e-25^RecName: Full=Probable oxidoreductase EphD;^Bacteria; Actinobacteria; Corynebacteriales; Mycobacteriaceae; Mycobacterium; Mycobacterium tuberculosis complex	-1.50856	2.50589e-06
TRINITY_DN51834_c0_g2	CAC1H_MOUSE^CAC1H_MOUSE^Q:29-218,H:782-968^36.735%ID^E:3.16e-29^RecName: Full=Voltage-dependent T-type calcium channel subunit alpha-1H;^Eukaryota; Metazoa; Chordata; Craniata; Vertebrata; Euteleostomi; Mammalia; Eutheria; Euarchontoglires; Glires; Rodentia; Sciurognathi; Muroidea; Muridae; Murinae; Mus; Mus`CAC1H_MOUSE^CAC1H_MOUSE^Q:41-199,H:1631-1791^29.63%ID^E:2.64e-12^RecName: Full=Voltage-de…	-1.51209	0.00211063
TRINITY_DN50293_c0_g4	gi|302840028|ref|XP_002951570.1| hypothetical protein VOLCADRAFT_92015 [Volvox carteri f. nagariensis] &gt;gi|300263179|gb|EFJ47381.1| hypothetical protein VOLCADRAFT_92015 [Volvox carteri f. nagariensis]	-1.51594	1.84435e-05
TRINITY_DN14827_c0_g2	PGK_SYNJA^PGK_SYNJA^Q:57-460,H:16-412^51.106%ID^E:5.45e-122^RecName: Full=Phosphoglycerate kinase {ECO:0000255|HAMAP-Rule:MF_00145};^Bacteria; Cyanobacteria; Oscillatoriophycideae; Chroococcales; Synechococcus	-1.51793	4.97835e-08
TRINITY_DN50823_c0_g1	MYB98_ARATH^MYB98_ARATH^Q:87-138,H:264-315^61.538%ID^E:1.52e-12^RecName: Full=Transcription factor MYB98;^Eukaryota; Viridiplantae; Streptophyta; Embryophyta; Tracheophyta; Spermatophyta; Magnoliophyta; eudicotyledons; Gunneridae; Pentapetalae; rosids; malvids; Brassicales; Brassicaceae; Camelineae; Arabidopsis	-1.52372	0.000426761
TRINITY_DN56618_c2_g1	WSCD1_ARTBC^WSCD1_ARTBC^Q:137-646,H:426-904^27.863%ID^E:5.26e-30^RecName: Full=WSC domain-containing protein ARB_07867 {ECO:0000305};^Eukaryota; Fungi; Dikarya; Ascomycota; Pezizomycotina; Eurotiomycetes; Eurotiomycetidae; Onygenales; Arthrodermataceae; Arthroderma	-1.52691	9.38831e-20
TRINITY_DN51082_c0_g1	CHLP_ARATH^CHLP_ARATH^Q:29-478,H:1-459^67.756%ID^E:0^RecName: Full=Geranylgeranyl diphosphate reductase, chloroplastic;^Eukaryota; Viridiplantae; Streptophyta; Embryophyta; Tracheophyta; Spermatophyta; Magnoliophyta; eudicotyledons; Gunneridae; Pentapetalae; rosids; malvids; Brassicales; Brassicaceae; Camelineae; Arabidopsis	-1.52928	6.43784e-23
TRINITY_DN46572_c1_g1	gi|764550125|ref|WP_044416575.1| beta-Ig-H3/fasciclin [Rhodopseudomonas palustris] &gt;gi|763443417|gb|KIZ36893.1| beta-Ig-H3/fasciclin [Rhodopseudomonas palustris]	-1.52989	0.000264761
TRINITY_DN59576_c0_g3	UAPA_EMENI^UAPA_EMENI^Q:1-75,H:479-550^39.474%ID^E:1.04e-07^RecName: Full=Uric acid-xanthine permease;^Eukaryota; Fungi; Dikarya; Ascomycota; Pezizomycotina; Eurotiomycetes; Eurotiomycetidae; Eurotiales; Aspergillaceae; Aspergillus	-1.53104	2.37333e-09
TRINITY_DN50730_c1_g2	MYB98_ARATH^MYB98_ARATH^Q:6-142,H:214-342^43.662%ID^E:1.56e-28^RecName: Full=Transcription factor MYB98;^Eukaryota; Viridiplantae; Streptophyta; Embryophyta; Tracheophyta; Spermatophyta; Magnoliophyta; eudicotyledons; Gunneridae; Pentapetalae; rosids; malvids; Brassicales; Brassicaceae; Camelineae; Arabidopsis	-1.53549	1.49727e-07
TRINITY_DN55604_c3_g1	CP51_SORBI^CP51_SORBI^Q:42-515,H:16-489^54.906%ID^E:0^RecName: Full=Obtusifoliol 14-alpha demethylase;^Eukaryota; Viridiplantae; Streptophyta; Embryophyta; Tracheophyta; Spermatophyta; Magnoliophyta; Liliopsida; Poales; Poaceae; PACMAD clade; Panicoideae; Andropogonodae; Andropogoneae; Sorghinae; Sorghum	-1.53813	1.83644e-11
TRINITY_DN57409_c3_g1	gi|302845170|ref|XP_002954124.1| hypothetical protein VOLCADRAFT_94856 [Volvox carteri f. nagariensis] &gt;gi|300260623|gb|EFJ44841.1| hypothetical protein VOLCADRAFT_94856 [Volvox carteri f. nagariensis]	-1.54472	9.38468e-08
TRINITY_DN53811_c1_g2	gi|159490744|ref|XP_001703333.1| predicted protein [Chlamydomonas reinhardtii] &gt;gi|158280257|gb|EDP06015.1| predicted protein, partial [Chlamydomonas reinhardtii]	-1.54765	5.32304e-08
TRINITY_DN60039_c1_g1	RKD1_ARATH^RKD1_ARATH^Q:445-554,H:128-241^35.965%ID^E:2.96e-15^RecName: Full=Protein RKD1;^Eukaryota; Viridiplantae; Streptophyta; Embryophyta; Tracheophyta; Spermatophyta; Magnoliophyta; eudicotyledons; Gunneridae; Pentapetalae; rosids; malvids; Brassicales; Brassicaceae; Camelineae; Arabidopsis	-1.55021	1.70187e-15
TRINITY_DN62263_c0_g1	ADE_ACIAD^ADE_ACIAD^Q:85-410,H:7-330^53.374%ID^E:1.9e-126^RecName: Full=Adenine deaminase {ECO:0000255|HAMAP-Rule:MF_01962};^Bacteria; Proteobacteria; Gammaproteobacteria; Pseudomonadales; Moraxellaceae; Acinetobacter	-1.5516	0.000249699
TRINITY_DN37668_c0_g1	gi|302835221|ref|XP_002949172.1| hypothetical protein VOLCADRAFT_104245 [Volvox carteri f. nagariensis] &gt;gi|300265474|gb|EFJ49665.1| hypothetical protein VOLCADRAFT_104245 [Volvox carteri f. nagariensis]	-1.55169	2.22729e-14
TRINITY_DN50080_c2_g2	MCFS_DICDI^MCFS_DICDI^Q:1-84,H:1-84^44.186%ID^E:7.41e-17^RecName: Full=Mitochondrial substrate carrier family protein S;^Eukaryota; Amoebozoa; Mycetozoa; Dictyosteliida; Dictyostelium	-1.55274	0.000192774
TRINITY_DN58584_c0_g1	gi|159473086|ref|XP_001694670.1| hypothetical protein CHLREDRAFT_148896 [Chlamydomonas reinhardtii] &gt;gi|158276482|gb|EDP02254.1| hypothetical protein CHLREDRAFT_148896 [Chlamydomonas reinhardtii]	-1.56457	8.736e-15
TRINITY_DN52748_c1_g1	TEKT_CHLRE^TEKT_CHLRE^Q:11-489,H:1-476^51.875%ID^E:3.56e-159^RecName: Full=Tektin {ECO:0000305};^Eukaryota; Viridiplantae; Chlorophyta; Chlorophyceae; Chlamydomonadales; Chlamydomonadaceae; Chlamydomonas	-1.56958	9.21315e-26
TRINITY_DN60863_c1_g2	gi|657930275|ref|WP_029631482.1| ATPase [[Scytonema hofmanni] UTEX B 1581]	-1.58195	1.65517e-08
TRINITY_DN62772_c2_g1	GLSN_MEDSA^GLSN_MEDSA^Q:1-1188,H:1030-2162^66.079%ID^E:0^RecName: Full=Glutamate synthase [NADH], amyloplastic;^Eukaryota; Viridiplantae; Streptophyta; Embryophyta; Tracheophyta; Spermatophyta; Magnoliophyta; eudicotyledons; Gunneridae; Pentapetalae; rosids; fabids; Fabales; Fabaceae; Papilionoideae; Trifolieae; Medicago	-1.58575	8.39397e-25
TRINITY_DN53305_c0_g1	PPAL_MOUSE^PPAL_MOUSE^Q:50-391,H:8-315^26.781%ID^E:3.29e-12^RecName: Full=Lysosomal acid phosphatase;^Eukaryota; Metazoa; Chordata; Craniata; Vertebrata; Euteleostomi; Mammalia; Eutheria; Euarchontoglires; Glires; Rodentia; Sciurognathi; Muroidea; Muridae; Murinae; Mus; Mus	-1.59065	0.000623495
TRINITY_DN50731_c0_g1	gi|302839699|ref|XP_002951406.1| hypothetical protein VOLCADRAFT_91852 [Volvox carteri f. nagariensis] &gt;gi|300263381|gb|EFJ47582.1| hypothetical protein VOLCADRAFT_91852 [Volvox carteri f. nagariensis]	-1.59069	9.24645e-11
TRINITY_DN61261_c0_g3	gi|159478735|ref|XP_001697456.1| predicted protein [Chlamydomonas reinhardtii] &gt;gi|158274335|gb|EDP00118.1| predicted protein [Chlamydomonas reinhardtii]	-1.59585	5.58797e-11
TRINITY_DN47885_c0_g2	CGS6_YEAST^CGS6_YEAST^Q:1-84,H:183-266^38.095%ID^E:1.09e-11^RecName: Full=S-phase entry cyclin-6;^Eukaryota; Fungi; Dikarya; Ascomycota; Saccharomycotina; Saccharomycetes; Saccharomycetales; Saccharomycetaceae; Saccharomyces	-1.61431	9.75894e-07
TRINITY_DN51774_c0_g1	gi|302834225|ref|XP_002948675.1| hypothetical protein VOLCADRAFT_104008 [Volvox carteri f. nagariensis] &gt;gi|300265866|gb|EFJ50055.1| hypothetical protein VOLCADRAFT_104008 [Volvox carteri f. nagariensis]	-1.61463	3.95434e-05
TRINITY_DN62609_c0_g5	gi|159481973|ref|XP_001699049.1| flagellar associated protein [Chlamydomonas reinhardtii] &gt;gi|158273312|gb|EDO99103.1| flagellar associated protein [Chlamydomonas reinhardtii]	-1.61692	4.04726e-13
TRINITY_DN50418_c7_g1	gi|302854945|ref|XP_002958975.1| hypothetical protein VOLCADRAFT_100316 [Volvox carteri f. nagariensis] &gt;gi|300255659|gb|EFJ39950.1| hypothetical protein VOLCADRAFT_100316 [Volvox carteri f. nagariensis]	-1.62297	0.000107931
TRINITY_DN51528_c1_g1	gi|926777096|ref|XP_013897022.1| hypothetical protein MNEG_9957 [Monoraphidium neglectum] &gt;gi|761966211|gb|KIY98002.1| hypothetical protein MNEG_9957 [Monoraphidium neglectum]	-1.63023	2.4627e-08
TRINITY_DN50217_c0_g1	ANR50_HUMAN^ANR50_HUMAN^Q:25-317,H:494-785^32.55%ID^E:4.5e-21^RecName: Full=Ankyrin repeat domain-containing protein 50;^Eukaryota; Metazoa; Chordata; Craniata; Vertebrata; Euteleostomi; Mammalia; Eutheria; Euarchontoglires; Primates; Haplorrhini; Catarrhini; Hominidae; Homo`ANR50_HUMAN^ANR50_HUMAN^Q:14-320,H:679-1019^26.377%ID^E:6.05e-13^RecName: Full=Ankyrin repeat domain-containing protein 50;…	-1.63594	0.00157331
TRINITY_DN44158_c0_g2	INV4_ARATH^INV4_ARATH^Q:43-388,H:43-338^30.966%ID^E:1.86e-26^RecName: Full=Beta-fructofuranosidase, insoluble isoenzyme CWINV4;^Eukaryota; Viridiplantae; Streptophyta; Embryophyta; Tracheophyta; Spermatophyta; Magnoliophyta; eudicotyledons; Gunneridae; Pentapetalae; rosids; malvids; Brassicales; Brassicaceae; Camelineae; Arabidopsis	-1.64721	4.20836e-05
TRINITY_DN56807_c3_g1	CAAT1_ARATH^CAAT1_ARATH^Q:19-628,H:10-588^33.279%ID^E:7.67e-98^RecName: Full=Cationic amino acid transporter 1;^Eukaryota; Viridiplantae; Streptophyta; Embryophyta; Tracheophyta; Spermatophyta; Magnoliophyta; eudicotyledons; Gunneridae; Pentapetalae; rosids; malvids; Brassicales; Brassicaceae; Camelineae; Arabidopsis	-1.66159	2.45281e-08
TRINITY_DN62637_c1_g5	gi|552809540|ref|XP_005842966.1| hypothetical protein CHLNCDRAFT_59413 [Chlorella variabilis] &gt;gi|307102593|gb|EFN50864.1| hypothetical protein CHLNCDRAFT_59413 [Chlorella variabilis]	-1.66354	1.84617e-11
TRINITY_DN74134_c0_g1	PGKH_CHLRE^PGKH_CHLRE^Q:20-109,H:1-91^51.042%ID^E:3.56e-14^RecName: Full=Phosphoglycerate kinase, chloroplastic;^Eukaryota; Viridiplantae; Chlorophyta; Chlorophyceae; Chlamydomonadales; Chlamydomonadaceae; Chlamydomonas	-1.66871	7.3464e-07
TRINITY_DN57307_c2_g1	CATC_PONAB^CATC_PONAB^Q:117-380,H:164-441^31.25%ID^E:8.88e-29^RecName: Full=Dipeptidyl peptidase 1;^Eukaryota; Metazoa; Chordata; Craniata; Vertebrata; Euteleostomi; Mammalia; Eutheria; Euarchontoglires; Primates; Haplorrhini; Catarrhini; Hominidae; Pongo	-1.66896	4.33754e-24
TRINITY_DN50269_c1_g1	gi|302832233|ref|XP_002947681.1| hypothetical protein VOLCADRAFT_43395 [Volvox carteri f. nagariensis] &gt;gi|300267029|gb|EFJ51214.1| hypothetical protein VOLCADRAFT_43395, partial [Volvox carteri f. nagariensis]	-1.66919	0.000445602
TRINITY_DN52360_c0_g1	AMT15_ARATH^AMT15_ARATH^Q:1-499,H:1-475^45.059%ID^E:4.48e-133^RecName: Full=Putative ammonium transporter 1 member 5;^Eukaryota; Viridiplantae; Streptophyta; Embryophyta; Tracheophyta; Spermatophyta; Magnoliophyta; eudicotyledons; Gunneridae; Pentapetalae; rosids; malvids; Brassicales; Brassicaceae; Camelineae; Arabidopsis	-1.67707	5.19244e-22
TRINITY_DN50001_c0_g1	GLNA1_CHLRE^GLNA1_CHLRE^Q:107-482,H:7-382^82.447%ID^E:0^RecName: Full=Glutamine synthetase cytosolic isozyme;^Eukaryota; Viridiplantae; Chlorophyta; Chlorophyceae; Chlamydomonadales; Chlamydomonadaceae; Chlamydomonas	-1.68501	1.70882e-23
TRINITY_DN62942_c10_g7	CYAA_USTMA^CYAA_USTMA^Q:368-574,H:2053-2213^26.923%ID^E:1.01e-10^RecName: Full=Adenylate cyclase;^Eukaryota; Fungi; Dikarya; Basidiomycota; Ustilaginomycotina; Ustilaginomycetes; Ustilaginales; Ustilaginaceae; Ustilago	-1.69221	2.36106e-15
TRINITY_DN49391_c0_g1	gi|159479184|ref|XP_001697678.1| hypothetical protein CHLREDRAFT_192833 [Chlamydomonas reinhardtii] &gt;gi|158274288|gb|EDP00072.1| predicted protein [Chlamydomonas reinhardtii]	-1.69708	1.39962e-13
TRINITY_DN60694_c0_g1	AZG1_ARATH^AZG1_ARATH^Q:22-338,H:14-331^41.194%ID^E:1.21e-73^RecName: Full=Adenine/guanine permease AZG1;^Eukaryota; Viridiplantae; Streptophyta; Embryophyta; Tracheophyta; Spermatophyta; Magnoliophyta; eudicotyledons; Gunneridae; Pentapetalae; rosids; malvids; Brassicales; Brassicaceae; Camelineae; Arabidopsis	-1.69945	6.32755e-16
TRINITY_DN61148_c0_g2	GLUT1_ARATH^GLUT1_ARATH^Q:1-547,H:548-1100^57.297%ID^E:0^RecName: Full=Glutamate synthase 1 [NADH], chloroplastic;^Eukaryota; Viridiplantae; Streptophyta; Embryophyta; Tracheophyta; Spermatophyta; Magnoliophyta; eudicotyledons; Gunneridae; Pentapetalae; rosids; malvids; Brassicales; Brassicaceae; Camelineae; Arabidopsis	-1.70206	4.87e-16
TRINITY_DN61233_c2_g2	AURAB_XENLA^AURAB_XENLA^Q:214-488,H:131-390^34.42%ID^E:9.65e-46^RecName: Full=Aurora kinase A-B;^Eukaryota; Metazoa; Chordata; Craniata; Vertebrata; Euteleostomi; Amphibia; Batrachia; Anura; Pipoidea; Pipidae; Xenopodinae; Xenopus; Xenopus	-1.71055	3.42885e-18
TRINITY_DN51048_c0_g4	gi|302852779|ref|XP_002957908.1| hypothetical protein VOLCADRAFT_99022 [Volvox carteri f. nagariensis] &gt;gi|300256785|gb|EFJ41044.1| hypothetical protein VOLCADRAFT_99022 [Volvox carteri f. nagariensis]	-1.71438	1.15726e-11
TRINITY_DN54741_c2_g8	M3K9_MOUSE^M3K9_MOUSE^Q:88-264,H:233-411^35.079%ID^E:8.6e-20^RecName: Full=Mitogen-activated protein kinase kinase kinase 9;^Eukaryota; Metazoa; Chordata; Craniata; Vertebrata; Euteleostomi; Mammalia; Eutheria; Euarchontoglires; Glires; Rodentia; Sciurognathi; Muroidea; Muridae; Murinae; Mus; Mus	-1.71515	5.28464e-10
TRINITY_DN59748_c2_g1	gi|302845170|ref|XP_002954124.1| hypothetical protein VOLCADRAFT_94856 [Volvox carteri f. nagariensis] &gt;gi|300260623|gb|EFJ44841.1| hypothetical protein VOLCADRAFT_94856 [Volvox carteri f. nagariensis]	-1.7172	9.87092e-10
TRINITY_DN61125_c1_g4	gi|926797867|ref|XP_013906357.1| hypothetical protein MNEG_0609 [Monoraphidium neglectum] &gt;gi|761977621|gb|KIZ07338.1| hypothetical protein MNEG_0609 [Monoraphidium neglectum]	-1.71945	2.7219e-27
TRINITY_DN60836_c4_g3	gi|302851575|ref|XP_002957311.1| hypothetical protein VOLCADRAFT_98356 [Volvox carteri f. nagariensis] &gt;gi|300257406|gb|EFJ41655.1| hypothetical protein VOLCADRAFT_98356 [Volvox carteri f. nagariensis]	-1.72348	4.58741e-10
TRINITY_DN61126_c0_g8	gi|302851541|ref|XP_002957294.1| hypothetical protein VOLCADRAFT_98396 [Volvox carteri f. nagariensis] &gt;gi|300257389|gb|EFJ41638.1| hypothetical protein VOLCADRAFT_98396 [Volvox carteri f. nagariensis]	-1.72602	0.00174781
TRINITY_DN61436_c1_g1	MFSD6_HUMAN^MFSD6_HUMAN^Q:334-514,H:419-595^25.275%ID^E:7.03e-10^RecName: Full=Major facilitator superfamily domain-containing protein 6;^Eukaryota; Metazoa; Chordata; Craniata; Vertebrata; Euteleostomi; Mammalia; Eutheria; Euarchontoglires; Primates; Haplorrhini; Catarrhini; Hominidae; Homo	-1.7308	4.92388e-10
TRINITY_DN57890_c2_g1	BCH_HAEPL^BCH_HAEPL^Q:3-295,H:31-322^72.789%ID^E:3.49e-148^RecName: Full=Beta-carotene 3-hydroxylase, chloroplastic;^Eukaryota; Viridiplantae; Chlorophyta; Chlorophyceae; Chlamydomonadales; Haematococcaceae; Haematococcus	-1.73215	2.79771e-07
TRINITY_DN82140_c0_g1	gi|302840184|ref|XP_002951648.1| phosphoglycerate kinase [Volvox carteri f. nagariensis] &gt;gi|11134148|sp|Q9SBN4.1|PGKH_VOLCA RecName: Full=Phosphoglycerate kinase, chloroplastic; Flags: Precursor &gt;gi|5902588|gb|AAD55564.1|AF110782_1 phosphoglycerate kinase precursor [Volvox carteri f. nagariensis] &gt;gi|300263257|gb|EFJ47459.1| phosphoglycerate kinase [Volvox carteri f. nagariensis]	-1.73302	3.4912e-10
TRINITY_DN52514_c0_g1	CATLL_FASHE^CATLL_FASHE^Q:66-375,H:20-313^36.076%ID^E:8.91e-50^RecName: Full=Cathepsin L-like proteinase;^Eukaryota; Metazoa; Platyhelminthes; Trematoda; Digenea; Plagiorchiida; Echinostomata; Echinostomatoidea; Fasciolidae; Fasciola	-1.73351	3.42147e-18
TRINITY_DN62407_c0_g1	AKT2_ORYSJ^AKT2_ORYSJ^Q:396-583,H:71-248^28.796%ID^E:5.63e-10^RecName: Full=Potassium channel AKT2;^Eukaryota; Viridiplantae; Streptophyta; Embryophyta; Tracheophyta; Spermatophyta; Magnoliophyta; Liliopsida; Poales; Poaceae; BOP clade; Oryzoideae; Oryzeae; Oryzinae; Oryza	-1.73411	1.27078e-09
TRINITY_DN55927_c2_g1	CHSTF_MOUSE^CHSTF_MOUSE^Q:45-355,H:185-507^30.029%ID^E:8.6e-31^RecName: Full=Carbohydrate sulfotransferase 15;^Eukaryota; Metazoa; Chordata; Craniata; Vertebrata; Euteleostomi; Mammalia; Eutheria; Euarchontoglires; Glires; Rodentia; Sciurognathi; Muroidea; Muridae; Murinae; Mus; Mus	-1.73615	3.16568e-06
TRINITY_DN57191_c0_g1	CAAT1_ARATH^CAAT1_ARATH^Q:31-602,H:28-581^36.833%ID^E:1.22e-106^RecName: Full=Cationic amino acid transporter 1;^Eukaryota; Viridiplantae; Streptophyta; Embryophyta; Tracheophyta; Spermatophyta; Magnoliophyta; eudicotyledons; Gunneridae; Pentapetalae; rosids; malvids; Brassicales; Brassicaceae; Camelineae; Arabidopsis	-1.74854	1.30411e-10
TRINITY_DN53441_c0_g2	YBBA_BACSU^YBBA_BACSU^Q:30-302,H:2-242^23.551%ID^E:4.78e-15^RecName: Full=Uncharacterized protein YbbA;^Bacteria; Firmicutes; Bacilli; Bacillales; Bacillaceae; Bacillus	-1.75035	2.43269e-06
TRINITY_DN60547_c0_g1	CARB_ORYSJ^CARB_ORYSJ^Q:57-1164,H:49-1156^65.077%ID^E:0^RecName: Full=Carbamoyl-phosphate synthase large chain, chloroplastic;^Eukaryota; Viridiplantae; Streptophyta; Embryophyta; Tracheophyta; Spermatophyta; Magnoliophyta; Liliopsida; Poales; Poaceae; BOP clade; Oryzoideae; Oryzeae; Oryzinae; Oryza	-1.75428	1.70626e-32
TRINITY_DN58744_c3_g1	P4H9_ARATH^P4H9_ARATH^Q:150-374,H:63-284^46.256%ID^E:3.83e-66^RecName: Full=Probable prolyl 4-hydroxylase 9 {ECO:0000305};^Eukaryota; Viridiplantae; Streptophyta; Embryophyta; Tracheophyta; Spermatophyta; Magnoliophyta; eudicotyledons; Gunneridae; Pentapetalae; rosids; malvids; Brassicales; Brassicaceae; Camelineae; Arabidopsis	-1.76326	5.72681e-34
TRINITY_DN55560_c1_g1	TULP2_MOUSE^TULP2_MOUSE^Q:204-346,H:288-446^35.802%ID^E:7.74e-17^RecName: Full=Tubby-related protein 2;^Eukaryota; Metazoa; Chordata; Craniata; Vertebrata; Euteleostomi; Mammalia; Eutheria; Euarchontoglires; Glires; Rodentia; Sciurognathi; Muroidea; Muridae; Murinae; Mus; Mus	-1.76429	3.74129e-22
TRINITY_DN49125_c1_g2	gi|159483575|ref|XP_001699836.1| predicted protein [Chlamydomonas reinhardtii] &gt;gi|158281778|gb|EDP07532.1| predicted protein [Chlamydomonas reinhardtii]	-1.76772	7.38768e-05
TRINITY_DN59193_c0_g1	gi|302836002|ref|XP_002949562.1| hypothetical protein VOLCADRAFT_89940 [Volvox carteri f. nagariensis] &gt;gi|300265389|gb|EFJ49581.1| hypothetical protein VOLCADRAFT_89940 [Volvox carteri f. nagariensis]	-1.78831	0.000892356
TRINITY_DN52908_c1_g1	gi|159482974|ref|XP_001699540.1| cell wall protein pherophorin [Chlamydomonas reinhardtii] &gt;gi|158272807|gb|EDO98603.1| cell wall protein pherophorin [Chlamydomonas reinhardtii]	-1.79137	7.95821e-11
TRINITY_DN59248_c2_g2	gi|302831097|ref|XP_002947114.1| hypothetical protein VOLCADRAFT_87420 [Volvox carteri f. nagariensis] &gt;gi|300267521|gb|EFJ51704.1| hypothetical protein VOLCADRAFT_87420 [Volvox carteri f. nagariensis]	-1.79141	1.07003e-11
TRINITY_DN43227_c0_g1	TRXH4_ARATH^TRXH4_ARATH^Q:65-163,H:21-114^31.313%ID^E:2.32e-08^RecName: Full=Thioredoxin H4;^Eukaryota; Viridiplantae; Streptophyta; Embryophyta; Tracheophyta; Spermatophyta; Magnoliophyta; eudicotyledons; Gunneridae; Pentapetalae; rosids; malvids; Brassicales; Brassicaceae; Camelineae; Arabidopsis	-1.79584	1.12461e-07
TRINITY_DN57992_c0_g1	OXODE_PSEAE^OXODE_PSEAE^Q:12-407,H:55-448^42.365%ID^E:2.49e-88^RecName: Full=8-oxoguanine deaminase;^Bacteria; Proteobacteria; Gammaproteobacteria; Pseudomonadales; Pseudomonadaceae; Pseudomonas	-1.79815	2.39395e-16
TRINITY_DN60615_c0_g1	SRK2G_ARATH^SRK2G_ARATH^Q:63-334,H:1-265^47.636%ID^E:2.74e-78^RecName: Full=Serine/threonine-protein kinase SRK2G;^Eukaryota; Viridiplantae; Streptophyta; Embryophyta; Tracheophyta; Spermatophyta; Magnoliophyta; eudicotyledons; Gunneridae; Pentapetalae; rosids; malvids; Brassicales; Brassicaceae; Camelineae; Arabidopsis	-1.80438	5.29856e-18
TRINITY_DN61770_c0_g1	TMCB_DICDI^TMCB_DICDI^Q:366-610,H:385-640^27.308%ID^E:4.49e-20^RecName: Full=Tiny macrocysts protein B;^Eukaryota; Amoebozoa; Mycetozoa; Dictyosteliida; Dictyostelium`TMCB_DICDI^TMCB_DICDI^Q:38-313,H:26-297^21.223%ID^E:1.39e-06^RecName: Full=Tiny macrocysts protein B;^Eukaryota; Amoebozoa; Mycetozoa; Dictyosteliida; Dictyostelium	-1.81276	2.03247e-17
TRINITY_DN61049_c8_g1	gi|545357032|ref|XP_005644191.1| hypothetical protein COCSUDRAFT_44499 [Coccomyxa subellipsoidea C-169] &gt;gi|384246156|gb|EIE19647.1| hypothetical protein COCSUDRAFT_44499 [Coccomyxa subellipsoidea C-169]	-1.81427	3.27515e-09
TRINITY_DN56460_c0_g3	MET30_YEAST^MET30_YEAST^Q:13-142,H:186-305^25.954%ID^E:9.27e-06^RecName: Full=F-box protein MET30;^Eukaryota; Fungi; Dikarya; Ascomycota; Saccharomycotina; Saccharomycetes; Saccharomycetales; Saccharomycetaceae; Saccharomyces	-1.81965	3.44127e-12
TRINITY_DN56415_c2_g1	LARG2_RAT^LARG2_RAT^Q:3-243,H:439-661^32.231%ID^E:1.76e-23^RecName: Full=Glycosyltransferase-like protein LARGE2;^Eukaryota; Metazoa; Chordata; Craniata; Vertebrata; Euteleostomi; Mammalia; Eutheria; Euarchontoglires; Glires; Rodentia; Sciurognathi; Muroidea; Muridae; Murinae; Rattus	-1.82376	4.33867e-05
TRINITY_DN53542_c1_g1	CYAA_USTMA^CYAA_USTMA^Q:115-205,H:2059-2147^42.857%ID^E:1.19e-13^RecName: Full=Adenylate cyclase;^Eukaryota; Fungi; Dikarya; Basidiomycota; Ustilaginomycotina; Ustilaginomycetes; Ustilaginales; Ustilaginaceae; Ustilago	-1.83277	0.00104925
TRINITY_DN53815_c2_g2	CMFB_DICDI^CMFB_DICDI^Q:4-491,H:13-509^44.314%ID^E:1.67e-132^RecName: Full=Conditioned medium factor receptor 1;^Eukaryota; Amoebozoa; Mycetozoa; Dictyosteliida; Dictyostelium	-1.83643	1.59448e-21
TRINITY_DN62942_c10_g8	CYAA_LACKL^CYAA_LACKL^Q:455-551,H:1466-1563^36.364%ID^E:1.44e-11^RecName: Full=Adenylate cyclase;^Eukaryota; Fungi; Dikarya; Ascomycota; Saccharomycotina; Saccharomycetes; Saccharomycetales; Saccharomycetaceae; Lachancea	-1.8404	3.6026e-08
TRINITY_DN39988_c0_g1	RPAP3_CHICK^RPAP3_CHICK^Q:93-206,H:286-399^41.228%ID^E:5.23e-17^RecName: Full=RNA polymerase II-associated protein 3;^Eukaryota; Metazoa; Chordata; Craniata; Vertebrata; Euteleostomi; Archelosauria; Archosauria; Dinosauria; Saurischia; Theropoda; Coelurosauria; Aves; Neognathae; Galloanserae; Galliformes; Phasianidae; Phasianinae; Gallus`RPAP3_CHICK^RPAP3_CHICK^Q:93-206,H:136-249^37.719%ID^E:8.04…	-1.8417	7.46716e-07
TRINITY_DN53403_c2_g1	TEA3_SCHPO^TEA3_SCHPO^Q:49-136,H:242-322^32.584%ID^E:4.64e-06^RecName: Full=Tip elongation aberrant protein 3;^Eukaryota; Fungi; Dikarya; Ascomycota; Taphrinomycotina; Schizosaccharomycetes; Schizosaccharomycetales; Schizosaccharomycetaceae; Schizosaccharomyces	-1.85708	1.2563e-10
TRINITY_DN61063_c1_g1	HETE1_PODAS^HETE1_PODAS^Q:31-310,H:933-1206^26.429%ID^E:2.61e-20^RecName: Full=Vegetative incompatibility protein HET-E-1;^Eukaryota; Fungi; Dikarya; Ascomycota; Pezizomycotina; Sordariomycetes; Sordariomycetidae; Sordariales; Lasiosphaeriaceae; Podospora`HETE1_PODAS^HETE1_PODAS^Q:62-359,H:835-1125^26.756%ID^E:2.47e-19^RecName: Full=Vegetative incompatibility protein HET-E-1;^Eukaryota; Fungi; Di…	-1.87534	5.58427e-05
TRINITY_DN39978_c0_g1	APRR9_ARATH^APRR9_ARATH^Q:41-163,H:39-157^46.341%ID^E:1.54e-28^RecName: Full=Two-component response regulator-like APRR9;^Eukaryota; Viridiplantae; Streptophyta; Embryophyta; Tracheophyta; Spermatophyta; Magnoliophyta; eudicotyledons; Gunneridae; Pentapetalae; rosids; malvids; Brassicales; Brassicaceae; Camelineae; Arabidopsis	-1.876	0.000615166
TRINITY_DN53196_c1_g2	gi|302841131|ref|XP_002952111.1| hypothetical protein VOLCADRAFT_92690 [Volvox carteri f. nagariensis] &gt;gi|300262697|gb|EFJ46902.1| hypothetical protein VOLCADRAFT_92690 [Volvox carteri f. nagariensis]	-1.88045	1.49821e-05
TRINITY_DN62737_c37_g1	AB5C_ARATH^AB5C_ARATH^Q:17-110,H:342-440^31.313%ID^E:2.2e-07^RecName: Full=ABC transporter C family member 5;^Eukaryota; Viridiplantae; Streptophyta; Embryophyta; Tracheophyta; Spermatophyta; Magnoliophyta; eudicotyledons; Gunneridae; Pentapetalae; rosids; malvids; Brassicales; Brassicaceae; Camelineae; Arabidopsis	-1.89178	4.4169e-34
TRINITY_DN59661_c0_g1	RPK1_IPONI^RPK1_IPONI^Q:214-550,H:93-448^32.19%ID^E:6.53e-31^RecName: Full=Receptor-like protein kinase;^Eukaryota; Viridiplantae; Streptophyta; Embryophyta; Tracheophyta; Spermatophyta; Magnoliophyta; eudicotyledons; Gunneridae; Pentapetalae; asterids; lamiids; Solanales; Convolvulaceae; Ipomoeeae; Ipomoea`RPK1_IPONI^RPK1_IPONI^Q:242-550,H:419-709^34.226%ID^E:1.8e-25^RecName: Full=Receptor-like …	-1.91093	6.28507e-18
TRINITY_DN54717_c2_g1	MP702_ARATH^MP702_ARATH^Q:124-365,H:177-413^26.459%ID^E:8.66e-09^RecName: Full=Microtubule-associated protein 70-2;^Eukaryota; Viridiplantae; Streptophyta; Embryophyta; Tracheophyta; Spermatophyta; Magnoliophyta; eudicotyledons; Gunneridae; Pentapetalae; rosids; malvids; Brassicales; Brassicaceae; Camelineae; Arabidopsis	-1.92645	7.253e-13
TRINITY_DN58225_c1_g1	GLT2_ORYSJ^GLT2_ORYSJ^Q:83-576,H:96-592^55.4%ID^E:0^RecName: Full=Glutamate synthase 2 [NADH], chloroplastic;^Eukaryota; Viridiplantae; Streptophyta; Embryophyta; Tracheophyta; Spermatophyta; Magnoliophyta; Liliopsida; Poales; Poaceae; BOP clade; Oryzoideae; Oryzeae; Oryzinae; Oryza	-1.9328	2.0515e-14
TRINITY_DN62633_c2_g1	RENT1_DICDI^RENT1_DICDI^Q:727-1071,H:669-969^34.286%ID^E:5.29e-41^RecName: Full=Regulator of nonsense transcripts 1;^Eukaryota; Amoebozoa; Mycetozoa; Dictyosteliida; Dictyostelium	-1.96634	1.33682e-29
TRINITY_DN34196_c0_g1	S20A2_XENTR^S20A2_XENTR^Q:8-101,H:2-95^46.809%ID^E:3.24e-20^RecName: Full=Sodium-dependent phosphate transporter 2;^Eukaryota; Metazoa; Chordata; Craniata; Vertebrata; Euteleostomi; Amphibia; Batrachia; Anura; Pipoidea; Pipidae; Xenopodinae; Xenopus; Silurana	-1.97133	0.00039285
TRINITY_DN42356_c0_g1	RVE8_ARATH^RVE8_ARATH^Q:32-106,H:34-110^62.338%ID^E:1.77e-29^RecName: Full=Protein REVEILLE 8;^Eukaryota; Viridiplantae; Streptophyta; Embryophyta; Tracheophyta; Spermatophyta; Magnoliophyta; eudicotyledons; Gunneridae; Pentapetalae; rosids; malvids; Brassicales; Brassicaceae; Camelineae; Arabidopsis	-1.97908	6.56023e-05
TRINITY_DN62934_c0_g1	LOXH1_MOUSE^LOXH1_MOUSE^Q:1399-2893,H:45-1717^20.824%ID^E:1.01e-54^RecName: Full=Lipoxygenase homology domain-containing protein 1;^Eukaryota; Metazoa; Chordata; Craniata; Vertebrata; Euteleostomi; Mammalia; Eutheria; Euarchontoglires; Glires; Rodentia; Sciurognathi; Muroidea; Muridae; Murinae; Mus; Mus`LOXH1_MOUSE^LOXH1_MOUSE^Q:404-2229,H:35-2060^21.143%ID^E:2.9e-54^RecName: Full=Lipoxygenase ho…	-1.98237	6.71747e-26
TRINITY_DN62287_c0_g4	gi|159466730|ref|XP_001691551.1| flagellar associated membrane protein [Chlamydomonas reinhardtii] &gt;gi|158278897|gb|EDP04659.1| flagellar associated membrane protein [Chlamydomonas reinhardtii]	-1.99353	2.30728e-14
TRINITY_DN61225_c1_g2	DEK1_ARATH^DEK1_ARATH^Q:51-376,H:1696-1994^37.879%ID^E:2.34e-51^RecName: Full=Calpain-type cysteine protease DEK1;^Eukaryota; Viridiplantae; Streptophyta; Embryophyta; Tracheophyta; Spermatophyta; Magnoliophyta; eudicotyledons; Gunneridae; Pentapetalae; rosids; malvids; Brassicales; Brassicaceae; Camelineae; Arabidopsis	-2.0134	4.68864e-11
TRINITY_DN43186_c0_g1	SSGP_VOLCA^SSGP_VOLCA^Q:17-138,H:5-125^31.707%ID^E:4.02e-11^RecName: Full=Sulfated surface glycoprotein 185;^Eukaryota; Viridiplantae; Chlorophyta; Chlorophyceae; Chlamydomonadales; Volvocaceae; Volvox	-2.06326	2.05451e-07
TRINITY_DN59730_c1_g3	KDEL1_DANRE^KDEL1_DANRE^Q:8-129,H:350-465^37.398%ID^E:8.22e-13^RecName: Full=KDEL motif-containing protein 1;^Eukaryota; Metazoa; Chordata; Craniata; Vertebrata; Euteleostomi; Actinopterygii; Neopterygii; Teleostei; Ostariophysi; Cypriniformes; Cyprinidae; Danio	-2.0682	4.71338e-09
TRINITY_DN50881_c0_g1	gi|159466762|ref|XP_001691567.1| hypothetical protein CHLREDRAFT_189056 [Chlamydomonas reinhardtii] &gt;gi|158278913|gb|EDP04675.1| predicted protein, partial [Chlamydomonas reinhardtii]	-2.09951	1.06857e-10
TRINITY_DN48195_c0_g1	FAD4_ARATH^FAD4_ARATH^Q:45-321,H:43-314^44.286%ID^E:1.84e-71^RecName: Full=Fatty acid desaturase 4, chloroplastic {ECO:0000303|PubMed:19682287};^Eukaryota; Viridiplantae; Streptophyta; Embryophyta; Tracheophyta; Spermatophyta; Magnoliophyta; eudicotyledons; Gunneridae; Pentapetalae; rosids; malvids; Brassicales; Brassicaceae; Camelineae; Arabidopsis	-2.1044	3.20358e-16
TRINITY_DN32268_c0_g1	gi|302838175|ref|XP_002950646.1| ATP-energized ABC transporter [Volvox carteri f. nagariensis] &gt;gi|300264195|gb|EFJ48392.1| ATP-energized ABC transporter [Volvox carteri f. nagariensis]	-2.12691	1.94212e-12
TRINITY_DN59998_c0_g1	GLKA_DICDI^GLKA_DICDI^Q:608-743,H:176-302^33.571%ID^E:8.27e-14^RecName: Full=Probable serine/threonine-protein kinase glkA;^Eukaryota; Amoebozoa; Mycetozoa; Dictyosteliida; Dictyostelium	-2.12925	2.29043e-08
TRINITY_DN59576_c0_g16	UAPA_EMENI^UAPA_EMENI^Q:12-230,H:314-528^47.273%ID^E:3e-55^RecName: Full=Uric acid-xanthine permease;^Eukaryota; Fungi; Dikarya; Ascomycota; Pezizomycotina; Eurotiomycetes; Eurotiomycetidae; Eurotiales; Aspergillaceae; Aspergillus	-2.1334	4.44526e-05
TRINITY_DN53132_c2_g1	SSGP_VOLCA^SSGP_VOLCA^Q:135-289,H:39-216^26.344%ID^E:1.39e-07^RecName: Full=Sulfated surface glycoprotein 185;^Eukaryota; Viridiplantae; Chlorophyta; Chlorophyceae; Chlamydomonadales; Volvocaceae; Volvox	-2.15835	8.46396e-10
TRINITY_DN52534_c2_g1	POSTN_MOUSE^POSTN_MOUSE^Q:65-587,H:234-729^23.333%ID^E:3.2e-09^RecName: Full=Periostin;^Eukaryota; Metazoa; Chordata; Craniata; Vertebrata; Euteleostomi; Mammalia; Eutheria; Euarchontoglires; Glires; Rodentia; Sciurognathi; Muroidea; Muridae; Murinae; Mus; Mus	-2.16986	5.9946e-35
TRINITY_DN29597_c0_g1	gi|159478487|ref|XP_001697334.1| hydroxyproline-rich glycoprotein, stress-induced [Chlamydomonas reinhardtii] &gt;gi|158274492|gb|EDP00274.1| hydroxyproline-rich glycoprotein, stress-induced [Chlamydomonas reinhardtii]	-2.17685	3.54046e-06
TRINITY_DN32268_c0_g2	gi|302838175|ref|XP_002950646.1| ATP-energized ABC transporter [Volvox carteri f. nagariensis] &gt;gi|300264195|gb|EFJ48392.1| ATP-energized ABC transporter [Volvox carteri f. nagariensis]	-2.19879	4.63918e-07
TRINITY_DN62391_c0_g1	gi|159486793|ref|XP_001701422.1| glyoxal or galactose oxidase [Chlamydomonas reinhardtii] &gt;gi|158271724|gb|EDO97538.1| glyoxal or galactose oxidase [Chlamydomonas reinhardtii]	-2.20634	4.74185e-12
TRINITY_DN57478_c4_g1	AKT2_ORYSJ^AKT2_ORYSJ^Q:251-492,H:62-298^29.796%ID^E:4.79e-21^RecName: Full=Potassium channel AKT2;^Eukaryota; Viridiplantae; Streptophyta; Embryophyta; Tracheophyta; Spermatophyta; Magnoliophyta; Liliopsida; Poales; Poaceae; BOP clade; Oryzoideae; Oryzeae; Oryzinae; Oryza	-2.21936	2.52117e-05
TRINITY_DN56035_c0_g2	NDB1_SOLTU^NDB1_SOLTU^Q:100-660,H:22-577^38.014%ID^E:3.96e-122^RecName: Full=External alternative NAD(P)H-ubiquinone oxidoreductase B1, mitochondrial;^Eukaryota; Viridiplantae; Streptophyta; Embryophyta; Tracheophyta; Spermatophyta; Magnoliophyta; eudicotyledons; Gunneridae; Pentapetalae; asterids; lamiids; Solanales; Solanaceae; Solanoideae; Solaneae; Solanum	-2.25114	3.36656e-24
TRINITY_DN60470_c6_g1	G3PC_CHLRE^G3PC_CHLRE^Q:48-365,H:4-321^77.358%ID^E:0^RecName: Full=Glyceraldehyde-3-phosphate dehydrogenase, cytosolic;^Eukaryota; Viridiplantae; Chlorophyta; Chlorophyceae; Chlamydomonadales; Chlamydomonadaceae; Chlamydomonas	-2.2745	3.75646e-25
TRINITY_DN55076_c0_g2	GLNA2_CHLRE^GLNA2_CHLRE^Q:1-379,H:1-379^74.607%ID^E:0^RecName: Full=Glutamine synthetase, chloroplastic;^Eukaryota; Viridiplantae; Chlorophyta; Chlorophyceae; Chlamydomonadales; Chlamydomonadaceae; Chlamydomonas	-2.30173	2.35646e-31
TRINITY_DN60114_c1_g1	gi|552817444|ref|XP_005844943.1| hypothetical protein CHLNCDRAFT_138290 [Chlorella variabilis] &gt;gi|307104588|gb|EFN52841.1| hypothetical protein CHLNCDRAFT_138290 [Chlorella variabilis]	-2.33641	1.16334e-15
TRINITY_DN82491_c0_g1	CBR_DUNSA^CBR_DUNSA^Q:89-192,H:69-172^66.346%ID^E:5.48e-39^RecName: Full=Carotene biosynthesis-related protein CBR, chloroplastic;^Eukaryota; Viridiplantae; Chlorophyta; Chlorophyceae; Chlamydomonadales; Dunaliellaceae; Dunaliella	-2.37859	6.22771e-11
TRINITY_DN45449_c0_g1	SSGP_VOLCA^SSGP_VOLCA^Q:2-198,H:1-222^28.634%ID^E:8.27e-09^RecName: Full=Sulfated surface glycoprotein 185;^Eukaryota; Viridiplantae; Chlorophyta; Chlorophyceae; Chlamydomonadales; Volvocaceae; Volvox	-2.38237	5.20867e-13
TRINITY_DN57758_c0_g1	Y1483_SYNY3^Y1483_SYNY3^Q:1-140,H:46-177^31.944%ID^E:2.65e-09^RecName: Full=Uncharacterized protein sll1483;^Bacteria; Cyanobacteria; Oscillatoriophycideae; Chroococcales; Synechocystis	-2.38701	1.67777e-12
TRINITY_DN50870_c0_g1	Y8013_DICDI^Y8013_DICDI^Q:1-105,H:57-158^29.524%ID^E:1.58e-08^RecName: Full=Probable serine/threonine-protein kinase DDB_G0280133;^Eukaryota; Amoebozoa; Mycetozoa; Dictyosteliida; Dictyostelium	-2.39139	0.000222244
TRINITY_DN51547_c0_g2	KOR1_ORYSJ^KOR1_ORYSJ^Q:17-427,H:60-462^26.253%ID^E:1.9e-38^RecName: Full=Potassium channel KOR1;^Eukaryota; Viridiplantae; Streptophyta; Embryophyta; Tracheophyta; Spermatophyta; Magnoliophyta; Liliopsida; Poales; Poaceae; BOP clade; Oryzoideae; Oryzeae; Oryzinae; Oryza`KOR1_ORYSJ^KOR1_ORYSJ^Q:978-1169,H:570-754^42.708%ID^E:4.29e-33^RecName: Full=Potassium channel KOR1;^Eukaryota; Viridiplantae;…	-2.41969	1.6419e-11
TRINITY_DN58880_c0_g2	BACRM_HALWD^BACRM_HALWD^Q:192-335,H:76-217^26.174%ID^E:1.25e-06^RecName: Full=Bacteriorhodopsin-II-like protein;^Archaea; Euryarchaeota; Halobacteria; Haloferacales; Haloferacaceae; Haloquadratum	-2.42025	5.7398e-25
TRINITY_DN54586_c0_g1	TAGA_DICDI^TAGA_DICDI^Q:305-566,H:246-481^27.106%ID^E:3.84e-20^RecName: Full=Serine protease/ABC transporter B family protein tagA;^Eukaryota; Amoebozoa; Mycetozoa; Dictyosteliida; Dictyostelium`TAGA_DICDI^TAGA_DICDI^Q:732-998,H:548-830^28.571%ID^E:8.68e-09^RecName: Full=Serine protease/ABC transporter B family protein tagA;^Eukaryota; Amoebozoa; Mycetozoa; Dictyosteliida; Dictyostelium	-2.43267	7.51913e-26
TRINITY_DN48033_c0_g1	LOL1_ARATH^LOL1_ARATH^Q:1-110,H:43-154^44.248%ID^E:1.84e-21^RecName: Full=Protein LOL1;^Eukaryota; Viridiplantae; Streptophyta; Embryophyta; Tracheophyta; Spermatophyta; Magnoliophyta; eudicotyledons; Gunneridae; Pentapetalae; rosids; malvids; Brassicales; Brassicaceae; Camelineae; Arabidopsis`LOL1_ARATH^LOL1_ARATH^Q:28-101,H:30-107^46.154%ID^E:4.9e-14^RecName: Full=Protein LOL1;^Eukaryota; Virid…	-2.44712	0.000196978
TRINITY_DN48535_c0_g2	XB32_ORYSJ^XB32_ORYSJ^Q:6-195,H:14-212^28.708%ID^E:6.8e-12^RecName: Full=Probable E3 ubiquitin-protein ligase XBOS32;^Eukaryota; Viridiplantae; Streptophyta; Embryophyta; Tracheophyta; Spermatophyta; Magnoliophyta; Liliopsida; Poales; Poaceae; BOP clade; Oryzoideae; Oryzeae; Oryzinae; Oryza	-2.49838	6.51857e-05
TRINITY_DN47851_c0_g1	gi|302832277|ref|XP_002947703.1| hypothetical protein VOLCADRAFT_88109 [Volvox carteri f. nagariensis] &gt;gi|300267051|gb|EFJ51236.1| hypothetical protein VOLCADRAFT_88109 [Volvox carteri f. nagariensis]	-2.4984	0.00030017
TRINITY_DN62547_c1_g4	ANK2_HUMAN^ANK2_HUMAN^Q:71-727,H:62-659^25.622%ID^E:4.26e-21^RecName: Full=Ankyrin-2;^Eukaryota; Metazoa; Chordata; Craniata; Vertebrata; Euteleostomi; Mammalia; Eutheria; Euarchontoglires; Primates; Haplorrhini; Catarrhini; Hominidae; Homo`ANK2_HUMAN^ANK2_HUMAN^Q:71-724,H:231-788^25.909%ID^E:1.7e-15^RecName: Full=Ankyrin-2;^Eukaryota; Metazoa; Chordata; Craniata; Vertebrata; Euteleostomi; Mammal…	-2.53975	1.77011e-35
TRINITY_DN60652_c4_g1	CAC1S_LITCT^CAC1S_LITCT^Q:228-843,H:753-1371^31.406%ID^E:2.83e-82^RecName: Full=Voltage-dependent L-type calcium channel subunit alpha-1S;^Eukaryota; Metazoa; Chordata; Craniata; Vertebrata; Euteleostomi; Amphibia; Batrachia; Anura; Neobatrachia; Ranoidea; Ranidae; Rana; Aquarana`CAC1S_LITCT^CAC1S_LITCT^Q:256-555,H:30-337^29.358%ID^E:1.99e-26^RecName: Full=Voltage-dependent L-type calcium channel…	-2.55525	5.80731e-10
TRINITY_DN43843_c0_g1	CB12_PETHY^CB12_PETHY^Q:5-229,H:35-256^44.068%ID^E:2.82e-53^RecName: Full=Chlorophyll a-b binding protein, chloroplastic;^Eukaryota; Viridiplantae; Streptophyta; Embryophyta; Tracheophyta; Spermatophyta; Magnoliophyta; eudicotyledons; Gunneridae; Pentapetalae; asterids; lamiids; Solanales; Solanaceae; Petunioideae; Petunia	-2.61054	2.83319e-10
TRINITY_DN58417_c0_g1	CAC1S_LITCT^CAC1S_LITCT^Q:138-615,H:242-707^32.454%ID^E:3.66e-52^RecName: Full=Voltage-dependent L-type calcium channel subunit alpha-1S;^Eukaryota; Metazoa; Chordata; Craniata; Vertebrata; Euteleostomi; Amphibia; Batrachia; Anura; Neobatrachia; Ranoidea; Ranidae; Rana; Aquarana`CAC1S_LITCT^CAC1S_LITCT^Q:169-570,H:995-1371^23.448%ID^E:3.43e-22^RecName: Full=Voltage-dependent L-type calcium channe…	-2.63985	7.2311e-06
TRINITY_DN44134_c0_g1	DIV_ANTMA^DIV_ANTMA^Q:28-131,H:129-233^46.296%ID^E:4.56e-21^RecName: Full=Transcription factor DIVARICATA;^Eukaryota; Viridiplantae; Streptophyta; Embryophyta; Tracheophyta; Spermatophyta; Magnoliophyta; eudicotyledons; Gunneridae; Pentapetalae; asterids; lamiids; Lamiales; Plantaginaceae; Antirrhineae; Antirrhinum	-2.71539	0.000241249
TRINITY_DN49905_c0_g1	CAB6_ARATH^CAB6_ARATH^Q:1-61,H:168-233^54.545%ID^E:5.26e-13^RecName: Full=Chlorophyll a-b binding protein 6, chloroplastic;^Eukaryota; Viridiplantae; Streptophyta; Embryophyta; Tracheophyta; Spermatophyta; Magnoliophyta; eudicotyledons; Gunneridae; Pentapetalae; rosids; malvids; Brassicales; Brassicaceae; Camelineae; Arabidopsis	-2.7217	4.44462e-08
TRINITY_DN55425_c0_g1	CA4_ARATH^CA4_ARATH^Q:69-246,H:56-227^58.659%ID^E:5.27e-61^RecName: Full=Chlorophyll a-b binding protein 4, chloroplastic {ECO:0000303|PubMed:10366881};^Eukaryota; Viridiplantae; Streptophyta; Embryophyta; Tracheophyta; Spermatophyta; Magnoliophyta; eudicotyledons; Gunneridae; Pentapetalae; rosids; malvids; Brassicales; Brassicaceae; Camelineae; Arabidopsis	-2.75181	8.36336e-16
TRINITY_DN56101_c2_g4	HETE1_PODAS^HETE1_PODAS^Q:3-242,H:856-1092^52.083%ID^E:5.96e-69^RecName: Full=Vegetative incompatibility protein HET-E-1;^Eukaryota; Fungi; Dikarya; Ascomycota; Pezizomycotina; Sordariomycetes; Sordariomycetidae; Sordariales; Lasiosphaeriaceae; Podospora`HETE1_PODAS^HETE1_PODAS^Q:3-240,H:1024-1258^52.101%ID^E:1.95e-68^RecName: Full=Vegetative incompatibility protein HET-E-1;^Eukaryota; Fungi; Dik…	-2.76488	1.5994e-08
TRINITY_DN63062_c0_g1	SSGP_VOLCA^SSGP_VOLCA^Q:22-162,H:39-211^28%ID^E:1.15e-06^RecName: Full=Sulfated surface glycoprotein 185;^Eukaryota; Viridiplantae; Chlorophyta; Chlorophyceae; Chlamydomonadales; Volvocaceae; Volvox	-2.87768	4.07442e-27
TRINITY_DN58078_c0_g3	PHO4_NEUCR^PHO4_NEUCR^Q:8-516,H:2-584^29.195%ID^E:4.75e-66^RecName: Full=Phosphate-repressible phosphate permease pho-4 {ECO:0000303|PubMed:2531109};^Eukaryota; Fungi; Dikarya; Ascomycota; Pezizomycotina; Sordariomycetes; Sordariomycetidae; Sordariales; Sordariaceae; Neurospora	-2.90348	3.19803e-33
TRINITY_DN53293_c0_g1	ATZF_PSESD^ATZF_PSESD^Q:15-209,H:285-432^29.231%ID^E:1.05e-15^RecName: Full=Allophanate hydrolase;^Bacteria; Proteobacteria	-2.95031	2.15004e-05
TRINITY_DN606_c0_g2	ALDH2_BACSU^ALDH2_BACSU^Q:187-436,H:106-340^25.397%ID^E:1.09e-06^RecName: Full=Probable aldehyde dehydrogenase YwdH;^Bacteria; Firmicutes; Bacilli; Bacillales; Bacillaceae; Bacillus	-3.00829	9.93384e-05
TRINITY_DN44995_c0_g1	SSGP_VOLCA^SSGP_VOLCA^Q:60-257,H:1-222^28.632%ID^E:1.72e-07^RecName: Full=Sulfated surface glycoprotein 185;^Eukaryota; Viridiplantae; Chlorophyta; Chlorophyceae; Chlamydomonadales; Volvocaceae; Volvox	-3.02355	2.92766e-35
TRINITY_DN59548_c2_g3	gi|552817444|ref|XP_005844943.1| hypothetical protein CHLNCDRAFT_138290 [Chlorella variabilis] &gt;gi|307104588|gb|EFN52841.1| hypothetical protein CHLNCDRAFT_138290 [Chlorella variabilis]	-3.31039	3.71196e-32
TRINITY_DN47141_c0_g1	POL3_DROME^POL3_DROME^Q:174-357,H:165-343^32.62%ID^E:4.47e-22^RecName: Full=Retrovirus-related Pol polyprotein from transposon 17.6;^Eukaryota; Metazoa; Ecdysozoa; Arthropoda; Hexapoda; Insecta; Pterygota; Neoptera; Endopterygota; Diptera; Brachycera; Muscomorpha; Ephydroidea; Drosophilidae; Drosophila; Sophophora	-3.40949	1.36399e-05
TRINITY_DN52994_c1_g2	AMT12_ARATH^AMT12_ARATH^Q:53-328,H:35-316^42.759%ID^E:4.9e-63^RecName: Full=Ammonium transporter 1 member 2;^Eukaryota; Viridiplantae; Streptophyta; Embryophyta; Tracheophyta; Spermatophyta; Magnoliophyta; eudicotyledons; Gunneridae; Pentapetalae; rosids; malvids; Brassicales; Brassicaceae; Camelineae; Arabidopsis	-3.41815	4.21492e-05
TRINITY_DN61871_c0_g1	TMCC_DICDI^TMCC_DICDI^Q:27-204,H:453-632^30.387%ID^E:1.62e-14^RecName: Full=Tiny macrocysts protein C;^Eukaryota; Amoebozoa; Mycetozoa; Dictyosteliida; Dictyostelium	-3.43451	0.000152131
TRINITY_DN29804_c0_g2	C7101_ARATH^C7101_ARATH^Q:55-533,H:22-483^40.333%ID^E:5.95e-119^RecName: Full=Cytochrome P450 710A1 {ECO:0000303|PubMed:16531502};^Eukaryota; Viridiplantae; Streptophyta; Embryophyta; Tracheophyta; Spermatophyta; Magnoliophyta; eudicotyledons; Gunneridae; Pentapetalae; rosids; malvids; Brassicales; Brassicaceae; Camelineae; Arabidopsis	-3.47167	4.00919e-07
TRINITY_DN42021_c1_g1	HIR3_ARATH^HIR3_ARATH^Q:1-182,H:100-282^59.563%ID^E:8.59e-73^RecName: Full=Hypersensitive-induced response protein 3;^Eukaryota; Viridiplantae; Streptophyta; Embryophyta; Tracheophyta; Spermatophyta; Magnoliophyta; eudicotyledons; Gunneridae; Pentapetalae; rosids; malvids; Brassicales; Brassicaceae; Camelineae; Arabidopsis	-3.52674	1.58672e-10
TRINITY_DN47966_c1_g1	RVE4_ARATH^RVE4_ARATH^Q:24-95,H:51-117^50%ID^E:5.38e-20^RecName: Full=Protein REVEILLE 4;^Eukaryota; Viridiplantae; Streptophyta; Embryophyta; Tracheophyta; Spermatophyta; Magnoliophyta; eudicotyledons; Gunneridae; Pentapetalae; rosids; malvids; Brassicales; Brassicaceae; Camelineae; Arabidopsis	-3.55159	0.00056916
TRINITY_DN53158_c1_g3	gi|159489763|ref|XP_001702864.1| sodium/phosphate symporter [Chlamydomonas reinhardtii] &gt;gi|158270992|gb|EDO96821.1| sodium/phosphate symporter [Chlamydomonas reinhardtii]	-3.6527	0.00193084
TRINITY_DN9030_c0_g1	BAT1_ORYSJ^BAT1_ORYSJ^Q:52-133,H:23-104^42.683%ID^E:1.66e-16^RecName: Full=Amino-acid permease BAT1 homolog;^Eukaryota; Viridiplantae; Streptophyta; Embryophyta; Tracheophyta; Spermatophyta; Magnoliophyta; Liliopsida; Poales; Poaceae; BOP clade; Oryzoideae; Oryzeae; Oryzinae; Oryza	-3.69506	0.00176067
TRINITY_DN52850_c0_g5	MTNN_MARMS^MTNN_MARMS^Q:31-120,H:4-92^40%ID^E:3.78e-10^RecName: Full=5'-methylthioadenosine/S-adenosylhomocysteine nucleosidase {ECO:0000255|HAMAP-Rule:MF_01684};^Bacteria; Proteobacteria; Gammaproteobacteria; Oceanospirillales; Marinomonas	-3.70162	1.44393e-12
TRINITY_DN33131_c0_g2	HIR1_ARATH^HIR1_ARATH^Q:11-109,H:11-109^56.566%ID^E:1.79e-31^RecName: Full=Hypersensitive-induced response protein 1;^Eukaryota; Viridiplantae; Streptophyta; Embryophyta; Tracheophyta; Spermatophyta; Magnoliophyta; eudicotyledons; Gunneridae; Pentapetalae; rosids; malvids; Brassicales; Brassicaceae; Camelineae; Arabidopsis	-3.70596	4.45654e-05
TRINITY_DN52994_c1_g1	AMT11_ORYSJ^AMT11_ORYSJ^Q:2-169,H:130-305^46.328%ID^E:2.68e-36^RecName: Full=Ammonium transporter 1 member 1;^Eukaryota; Viridiplantae; Streptophyta; Embryophyta; Tracheophyta; Spermatophyta; Magnoliophyta; Liliopsida; Poales; Poaceae; BOP clade; Oryzoideae; Oryzeae; Oryzinae; Oryza	-3.9501	0.000991468
TRINITY_DN54767_c1_g1	PRY3_YEAST^PRY3_YEAST^Q:17-154,H:27-160^47.917%ID^E:1.54e-30^RecName: Full=Cell wall protein PRY3;^Eukaryota; Fungi; Dikarya; Ascomycota; Saccharomycotina; Saccharomycetes; Saccharomycetales; Saccharomycetaceae; Saccharomyces	-4.31598	4.08855e-07
TRINITY_DN34694_c0_g1	AMT15_ARATH^AMT15_ARATH^Q:12-125,H:363-470^54.386%ID^E:5.9e-32^RecName: Full=Putative ammonium transporter 1 member 5;^Eukaryota; Viridiplantae; Streptophyta; Embryophyta; Tracheophyta; Spermatophyta; Magnoliophyta; eudicotyledons; Gunneridae; Pentapetalae; rosids; malvids; Brassicales; Brassicaceae; Camelineae; Arabidopsis	-4.64618	5.53515e-16
TRINITY_DN25070_c0_g2	AMT15_ARATH^AMT15_ARATH^Q:11-229,H:1-195^36.986%ID^E:1.03e-37^RecName: Full=Putative ammonium transporter 1 member 5;^Eukaryota; Viridiplantae; Streptophyta; Embryophyta; Tracheophyta; Spermatophyta; Magnoliophyta; eudicotyledons; Gunneridae; Pentapetalae; rosids; malvids; Brassicales; Brassicaceae; Camelineae; Arabidopsis	-4.77056	1.86993e-11
TRINITY_DN43620_c0_g2	DUR3_ARATH^DUR3_ARATH^Q:1-638,H:1-661^51.351%ID^E:0^RecName: Full=Urea-proton symporter DUR3;^Eukaryota; Viridiplantae; Streptophyta; Embryophyta; Tracheophyta; Spermatophyta; Magnoliophyta; eudicotyledons; Gunneridae; Pentapetalae; rosids; malvids; Brassicales; Brassicaceae; Camelineae; Arabidopsis	-4.90661	2.5399e-06
TRINITY_DN42483_c0_g1	AMT12_ORYSJ^AMT12_ORYSJ^Q:1-248,H:145-391^51.953%ID^E:1.13e-74^RecName: Full=Ammonium transporter 1 member 2;^Eukaryota; Viridiplantae; Streptophyta; Embryophyta; Tracheophyta; Spermatophyta; Magnoliophyta; Liliopsida; Poales; Poaceae; BOP clade; Oryzoideae; Oryzeae; Oryzinae; Oryza	-5.42967	1.7784e-10

## Sheet: genes_DE_P0.01_C1.5_up
ID	sprot_Top_BLASTP_hit	logFC	PValue
TRINITY_DN53610_c1_g1	..	7.8788	4.76021e-09
TRINITY_DN61469_c2_g6	..	6.05186	1.48577e-06
TRINITY_DN40795_c0_g1	..	5.19049	1.90484e-05
TRINITY_DN47497_c0_g1	..	5.14296	6.42703e-06
TRINITY_DN57412_c0_g5	gi|703415097|emb|CEH44550.1| conserved hypothetical protein [Xanthomonas citri pv. citri] &gt;gi|703421857|emb|CEH53236.1| conserved hypothetical protein [Xanthomonas citri pv. citri] &gt;gi|703423247|emb|CEH63573.1| conserved hypothetical protein [Xanthomonas citri pv. citri] &gt;gi|703430059|emb|CEI15548.1| conserved hypothetical protein [Xanthomonas citri pv. citri] &gt;gi|703437876|emb|CEI359…	5.13866	5.11921e-05
TRINITY_DN25836_c0_g1	gi|490403834|ref|WP_004278269.1| MULTISPECIES: integration host factor subunit alpha [Acinetobacter] &gt;gi|262309878|gb|EEY91007.1| integration host factor, alpha subunit [Acinetobacter lwoffii SH145] &gt;gi|407009007|gb|EKE24244.1| integration host factor subunit alpha [uncultured bacterium] &gt;gi|479863867|gb|ENU15834.1| integration host factor subunit alpha [Acinetobacter sp. CIP A162] &gt;g…	5.12976	3.1614e-05
TRINITY_DN61469_c2_g9	..	4.93144	4.5406e-05
TRINITY_DN36229_c1_g1	..	4.92651	0.000186344
TRINITY_DN46903_c0_g1	..	4.89321	1.28211e-06
TRINITY_DN21758_c0_g2	..	4.86386	1.76894e-05
TRINITY_DN57255_c1_g1	..	4.82674	0.00022417
TRINITY_DN51602_c0_g1	gi|159475840|ref|XP_001696022.1| hypothetical protein CHLREDRAFT_175573 [Chlamydomonas reinhardtii] &gt;gi|158275193|gb|EDP00971.1| predicted protein [Chlamydomonas reinhardtii]	4.61557	2.91942e-05
TRINITY_DN55621_c3_g2	..	4.5612	0.00015816
TRINITY_DN26696_c0_g1	..	4.53695	0.000193598
TRINITY_DN40342_c0_g1	..	4.49466	0.000225929
TRINITY_DN46996_c0_g1	..	4.46607	0.000190749
TRINITY_DN57542_c1_g1	..	4.45079	3.54871e-05
TRINITY_DN22693_c0_g1	gi|582020675|gb|AHI24017.1| hypothetical protein H845_49 [Komagataeibacter xylinus E25] &gt;gi|582021306|gb|AHI24648.1| hypothetical protein H845_693 [Komagataeibacter xylinus E25] &gt;gi|582021533|gb|AHI24875.1| hypothetical protein H845_927 [Komagataeibacter xylinus E25] &gt;gi|582023052|gb|AHI26394.1| hypothetical protein H845_2467 [Komagataeibacter xylinus E25] &gt;gi|582023353|gb|AHI26695.1|…	4.44236	0.000315797
TRINITY_DN58599_c3_g2	..	4.42678	0.000223721
TRINITY_DN61895_c0_g1	gi|159481809|ref|XP_001698967.1| hypothetical protein CHLREDRAFT_152054 [Chlamydomonas reinhardtii] &gt;gi|158273230|gb|EDO99021.1| predicted protein, partial [Chlamydomonas reinhardtii]	4.42315	0.000384765
TRINITY_DN42016_c0_g2	..	4.37661	0.000320195
TRINITY_DN56302_c0_g1	..	4.34807	0.000688647
TRINITY_DN56566_c0_g1	..	4.3405	8.47465e-05
TRINITY_DN57943_c1_g2	..	4.31724	5.70924e-06
TRINITY_DN36375_c0_g1	gi|383341230|gb|EID19495.1| hypothetical protein HMPREF1043_0707 [Streptococcus anginosus subsp. whileyi CCUG 39159]	4.30667	0.000589071
TRINITY_DN61469_c2_g4	..	4.24224	0.00048245
TRINITY_DN43807_c0_g1	..	4.23002	4.63497e-08
TRINITY_DN56520_c0_g1	..	4.22358	1.7256e-15
TRINITY_DN49090_c0_g1	gi|302843087|ref|XP_002953086.1| hypothetical protein VOLCADRAFT_93804 [Volvox carteri f. nagariensis] &gt;gi|300261797|gb|EFJ46008.1| hypothetical protein VOLCADRAFT_93804 [Volvox carteri f. nagariensis]	4.17996	0.000599165
TRINITY_DN89802_c0_g1	..	4.16541	0.000514251
TRINITY_DN45373_c0_g1	..	4.10933	0.000961172
TRINITY_DN26203_c0_g1	..	4.09986	0.000803558
TRINITY_DN61469_c2_g8	..	4.07274	0.00107297
TRINITY_DN4830_c0_g1	..	4.07016	0.00030032
TRINITY_DN61685_c2_g1	..	4.06576	0.0010383
TRINITY_DN48712_c1_g1	..	4.05552	0.00172774
TRINITY_DN55887_c1_g2	..	4.04819	0.000780252
TRINITY_DN51560_c3_g1	..	4.02414	0.000863024
TRINITY_DN52123_c4_g1	..	4.00317	0.00114726
TRINITY_DN60390_c4_g2	..	3.97685	0.00189583
TRINITY_DN8294_c0_g2	..	3.93262	4.81635e-11
TRINITY_DN35252_c0_g2	..	3.9265	0.00113383
TRINITY_DN40126_c0_g1	gi|159475840|ref|XP_001696022.1| hypothetical protein CHLREDRAFT_175573 [Chlamydomonas reinhardtii] &gt;gi|158275193|gb|EDP00971.1| predicted protein [Chlamydomonas reinhardtii]	3.92632	7.8587e-06
TRINITY_DN48027_c0_g1	..	3.91312	0.000187845
TRINITY_DN7755_c0_g2	..	3.91126	0.00181807
TRINITY_DN26882_c0_g1	..	3.87975	1.19861e-05
TRINITY_DN58099_c0_g1	gi|302839119|ref|XP_002951117.1| hypothetical protein VOLCADRAFT_91598 [Volvox carteri f. nagariensis] &gt;gi|300263812|gb|EFJ48011.1| hypothetical protein VOLCADRAFT_91598 [Volvox carteri f. nagariensis]	3.86809	2.16366e-20
TRINITY_DN62719_c0_g1	..	3.85424	0.00116339
TRINITY_DN60926_c1_g1	..	3.84837	1.86758e-07
TRINITY_DN43484_c0_g1	..	3.82557	0.000186453
TRINITY_DN59755_c2_g1	gi|926793069|ref|XP_013905008.1| trypsin [Monoraphidium neglectum] &gt;gi|761976114|gb|KIZ05989.1| trypsin [Monoraphidium neglectum]	3.82508	1.21247e-14
TRINITY_DN44123_c0_g1	ABCX_PYRYE^ABCX_PYRYE^Q:195-249,H:1-55^40%ID^E:2.35e-06^RecName: Full=Probable ATP-dependent transporter ycf16;^Eukaryota; Rhodophyta; Bangiophyceae; Bangiales; Bangiaceae; Pyropia	3.82173	6.78257e-11
TRINITY_DN31200_c0_g2	..	3.82149	0.00185454
TRINITY_DN56421_c0_g4	..	3.7986	0.000970012
TRINITY_DN51396_c4_g19	..	3.7721	0.0020683
TRINITY_DN61299_c0_g14	gi|926778320|ref|XP_013897634.1| hypothetical protein MNEG_9348 [Monoraphidium neglectum] &gt;gi|761967046|gb|KIY98614.1| hypothetical protein MNEG_9348 [Monoraphidium neglectum]	3.7385	0.00113257
TRINITY_DN53048_c2_g1	..	3.69812	0.00195317
TRINITY_DN58292_c4_g2	..	3.68991	5.54199e-05
TRINITY_DN50796_c1_g3	..	3.68369	0.00200123
TRINITY_DN60321_c2_g3	..	3.67574	0.00198736
TRINITY_DN60926_c0_g1	..	3.65772	7.04798e-19
TRINITY_DN26551_c0_g2	..	3.65759	0.00221973
TRINITY_DN39155_c0_g1	..	3.62226	1.20755e-05
TRINITY_DN55901_c2_g2	gi|302838422|ref|XP_002950769.1| hypothetical protein VOLCADRAFT_104874 [Volvox carteri f. nagariensis] &gt;gi|300263886|gb|EFJ48084.1| hypothetical protein VOLCADRAFT_104874 [Volvox carteri f. nagariensis]	3.60752	2.05407e-13
TRINITY_DN61879_c0_g1	gi|902865507|ref|XP_013051020.1| PREDICTED: lysosomal acid lipase/cholesteryl ester hydrolase-like [Anser cygnoides domesticus]	3.58823	3.79224e-12
TRINITY_DN55621_c2_g1	..	3.58351	4.01898e-25
TRINITY_DN45989_c0_g1	ABCGC_DICDI^ABCGC_DICDI^Q:121-223,H:194-287^37.963%ID^E:7.85e-12^RecName: Full=ABC transporter G family member 12;^Eukaryota; Amoebozoa; Mycetozoa; Dictyosteliida; Dictyostelium	3.57562	4.9341e-11
TRINITY_DN56520_c1_g1	Y4328_MYCA9^Y4328_MYCA9^Q:111-259,H:80-233^39.623%ID^E:1.1e-19^RecName: Full=Putative S-adenosyl-L-methionine-dependent methyltransferase MAB_4328c;^Bacteria; Actinobacteria; Corynebacteriales; Mycobacteriaceae; Mycobacterium; Mycobacterium abscessus	3.53783	5.4978e-29
TRINITY_DN52444_c1_g1	..	3.53157	6.60125e-13
TRINITY_DN46204_c0_g1	..	3.50845	9.03063e-17
TRINITY_DN65489_c0_g1	..	3.50225	6.65342e-20
TRINITY_DN35722_c0_g2	..	3.49478	0.00111287
TRINITY_DN43963_c1_g1	..	3.47428	6.09177e-18
TRINITY_DN51816_c0_g2	..	3.45972	3.21752e-07
TRINITY_DN60703_c4_g3	..	3.45764	8.5578e-12
TRINITY_DN58359_c2_g1	..	3.45157	7.20473e-05
TRINITY_DN61438_c0_g1	..	3.44937	5.12661e-17
TRINITY_DN53814_c1_g4	..	3.44932	0.000505722
TRINITY_DN58558_c3_g1	gi|302828134|ref|XP_002945634.1| hypothetical protein VOLCADRAFT_85802 [Volvox carteri f. nagariensis] &gt;gi|300268449|gb|EFJ52629.1| hypothetical protein VOLCADRAFT_85802 [Volvox carteri f. nagariensis]	3.43992	1.23289e-05
TRINITY_DN44848_c0_g3	..	3.43654	7.85966e-05
TRINITY_DN53088_c0_g1	..	3.42968	1.67569e-16
TRINITY_DN54211_c1_g3	ALO_NEUCR^ALO_NEUCR^Q:71-260,H:53-215^30.412%ID^E:2.29e-12^RecName: Full=Putative D-arabinono-1,4-lactone oxidase;^Eukaryota; Fungi; Dikarya; Ascomycota; Pezizomycotina; Sordariomycetes; Sordariomycetidae; Sordariales; Sordariaceae; Neurospora	3.42829	3.20133e-23
TRINITY_DN52285_c2_g1	..	3.41163	1.48523e-09
TRINITY_DN50099_c1_g2	gi|545376315|ref|XP_005652259.1| S-adenosyl-L-methionine-dependent methyltransferase [Coccomyxa subellipsoidea C-169] &gt;gi|384254241|gb|EIE27715.1| S-adenosyl-L-methionine-dependent methyltransferase [Coccomyxa subellipsoidea C-169]	3.4099	0.00129607
TRINITY_DN48809_c3_g1	..	3.38593	0.00195825
TRINITY_DN61764_c0_g1	..	3.38583	1.66787e-10
TRINITY_DN61197_c2_g1	gi|159466998|ref|XP_001691685.1| hypothetical protein CHLREDRAFT_145135 [Chlamydomonas reinhardtii] &gt;gi|158279031|gb|EDP04793.1| predicted protein, partial [Chlamydomonas reinhardtii]	3.36852	7.52791e-19
TRINITY_DN45643_c2_g4	gi|496327155|ref|WP_009036333.1| hypothetical protein [Indibacter alkaliphilus] &gt;gi|509714023|gb|EOZ98118.1| transforming growth factor-induced protein (and secreted protein MPB70) [Indibacter alkaliphilus LW1]	3.36569	1.26569e-14
TRINITY_DN56566_c1_g1	GGLO6_ARATH^GGLO6_ARATH^Q:34-105,H:521-597^35.065%ID^E:1.23e-06^RecName: Full=Probable L-gulonolactone oxidase 6 {ECO:0000303|PubMed:20622436};^Eukaryota; Viridiplantae; Streptophyta; Embryophyta; Tracheophyta; Spermatophyta; Magnoliophyta; eudicotyledons; Gunneridae; Pentapetalae; rosids; malvids; Brassicales; Brassicaceae; Camelineae; Arabidopsis	3.35497	5.13112e-14
TRINITY_DN55890_c0_g3	..	3.35339	0.000298459
TRINITY_DN47303_c1_g1	..	3.33726	1.96383e-22
TRINITY_DN61294_c1_g1	..	3.32512	1.1309e-19
TRINITY_DN41840_c0_g1	..	3.29732	3.68755e-09
TRINITY_DN45580_c0_g1	gi|302835010|ref|XP_002949067.1| hypothetical protein VOLCADRAFT_89371 [Volvox carteri f. nagariensis] &gt;gi|300265812|gb|EFJ50002.1| hypothetical protein VOLCADRAFT_89371 [Volvox carteri f. nagariensis]	3.29413	1.66048e-10
TRINITY_DN60567_c0_g12	gi|545356378|ref|XP_005643908.1| alpha/beta-hydrolase [Coccomyxa subellipsoidea C-169] &gt;gi|384245872|gb|EIE19364.1| alpha/beta-hydrolase [Coccomyxa subellipsoidea C-169]	3.28836	2.09765e-08
TRINITY_DN59597_c3_g1	gi|159466998|ref|XP_001691685.1| hypothetical protein CHLREDRAFT_145135 [Chlamydomonas reinhardtii] &gt;gi|158279031|gb|EDP04793.1| predicted protein, partial [Chlamydomonas reinhardtii]	3.28727	9.10225e-14
TRINITY_DN48712_c1_g2	..	3.28247	0.000182895
TRINITY_DN68524_c0_g1	..	3.27483	0.00111142
TRINITY_DN59243_c0_g1	WHT1_CAEEL^WHT1_CAEEL^Q:506-744,H:277-517^23.6%ID^E:6.88e-08^RecName: Full=ABC transporter ATP-binding protein/permease wht-1;^Eukaryota; Metazoa; Ecdysozoa; Nematoda; Chromadorea; Rhabditida; Rhabditoidea; Rhabditidae; Peloderinae; Caenorhabditis	3.27068	3.0119e-20
TRINITY_DN56580_c0_g1	TMPS6_HUMAN^TMPS6_HUMAN^Q:148-386 H:599-804^31.727%ID^E:1.35e-18^RecName: Full=Transmembrane protease serine 6;^Eukaryota; Metazoa; Chordata; Craniata; Vertebrata; Euteleostomi; Mammalia; Eutheria; Euarchontoglires; Primates; Haplorrhini; Catarrhini; Hominidae; Homo	3.25002	1.70956e-31
TRINITY_DN54738_c1_g1	..	3.23868	8.96989e-22
TRINITY_DN57310_c0_g1	..	3.23042	2.98449e-15
TRINITY_DN49822_c1_g1	..	3.21289	0.000618345
TRINITY_DN61835_c2_g1	gi|302832221|ref|XP_002947675.1| hypothetical protein VOLCADRAFT_73402 [Volvox carteri f. nagariensis] &gt;gi|300267023|gb|EFJ51208.1| hypothetical protein VOLCADRAFT_73402 [Volvox carteri f. nagariensis]	3.20135	3.24826e-36
TRINITY_DN36326_c0_g3	..	3.18965	0.00163611
TRINITY_DN8294_c0_g1	..	3.18426	3.16412e-05
TRINITY_DN55552_c0_g1	TM53A_XENLA^TM53A_XENLA^Q:19-266,H:30-267^24.8%ID^E:5.4e-18^RecName: Full=Transmembrane protein 53-A;^Eukaryota; Metazoa; Chordata; Craniata; Vertebrata; Euteleostomi; Amphibia; Batrachia; Anura; Pipoidea; Pipidae; Xenopodinae; Xenopus; Xenopus	3.17509	1.21682e-11
TRINITY_DN62235_c0_g2	..	3.16996	5.9185e-12
TRINITY_DN56721_c2_g2	..	3.1638	2.06425e-15
TRINITY_DN35832_c0_g2	..	3.1587	4.57209e-05
TRINITY_DN62573_c0_g2	..	3.15696	0.000248904
TRINITY_DN61612_c3_g1	..	3.15489	1.37355e-12
TRINITY_DN49853_c1_g1	..	3.15408	8.66992e-05
TRINITY_DN62601_c0_g1	..	3.14368	2.11535e-15
TRINITY_DN51602_c1_g1	gi|159475840|ref|XP_001696022.1| hypothetical protein CHLREDRAFT_175573 [Chlamydomonas reinhardtii] &gt;gi|158275193|gb|EDP00971.1| predicted protein [Chlamydomonas reinhardtii]	3.12924	1.89838e-22
TRINITY_DN58778_c2_g6	..	3.12171	3.38286e-05
TRINITY_DN53450_c3_g1	..	3.10708	8.24517e-08
TRINITY_DN55767_c3_g1	..	3.10458	1.11829e-06
TRINITY_DN53088_c2_g1	..	3.10417	3.58211e-06
TRINITY_DN7785_c0_g1	..	3.09898	3.9838e-07
TRINITY_DN55887_c2_g5	..	3.09819	5.14718e-13
TRINITY_DN58778_c2_g11	..	3.09418	5.56496e-07
TRINITY_DN52084_c1_g1	gi|499908994|ref|WP_011589728.1| MULTISPECIES: lipase [Alcanivorax] &gt;gi|110648426|emb|CAL17902.1| lipase/esterase [Alcanivorax borkumensis SK2] &gt;gi|576998792|gb|EUC71049.1| lipase [Alcanivorax sp. 97CO-5] &gt;gi|662234457|dbj|BAP15365.1| lipase/esterase [Alcanivorax sp. NBRC 101098]	3.08414	0.000101039
TRINITY_DN53048_c2_g2	..	3.08404	0.000219375
TRINITY_DN57542_c0_g2	..	3.08062	5.78706e-20
TRINITY_DN57943_c1_g1	..	3.0727	6.6371e-05
TRINITY_DN70855_c0_g1	..	3.07243	2.43857e-06
TRINITY_DN54805_c1_g1	..	3.06902	1.8662e-17
TRINITY_DN44739_c0_g2	..	3.06258	8.28646e-06
TRINITY_DN43351_c0_g2	..	3.05188	1.82436e-06
TRINITY_DN58099_c1_g1	gi|159482184|ref|XP_001699153.1| hypothetical protein CHLREDRAFT_177751 [Chlamydomonas reinhardtii] &gt;gi|158273216|gb|EDO99008.1| predicted protein, partial [Chlamydomonas reinhardtii]	3.0492	1.85862e-29
TRINITY_DN53765_c4_g6	..	3.04441	0.00133932
TRINITY_DN89435_c0_g1	..	3.03562	6.04483e-05
TRINITY_DN60673_c0_g1	..	3.03496	6.53476e-29
TRINITY_DN32260_c0_g2	..	3.01923	4.86958e-06
TRINITY_DN61333_c0_g5	..	3.01495	4.78432e-07
TRINITY_DN51280_c0_g2	..	3.01093	5.8991e-23
TRINITY_DN50593_c4_g3	..	2.9974	6.10847e-05
TRINITY_DN35589_c1_g1	..	2.99188	0.000137826
TRINITY_DN55901_c2_g3	gi|302838422|ref|XP_002950769.1| hypothetical protein VOLCADRAFT_104874 [Volvox carteri f. nagariensis] &gt;gi|300263886|gb|EFJ48084.1| hypothetical protein VOLCADRAFT_104874 [Volvox carteri f. nagariensis]	2.99143	2.7592e-16
TRINITY_DN56551_c0_g1	..	2.98345	9.1804e-06
TRINITY_DN37776_c0_g1	..	2.97245	4.39941e-05
TRINITY_DN57204_c6_g4	..	2.96539	2.17862e-06
TRINITY_DN47664_c1_g1	..	2.95728	6.3909e-07
TRINITY_DN55621_c3_g3	..	2.95448	7.78478e-12
TRINITY_DN37776_c0_g2	..	2.93828	2.86171e-07
TRINITY_DN49105_c0_g1	..	2.93802	3.74327e-20
TRINITY_DN48960_c0_g1	..	2.93233	8.11893e-15
TRINITY_DN36894_c0_g1	..	2.92859	6.36748e-12
TRINITY_DN59597_c2_g1	..	2.92396	2.42009e-23
TRINITY_DN57648_c1_g1	..	2.9232	5.5489e-07
TRINITY_DN38492_c0_g1	..	2.92256	2.18861e-07
TRINITY_DN14753_c0_g1	..	2.91861	3.27671e-05
TRINITY_DN88617_c0_g1	..	2.91616	5.75638e-15
TRINITY_DN52974_c1_g2	gi|302839119|ref|XP_002951117.1| hypothetical protein VOLCADRAFT_91598 [Volvox carteri f. nagariensis] &gt;gi|300263812|gb|EFJ48011.1| hypothetical protein VOLCADRAFT_91598 [Volvox carteri f. nagariensis]	2.91568	1.22178e-05
TRINITY_DN57621_c2_g1	KLKB1_BOVIN^KLKB1_BOVIN^Q:155-400,H:385-634^36.22%ID^E:5.52e-35^RecName: Full=Plasma kallikrein;^Eukaryota; Metazoa; Chordata; Craniata; Vertebrata; Euteleostomi; Mammalia; Eutheria; Laurasiatheria; Cetartiodactyla; Ruminantia; Pecora; Bovidae; Bovinae; Bos	2.91315	4.29522e-26
TRINITY_DN91971_c0_g1	..	2.91082	7.31554e-07
TRINITY_DN53932_c0_g1	..	2.90956	1.50985e-05
TRINITY_DN58778_c1_g8	..	2.90924	3.28211e-10
TRINITY_DN25327_c0_g2	..	2.90376	4.72877e-05
TRINITY_DN61151_c0_g1	..	2.89875	3.9157e-23
TRINITY_DN57385_c0_g4	..	2.89756	0.000424849
TRINITY_DN53700_c1_g1	..	2.8966	7.96189e-21
TRINITY_DN53220_c0_g2	..	2.89384	6.94779e-07
TRINITY_DN59974_c7_g5	..	2.89346	1.75438e-12
TRINITY_DN56836_c0_g1	..	2.89193	1.41011e-08
TRINITY_DN36326_c0_g8	..	2.8759	4.42616e-07
TRINITY_DN50189_c3_g9	..	2.87052	0.000807585
TRINITY_DN56355_c0_g1	LIPG_RAT^LIPG_RAT^Q:222-566,H:37-385^33.425%ID^E:1.24e-54^RecName: Full=Gastric triacylglycerol lipase;^Eukaryota; Metazoa; Chordata; Craniata; Vertebrata; Euteleostomi; Mammalia; Eutheria; Euarchontoglires; Glires; Rodentia; Sciurognathi; Muroidea; Muridae; Murinae; Rattus	2.86497	7.35677e-25
TRINITY_DN41310_c0_g3	gi|302854294|ref|XP_002958656.1| hypothetical protein VOLCADRAFT_99951 [Volvox carteri f. nagariensis] &gt;gi|300255981|gb|EFJ40259.1| hypothetical protein VOLCADRAFT_99951 [Volvox carteri f. nagariensis]	2.85771	7.33455e-05
TRINITY_DN59327_c4_g1	..	2.85638	0.00022031
TRINITY_DN44927_c2_g1	..	2.85581	1.74115e-17
TRINITY_DN17540_c0_g1	..	2.84714	2.92701e-05
TRINITY_DN55720_c2_g1	..	2.84616	0.00048827
TRINITY_DN41081_c0_g1	..	2.84603	8.46826e-14
TRINITY_DN58921_c0_g4	..	2.83593	1.5604e-08
TRINITY_DN57560_c0_g1	gi|302837466|ref|XP_002950292.1| hypothetical protein VOLCADRAFT_90773 [Volvox carteri f. nagariensis] &gt;gi|300264297|gb|EFJ48493.1| hypothetical protein VOLCADRAFT_90773 [Volvox carteri f. nagariensis]	2.80361	8.83821e-05
TRINITY_DN59688_c0_g2	..	2.8034	1.90965e-06
TRINITY_DN51974_c0_g2	..	2.80236	0.0021575
TRINITY_DN52860_c2_g2	..	2.79992	3.45752e-08
TRINITY_DN62090_c7_g12	..	2.7974	0.000342412
TRINITY_DN34827_c0_g2	..	2.7878	2.05467e-24
TRINITY_DN79562_c0_g1	..	2.77722	2.61757e-08
TRINITY_DN54706_c2_g2	GRST_ANEMI^GRST_ANEMI^Q:235-342,H:24-115^30.556%ID^E:2.14e-06^RecName: Full=Gramicidin S biosynthesis protein GrsT;^Bacteria; Firmicutes; Bacilli; Bacillales; Paenibacillaceae; Aneurinibacillus group; Aneurinibacillus	2.77486	2.77968e-20
TRINITY_DN49932_c1_g7	..	2.76271	0.000670384
TRINITY_DN56297_c0_g2	..	2.75805	1.03284e-14
TRINITY_DN52036_c1_g2	gi|302833657|ref|XP_002948392.1| hypothetical protein VOLCADRAFT_88686 [Volvox carteri f. nagariensis] &gt;gi|300266612|gb|EFJ50799.1| hypothetical protein VOLCADRAFT_88686 [Volvox carteri f. nagariensis]	2.74948	4.42243e-19
TRINITY_DN48856_c0_g2	gi|159464727|ref|XP_001690593.1| hexose-phosphate transporter [Chlamydomonas reinhardtii] &gt;gi|158280093|gb|EDP05852.1| hexose-phosphate transporter [Chlamydomonas reinhardtii]	2.7398	0.000767527
TRINITY_DN60261_c0_g1	..	2.73839	1.97539e-05
TRINITY_DN56748_c7_g13	gi|159481642|ref|XP_001698887.1| fasciclin-like protein [Chlamydomonas reinhardtii] &gt;gi|158273379|gb|EDO99169.1| fasciclin-like protein [Chlamydomonas reinhardtii]	2.72265	4.08025e-11
TRINITY_DN56582_c4_g1	..	2.72121	3.59082e-06
TRINITY_DN52237_c0_g1	gi|545359106|ref|XP_005645048.1| NAD(P)-binding protein [Coccomyxa subellipsoidea C-169] &gt;gi|384247016|gb|EIE20504.1| NAD(P)-binding protein [Coccomyxa subellipsoidea C-169]	2.72014	2.68184e-05
TRINITY_DN76451_c0_g1	..	2.71092	3.08281e-22
TRINITY_DN48712_c2_g1	..	2.71001	1.65573e-06
TRINITY_DN7755_c0_g1	..	2.70982	5.05775e-13
TRINITY_DN42677_c0_g2	..	2.70246	9.35661e-09
TRINITY_DN48124_c0_g2	..	2.70151	0.00107705
TRINITY_DN63178_c0_g1	..	2.70099	3.79739e-07
TRINITY_DN23989_c0_g1	..	2.70016	3.40239e-20
TRINITY_DN58304_c6_g1	..	2.69583	1.61441e-16
TRINITY_DN51370_c3_g1	..	2.69414	4.12963e-05
TRINITY_DN54272_c0_g2	GCAT_AERHY^GCAT_AERHY^Q:40-172,H:30-136^31.655%ID^E:9.72e-07^RecName: Full=Phosphatidylcholine-sterol acyltransferase;^Bacteria; Proteobacteria; Gammaproteobacteria; Aeromonadales; Aeromonadaceae; Aeromonas	2.69131	2.54435e-10
TRINITY_DN49801_c0_g1	..	2.69023	1.06161e-23
TRINITY_DN46139_c0_g1	..	2.68598	0.0012382
TRINITY_DN47622_c0_g1	gi|302832447|ref|XP_002947788.1| hypothetical protein VOLCADRAFT_103570 [Volvox carteri f. nagariensis] &gt;gi|300267136|gb|EFJ51321.1| hypothetical protein VOLCADRAFT_103570 [Volvox carteri f. nagariensis]	2.68148	2.56764e-16
TRINITY_DN53089_c3_g1	gi|302836087|ref|XP_002949604.1| hypothetical protein VOLCADRAFT_90007 [Volvox carteri f. nagariensis] &gt;gi|300264963|gb|EFJ49156.1| hypothetical protein VOLCADRAFT_90007, partial [Volvox carteri f. nagariensis]	2.67994	1.86451e-11
TRINITY_DN62043_c1_g1	gi|302843272|ref|XP_002953178.1| hypothetical protein VOLCADRAFT_93843 [Volvox carteri f. nagariensis] &gt;gi|300261565|gb|EFJ45777.1| hypothetical protein VOLCADRAFT_93843 [Volvox carteri f. nagariensis]	2.67226	1.11162e-21
TRINITY_DN52947_c0_g2	..	2.67073	0.0020644
TRINITY_DN45901_c0_g1	PMM_ORYSJ^PMM_ORYSJ^Q:5-244,H:9-247^74.167%ID^E:2.71e-133^RecName: Full=Phosphomannomutase;^Eukaryota; Viridiplantae; Streptophyta; Embryophyta; Tracheophyta; Spermatophyta; Magnoliophyta; Liliopsida; Poales; Poaceae; BOP clade; Oryzoideae; Oryzeae; Oryzinae; Oryza	2.66789	1.15088e-32
TRINITY_DN61502_c2_g4	..	2.66687	1.44712e-22
TRINITY_DN58346_c2_g1	..	2.66599	4.05964e-07
TRINITY_DN62662_c2_g1	..	2.66547	5.19234e-10
TRINITY_DN52912_c0_g1	..	2.66538	6.01766e-28
TRINITY_DN60320_c1_g2	gi|926764058|ref|XP_013891081.1| hypothetical protein MNEG_15901 [Monoraphidium neglectum] &gt;gi|761956622|gb|KIY92061.1| hypothetical protein MNEG_15901 [Monoraphidium neglectum]	2.6564	3.99026e-09
TRINITY_DN57352_c1_g1	VKT11_HADGE^VKT11_HADGE^Q:85-135,H:29-79^47.059%ID^E:1.36e-13^RecName: Full=Kunitz-type serine protease inhibitor Hg1;^Eukaryota; Metazoa; Ecdysozoa; Arthropoda; Chelicerata; Arachnida; Scorpiones; Iurida; Iuroidea; Hadrurus	2.65535	1.60179e-18
TRINITY_DN57269_c1_g2	gi|926795628|ref|XP_013905987.1| 3-ketoacyl-CoA synthase 1 [Monoraphidium neglectum] &gt;gi|761977212|gb|KIZ06968.1| 3-ketoacyl-CoA synthase 1 [Monoraphidium neglectum]	2.65136	2.15975e-27
TRINITY_DN82452_c0_g1	..	2.65056	0.000140009
TRINITY_DN50018_c0_g1	UNC22_CAEEL^UNC22_CAEEL^Q:75-259,H:1892-2076^29.843%ID^E:9.04e-09^RecName: Full=Twitchin {ECO:0000303|PubMed:7190524};^Eukaryota; Metazoa; Ecdysozoa; Nematoda; Chromadorea; Rhabditida; Rhabditoidea; Rhabditidae; Peloderinae; Caenorhabditis`UNC22_CAEEL^UNC22_CAEEL^Q:90-259,H:4651-4823^31.073%ID^E:4.92e-06^RecName: Full=Twitchin {ECO:0000303|PubMed:7190524};^Eukaryota; Metazoa; Ecdysozoa; Nematoda;…	2.64647	5.91472e-21
TRINITY_DN56512_c0_g2	..	2.64545	1.44001e-07
TRINITY_DN55139_c3_g1	..	2.64466	9.67185e-06
TRINITY_DN58333_c4_g1	..	2.64297	1.5903e-17
TRINITY_DN37240_c0_g1	..	2.63407	0.00157508
TRINITY_DN58356_c3_g1	..	2.62449	0.000682
TRINITY_DN23964_c0_g2	..	2.62408	2.34757e-11
TRINITY_DN62151_c2_g2	..	2.62223	3.01801e-15
TRINITY_DN60981_c0_g3	..	2.61924	3.857e-09
TRINITY_DN58833_c2_g5	..	2.61541	1.57496e-05
TRINITY_DN58886_c1_g2	..	2.6154	2.57655e-07
TRINITY_DN59945_c6_g3	..	2.60708	1.42656e-07
TRINITY_DN58353_c0_g1	..	2.6031	1.82581e-22
TRINITY_DN50700_c6_g2	gi|159482675|ref|XP_001699393.1| predicted protein [Chlamydomonas reinhardtii] &gt;gi|158272844|gb|EDO98639.1| predicted protein [Chlamydomonas reinhardtii]	2.60266	6.52381e-16
TRINITY_DN59365_c2_g1	..	2.596	2.07636e-11
TRINITY_DN55675_c0_g1	LIPG_RAT^LIPG_RAT^Q:131-486,H:33-392^34.677%ID^E:7.91e-62^RecName: Full=Gastric triacylglycerol lipase;^Eukaryota; Metazoa; Chordata; Craniata; Vertebrata; Euteleostomi; Mammalia; Eutheria; Euarchontoglires; Glires; Rodentia; Sciurognathi; Muroidea; Muridae; Murinae; Rattus	2.59522	1.02966e-25
TRINITY_DN51279_c0_g1	..	2.59139	4.94266e-07
TRINITY_DN60474_c1_g4	..	2.59049	1.43283e-06
TRINITY_DN55417_c0_g1	..	2.58378	1.76812e-07
TRINITY_DN55332_c0_g2	..	2.57857	1.09128e-08
TRINITY_DN58778_c2_g2	..	2.576	8.3407e-09
TRINITY_DN49932_c1_g1	..	2.57559	0.000719805
TRINITY_DN50547_c0_g1	..	2.57271	0.000259242
TRINITY_DN54540_c1_g1	gi|159481642|ref|XP_001698887.1| fasciclin-like protein [Chlamydomonas reinhardtii] &gt;gi|158273379|gb|EDO99169.1| fasciclin-like protein [Chlamydomonas reinhardtii]	2.56907	2.68573e-11
TRINITY_DN49202_c1_g1	..	2.56888	2.87095e-34
TRINITY_DN43435_c0_g2	..	2.55955	4.03806e-09
TRINITY_DN56582_c2_g3	..	2.55909	7.59894e-14
TRINITY_DN49366_c0_g6	..	2.55879	2.14206e-11
TRINITY_DN50123_c0_g1	VTC4_YEAST^VTC4_YEAST^Q:94-343,H:247-493^35.075%ID^E:9.12e-31^RecName: Full=Vacuolar transporter chaperone 4;^Eukaryota; Fungi; Dikarya; Ascomycota; Saccharomycotina; Saccharomycetes; Saccharomycetales; Saccharomycetaceae; Saccharomyces	2.55595	3.60059e-07
TRINITY_DN48515_c0_g1	..	2.55567	1.71536e-18
TRINITY_DN55845_c1_g2	gi|159490944|ref|XP_001703433.1| hypothetical protein CHLREDRAFT_188156 [Chlamydomonas reinhardtii] &gt;gi|158280357|gb|EDP06115.1| predicted protein [Chlamydomonas reinhardtii]	2.55495	2.95094e-11
TRINITY_DN53814_c0_g1	..	2.55312	1.02291e-10
TRINITY_DN49402_c0_g2	..	2.5519	0.00110119
TRINITY_DN50686_c2_g2	gi|302840415|ref|XP_002951763.1| hypothetical protein VOLCADRAFT_92239 [Volvox carteri f. nagariensis] &gt;gi|300263011|gb|EFJ47214.1| hypothetical protein VOLCADRAFT_92239 [Volvox carteri f. nagariensis]	2.54602	3.05973e-23
TRINITY_DN32260_c0_g1	..	2.5456	4.94113e-07
TRINITY_DN46436_c0_g1	gi|926790423|ref|XP_013903685.1| Nodulation receptor kinase [Monoraphidium neglectum] &gt;gi|761974594|gb|KIZ04666.1| Nodulation receptor kinase [Monoraphidium neglectum]	2.54427	0.00116715
TRINITY_DN60631_c0_g2	..	2.54387	1.01517e-11
TRINITY_DN58876_c5_g1	gi|926773732|ref|XP_013895340.1| hypothetical protein MNEG_11641 [Monoraphidium neglectum] &gt;gi|761963814|gb|KIY96320.1| hypothetical protein MNEG_11641 [Monoraphidium neglectum]	2.5424	1.50362e-26
TRINITY_DN50520_c0_g2	..	2.53397	0.000554834
TRINITY_DN61333_c0_g4	CSLA1_CYATE^CSLA1_CYATE^Q:408-765,H:88-452^39.572%ID^E:1.06e-69^RecName: Full=Mannan synthase 1;^Eukaryota; Viridiplantae; Streptophyta; Embryophyta; Tracheophyta; Spermatophyta; Magnoliophyta; eudicotyledons; Gunneridae; Pentapetalae; rosids; fabids; Fabales; Fabaceae; Papilionoideae; Indigofereae; Cyamopsis	2.53229	1.28531e-24
TRINITY_DN62766_c0_g3	..	2.53201	0.000102541
TRINITY_DN70874_c0_g1	..	2.52662	1.8136e-06
TRINITY_DN88792_c0_g2	..	2.51549	0.00112143
TRINITY_DN61809_c1_g1	..	2.51483	6.26012e-06
TRINITY_DN53131_c1_g1	gi|926781198|ref|XP_013899073.1| hypothetical protein MNEG_7908 [Monoraphidium neglectum] &gt;gi|761968943|gb|KIZ00054.1| hypothetical protein MNEG_7908 [Monoraphidium neglectum]	2.51397	9.22e-05
TRINITY_DN58095_c1_g2	..	2.50761	9.52991e-13
TRINITY_DN54738_c2_g3	..	2.50428	2.3938e-20
TRINITY_DN58878_c3_g2	..	2.50163	2.09602e-19
TRINITY_DN52325_c1_g2	USF_AQUPY^USF_AQUPY^Q:91-221,H:28-168^34.752%ID^E:1.61e-16^RecName: Full=Protein usf;^Bacteria; Aquificae; Aquificales; Aquificaceae; Aquifex	2.50009	5.32995e-15
TRINITY_DN62311_c0_g1	..	2.49554	1.7128e-12
TRINITY_DN62151_c2_g5	..	2.49455	9.05491e-19
TRINITY_DN52382_c0_g13	..	2.49104	2.56179e-05
TRINITY_DN36086_c0_g2	gi|926797589|ref|XP_013906218.1| hypothetical protein MNEG_0750 [Monoraphidium neglectum] &gt;gi|761977469|gb|KIZ07199.1| hypothetical protein MNEG_0750 [Monoraphidium neglectum]	2.48935	2.71173e-08
TRINITY_DN55894_c1_g1	..	2.48889	2.95e-13
TRINITY_DN57360_c1_g3	..	2.4862	4.56497e-06
TRINITY_DN52072_c2_g1	gi|926773900|ref|XP_013895424.1| hypothetical protein MNEG_11559 [Monoraphidium neglectum] &gt;gi|761963939|gb|KIY96404.1| hypothetical protein MNEG_11559 [Monoraphidium neglectum]	2.47039	0.00198772
TRINITY_DN55501_c2_g1	..	2.47016	3.08963e-36
TRINITY_DN30853_c0_g1	..	2.46546	0.000205231
TRINITY_DN56785_c4_g1	gi|497707920|ref|WP_010022104.1| MULTISPECIES: short-chain dehydrogenase/reductase [Lactobacillus] &gt;gi|948625133|gb|KRK56907.1| short chain dehydrogenase [Lactobacillus fructivorans KCTC 3543 = DSM 20203] &gt;gi|948927230|gb|KRN41229.1| short chain dehydrogenase [Lactobacillus homohiochii] &gt;gi|948929157|gb|KRN43044.1| short chain dehydrogenase [Lactobacillus fructivorans]	2.46201	9.98926e-13
TRINITY_DN39912_c0_g1	..	2.45938	3.11087e-05
TRINITY_DN57570_c1_g1	gi|159467895|ref|XP_001692127.1| hypothetical protein CHLREDRAFT_115546 [Chlamydomonas reinhardtii] &gt;gi|158278854|gb|EDP04617.1| predicted protein, partial [Chlamydomonas reinhardtii]	2.44882	0.00123024
TRINITY_DN43757_c0_g1	..	2.44796	0.000432653
TRINITY_DN61520_c3_g4	..	2.44478	7.70497e-06
TRINITY_DN57560_c1_g2	..	2.44418	6.06864e-13
TRINITY_DN58020_c1_g3	..	2.44211	6.33126e-08
TRINITY_DN54421_c1_g3	TIC32_ARATH^TIC32_ARATH^Q:1-168,H:58-233^32.022%ID^E:2.34e-16^RecName: Full=Short-chain dehydrogenase TIC 32, chloroplastic;^Eukaryota; Viridiplantae; Streptophyta; Embryophyta; Tracheophyta; Spermatophyta; Magnoliophyta; eudicotyledons; Gunneridae; Pentapetalae; rosids; malvids; Brassicales; Brassicaceae; Camelineae; Arabidopsis	2.43847	2.62844e-18
TRINITY_DN60623_c0_g2	..	2.4326	0.000158655
TRINITY_DN50700_c7_g1	..	2.43031	3.93891e-24
TRINITY_DN54790_c0_g2	..	2.42999	0.0006603
TRINITY_DN56443_c1_g2	..	2.42161	2.53338e-10
TRINITY_DN32689_c0_g1	..	2.42084	0.000714957
TRINITY_DN49578_c1_g1	..	2.41975	4.53463e-13
TRINITY_DN39126_c0_g2	..	2.41883	4.74551e-09
TRINITY_DN26438_c0_g1	KCS5_ARATH^KCS5_ARATH^Q:1-152,H:215-366^40.789%ID^E:3.19e-33^RecName: Full=3-ketoacyl-CoA synthase 5 {ECO:0000303|PubMed:18465198};^Eukaryota; Viridiplantae; Streptophyta; Embryophyta; Tracheophyta; Spermatophyta; Magnoliophyta; eudicotyledons; Gunneridae; Pentapetalae; rosids; malvids; Brassicales; Brassicaceae; Camelineae; Arabidopsis	2.41666	1.74146e-11
TRINITY_DN57380_c1_g1	..	2.40823	8.5836e-07
TRINITY_DN34827_c0_g1	..	2.40737	4.59128e-18
TRINITY_DN36280_c0_g1	DRKC_DICDI^DRKC_DICDI^Q:18-69,H:698-749^42.308%ID^E:1.21e-08^RecName: Full=Probable serine/threonine-protein kinase drkC;^Eukaryota; Amoebozoa; Mycetozoa; Dictyosteliida; Dictyostelium	2.40604	0.000196535
TRINITY_DN42711_c0_g1	..	2.40272	4.98456e-11
TRINITY_DN50520_c0_g1	..	2.40144	5.9981e-13
TRINITY_DN57163_c0_g7	..	2.39995	0.000126805
TRINITY_DN30853_c0_g2	..	2.39858	0.00106381
TRINITY_DN60346_c4_g5	..	2.37983	7.43828e-09
TRINITY_DN43679_c0_g1	..	2.37225	6.74874e-11
TRINITY_DN46072_c0_g1	gi|496327155|ref|WP_009036333.1| hypothetical protein [Indibacter alkaliphilus] &gt;gi|509714023|gb|EOZ98118.1| transforming growth factor-induced protein (and secreted protein MPB70) [Indibacter alkaliphilus LW1]	2.37076	9.94742e-27
TRINITY_DN61561_c4_g2	..	2.36966	2.42677e-25
TRINITY_DN61166_c14_g8	..	2.36551	1.27804e-10
TRINITY_DN46681_c1_g1	..	2.36525	4.9442e-12
TRINITY_DN56694_c0_g2	..	2.36432	4.5184e-14
TRINITY_DN50004_c1_g1	..	2.35923	1.01199e-05
TRINITY_DN47214_c0_g1	gi|545357225|ref|XP_005644273.1| hypothetical protein COCSUDRAFT_44554 [Coccomyxa subellipsoidea C-169] &gt;gi|384246238|gb|EIE19729.1| hypothetical protein COCSUDRAFT_44554 [Coccomyxa subellipsoidea C-169]	2.35707	2.48026e-11
TRINITY_DN59188_c2_g1	..	2.35705	6.84115e-08
TRINITY_DN44302_c0_g1	..	2.35285	4.17809e-29
TRINITY_DN88942_c0_g1	..	2.35048	0.000155848
TRINITY_DN43219_c1_g1	..	2.34939	8.11034e-05
TRINITY_DN53175_c4_g1	..	2.34853	1.00267e-11
TRINITY_DN42677_c0_g4	..	2.34731	4.12114e-17
TRINITY_DN47157_c0_g1	gi|302839683|ref|XP_002951398.1| hypothetical protein VOLCADRAFT_117809 [Volvox carteri f. nagariensis] &gt;gi|300263373|gb|EFJ47574.1| hypothetical protein VOLCADRAFT_117809 [Volvox carteri f. nagariensis]	2.34326	2.21256e-30
TRINITY_DN58945_c0_g1	..	2.34286	1.3493e-10
TRINITY_DN61895_c2_g3	..	2.33863	1.18021e-06
TRINITY_DN28323_c0_g2	..	2.33548	6.23092e-12
TRINITY_DN58811_c0_g1	..	2.33529	0.00012259
TRINITY_DN29210_c0_g2	..	2.33465	4.35436e-05
TRINITY_DN55278_c0_g2	..	2.33427	0.000987437
TRINITY_DN57429_c1_g3	gi|552826592|ref|XP_005847063.1| hypothetical protein CHLNCDRAFT_134730 [Chlorella variabilis] &gt;gi|307106716|gb|EFN54961.1| hypothetical protein CHLNCDRAFT_134730 [Chlorella variabilis]	2.32873	1.86011e-13
TRINITY_DN44898_c0_g1	gi|159469977|ref|XP_001693136.1| predicted protein [Chlamydomonas reinhardtii] &gt;gi|158277394|gb|EDP03162.1| predicted protein, partial [Chlamydomonas reinhardtii]	2.32738	2.06844e-09
TRINITY_DN53271_c4_g1	..	2.32217	0.000169574
TRINITY_DN54324_c0_g1	PPA17_ARATH^PPA17_ARATH^Q:55-410,H:44-319^25.683%ID^E:1.63e-23^RecName: Full=Purple acid phosphatase 17;^Eukaryota; Viridiplantae; Streptophyta; Embryophyta; Tracheophyta; Spermatophyta; Magnoliophyta; eudicotyledons; Gunneridae; Pentapetalae; rosids; malvids; Brassicales; Brassicaceae; Camelineae; Arabidopsis	2.31589	4.33147e-12
TRINITY_DN52351_c0_g1	..	2.31431	6.86056e-05
TRINITY_DN53253_c1_g2	..	2.31278	9.95979e-18
TRINITY_DN56877_c1_g1	..	2.30961	0.0013022
TRINITY_DN43894_c0_g1	gi|760439515|ref|XP_011396826.1| hypothetical protein F751_6916 [Auxenochlorella protothecoides] &gt;gi|675351508|gb|KFM23948.1| hypothetical protein F751_6916 [Auxenochlorella protothecoides]	2.30612	9.39651e-09
TRINITY_DN58284_c0_g4	..	2.30536	0.00046993
TRINITY_DN82466_c0_g1	..	2.28834	0.00120164
TRINITY_DN50956_c0_g2	..	2.28202	6.30056e-06
TRINITY_DN37087_c0_g2	gi|302844955|ref|XP_002954017.1| component of cytosolic 80S ribosome and 40S small subunit [Volvox carteri f. nagariensis] &gt;gi|300260829|gb|EFJ45046.1| component of cytosolic 80S ribosome and 40S small subunit [Volvox carteri f. nagariensis]	2.2802	0.000348899
TRINITY_DN57486_c5_g1	gi|545355716|ref|XP_005643634.1| galactose oxidase [Coccomyxa subellipsoidea C-169] &gt;gi|384245597|gb|EIE19090.1| galactose oxidase [Coccomyxa subellipsoidea C-169]	2.27946	3.40284e-16
TRINITY_DN46496_c4_g1	..	2.2751	2.99352e-06
TRINITY_DN56449_c2_g3	..	2.2711	1.32726e-14
TRINITY_DN56622_c1_g1	..	2.26914	0.00069201
TRINITY_DN57330_c11_g1	..	2.26793	6.58157e-10
TRINITY_DN58020_c0_g1	..	2.26585	1.68611e-18
TRINITY_DN26313_c0_g2	..	2.26521	0.00159123
TRINITY_DN54221_c2_g3	..	2.26423	5.40069e-06
TRINITY_DN71103_c0_g1	..	2.26401	1.51888e-10
TRINITY_DN45139_c0_g8	..	2.25819	0.000836794
TRINITY_DN41773_c0_g1	..	2.2531	4.82134e-10
TRINITY_DN50890_c0_g1	gi|545359217|ref|XP_005645094.1| hypothetical protein COCSUDRAFT_67413 [Coccomyxa subellipsoidea C-169] &gt;gi|384247062|gb|EIE20550.1| hypothetical protein COCSUDRAFT_67413 [Coccomyxa subellipsoidea C-169]	2.25188	2.51911e-05
TRINITY_DN54206_c1_g1	..	2.24944	0.000691535
TRINITY_DN71983_c1_g1	..	2.24758	4.0564e-07
TRINITY_DN76901_c0_g1	..	2.24715	0.000775872
TRINITY_DN60538_c0_g6	gi|760445481|ref|XP_011399809.1| hypothetical protein F751_4922 [Auxenochlorella protothecoides] &gt;gi|675354421|gb|KFM26861.1| hypothetical protein F751_4922 [Auxenochlorella protothecoides]	2.2417	1.47795e-09
TRINITY_DN53707_c1_g1	gi|302835010|ref|XP_002949067.1| hypothetical protein VOLCADRAFT_89371 [Volvox carteri f. nagariensis] &gt;gi|300265812|gb|EFJ50002.1| hypothetical protein VOLCADRAFT_89371 [Volvox carteri f. nagariensis]	2.24034	1.06724e-11
TRINITY_DN62827_c4_g2	Y1390_ARATH^Y1390_ARATH^Q:6-131,H:13-138^50.394%ID^E:9.12e-32^RecName: Full=Uncharacterized protein At1g03900;^Eukaryota; Viridiplantae; Streptophyta; Embryophyta; Tracheophyta; Spermatophyta; Magnoliophyta; eudicotyledons; Gunneridae; Pentapetalae; rosids; malvids; Brassicales; Brassicaceae; Camelineae; Arabidopsis	2.24005	6.72491e-34
TRINITY_DN55326_c0_g8	..	2.23829	0.00145046
TRINITY_DN58290_c1_g1	..	2.23786	1.89742e-06
TRINITY_DN58295_c1_g1	..	2.23652	1.77665e-09
TRINITY_DN44387_c0_g2	..	2.23637	0.00151818
TRINITY_DN52733_c0_g1	..	2.23536	0.00148246
TRINITY_DN56040_c4_g1	..	2.23504	2.26322e-05
TRINITY_DN82042_c0_g1	..	2.23498	3.76481e-21
TRINITY_DN61563_c2_g4	..	2.22958	6.29187e-05
TRINITY_DN44133_c0_g1	gi|633907596|gb|KDD73712.1| hypothetical protein H632_c1901p0 [Helicosporidium sp. ATCC 50920]	2.22698	9.006e-12
TRINITY_DN61370_c1_g2	..	2.22445	3.16309e-05
TRINITY_DN51290_c0_g4	..	2.22304	5.18304e-05
TRINITY_DN53753_c2_g4	gi|159470409|ref|XP_001693352.1| predicted protein [Chlamydomonas reinhardtii] &gt;gi|158277610|gb|EDP03378.1| predicted protein [Chlamydomonas reinhardtii]	2.22226	2.76681e-24
TRINITY_DN61333_c0_g6	..	2.21902	1.10175e-09
TRINITY_DN59663_c3_g1	..	2.21714	0.000107912
TRINITY_DN41357_c0_g1	..	2.21492	0.00021662
TRINITY_DN28093_c0_g1	gi|302840981|ref|XP_002952036.1| hypothetical protein VOLCADRAFT_92698 [Volvox carteri f. nagariensis] &gt;gi|300262622|gb|EFJ46827.1| hypothetical protein VOLCADRAFT_92698 [Volvox carteri f. nagariensis]	2.2148	5.05198e-10
TRINITY_DN56850_c2_g1	gi|926793649|ref|XP_013905298.1| hypothetical protein MNEG_1682 [Monoraphidium neglectum] &gt;gi|761976440|gb|KIZ06279.1| hypothetical protein MNEG_1682 [Monoraphidium neglectum]	2.2108	8.23842e-08
TRINITY_DN58155_c2_g2	..	2.2089	5.15258e-11
TRINITY_DN63321_c0_g2	..	2.20794	0.00205674
TRINITY_DN51351_c3_g2	..	2.2068	5.63806e-13
TRINITY_DN4864_c0_g1	..	2.20592	1.45406e-07
TRINITY_DN53509_c2_g3	..	2.20156	6.66981e-11
TRINITY_DN36326_c0_g4	..	2.20042	1.18174e-14
TRINITY_DN41326_c0_g1	gi|926788921|ref|XP_013902934.1| hypothetical protein MNEG_4043 [Monoraphidium neglectum] &gt;gi|761973710|gb|KIZ03915.1| hypothetical protein MNEG_4043 [Monoraphidium neglectum]	2.19869	2.18569e-24
TRINITY_DN57628_c4_g4	..	2.19613	1.28059e-06
TRINITY_DN44593_c1_g1	gi|159484186|ref|XP_001700141.1| predicted protein [Chlamydomonas reinhardtii] &gt;gi|158272637|gb|EDO98435.1| predicted protein, partial [Chlamydomonas reinhardtii]	2.19493	1.29595e-20
TRINITY_DN62468_c0_g1	C6A20_DROME^C6A20_DROME^Q:603-759,H:345-472^29.114%ID^E:1.84e-13^RecName: Full=Probable cytochrome P450 6a20;^Eukaryota; Metazoa; Ecdysozoa; Arthropoda; Hexapoda; Insecta; Pterygota; Neoptera; Endopterygota; Diptera; Brachycera; Muscomorpha; Ephydroidea; Drosophilidae; Drosophila; Sophophora	2.19272	3.42745e-31
TRINITY_DN61795_c3_g2	..	2.18994	0.00126887
TRINITY_DN58124_c5_g1	YJCD_SCHPO^YJCD_SCHPO^Q:28-103,H:32-110^39.241%ID^E:3.43e-11^RecName: Full=Uncharacterized oxidoreductase C736.13;^Eukaryota; Fungi; Dikarya; Ascomycota; Taphrinomycotina; Schizosaccharomycetes; Schizosaccharomycetales; Schizosaccharomycetaceae; Schizosaccharomyces	2.18911	7.64999e-11
TRINITY_DN53703_c0_g1	..	2.18325	1.84315e-20
TRINITY_DN57933_c1_g1	..	2.18266	1.28683e-17
TRINITY_DN60474_c1_g5	..	2.18217	3.10633e-05
TRINITY_DN83125_c0_g1	..	2.1776	1.56e-06
TRINITY_DN46517_c1_g1	..	2.17675	4.01937e-20
TRINITY_DN62357_c0_g3	gi|302836540|ref|XP_002949830.1| hypothetical protein VOLCADRAFT_59807 [Volvox carteri f. nagariensis] &gt;gi|300264739|gb|EFJ48933.1| hypothetical protein VOLCADRAFT_59807, partial [Volvox carteri f. nagariensis]	2.17675	9.66242e-05
TRINITY_DN50075_c0_g2	..	2.17459	2.50295e-11
TRINITY_DN54730_c3_g1	..	2.16943	3.84731e-12
TRINITY_DN53500_c1_g2	..	2.16887	1.21954e-06
TRINITY_DN60777_c1_g2	..	2.16851	0.0018184
TRINITY_DN50824_c0_g1	gi|302837213|ref|XP_002950166.1| hypothetical protein VOLCADRAFT_90497 [Volvox carteri f. nagariensis] &gt;gi|300264639|gb|EFJ48834.1| hypothetical protein VOLCADRAFT_90497 [Volvox carteri f. nagariensis]	2.16439	4.786e-17
TRINITY_DN7586_c0_g1	..	2.16199	7.20215e-11
TRINITY_DN67624_c0_g1	..	2.16193	6.38769e-07
TRINITY_DN59890_c1_g4	..	2.16006	0.000683817
TRINITY_DN56748_c5_g1	..	2.15976	1.0344e-24
TRINITY_DN52615_c10_g13	..	2.15919	6.56131e-05
TRINITY_DN58778_c2_g7	..	2.15777	1.76301e-10
TRINITY_DN59259_c2_g1	gi|926783228|ref|XP_013900088.1| hypothetical protein MNEG_6896, partial [Monoraphidium neglectum] &gt;gi|761970235|gb|KIZ01069.1| hypothetical protein MNEG_6896, partial [Monoraphidium neglectum]	2.15605	1.35694e-15
TRINITY_DN58740_c0_g1	..	2.15529	1.46632e-36
TRINITY_DN11544_c0_g1	..	2.15408	3.28462e-08
TRINITY_DN60684_c0_g2	..	2.15379	0.000126656
TRINITY_DN55967_c2_g7	..	2.15295	0.00125226
TRINITY_DN69717_c0_g1	gi|159489538|ref|XP_001702754.1| predicted protein [Chlamydomonas reinhardtii] &gt;gi|158280776|gb|EDP06533.1| predicted protein [Chlamydomonas reinhardtii]	2.15234	5.33551e-06
TRINITY_DN51393_c1_g1	..	2.15115	0.000181693
TRINITY_DN38726_c0_g1	..	2.14923	6.11898e-06
TRINITY_DN53406_c1_g1	..	2.14827	2.7347e-05
TRINITY_DN49996_c0_g1	..	2.14786	0.00114336
TRINITY_DN57796_c4_g2	..	2.13489	0.000746155
TRINITY_DN49254_c0_g1	..	2.1296	1.89574e-17
TRINITY_DN28893_c0_g2	..	2.12639	1.30651e-07
TRINITY_DN54745_c1_g1	..	2.12539	6.07277e-10
TRINITY_DN45531_c0_g1	gi|159478168|ref|XP_001697176.1| hypothetical protein CHLREDRAFT_176066 [Chlamydomonas reinhardtii] &gt;gi|158274650|gb|EDP00431.1| predicted protein [Chlamydomonas reinhardtii]	2.12162	4.14658e-37
TRINITY_DN51935_c0_g1	..	2.1214	0.00155784
TRINITY_DN56449_c2_g4	..	2.11978	2.68664e-06
TRINITY_DN18093_c0_g1	..	2.11934	1.45886e-05
TRINITY_DN48915_c1_g1	..	2.11479	0.000239645
TRINITY_DN56125_c1_g2	..	2.11443	1.62667e-18
TRINITY_DN14730_c0_g1	..	2.10862	1.8901e-15
TRINITY_DN59380_c6_g3	..	2.10521	0.000118737
TRINITY_DN58130_c1_g1	..	2.10396	5.3622e-15
TRINITY_DN82018_c0_g1	..	2.10114	2.12439e-14
TRINITY_DN71088_c0_g1	..	2.10096	0.000261716
TRINITY_DN44171_c1_g1	gi|752560021|ref|WP_041231250.1| NAD(P)-dependent oxidoreductase [Deinococcus peraridilitoris]	2.099	4.84456e-20
TRINITY_DN55033_c9_g2	..	2.09821	1.18115e-05
TRINITY_DN42328_c0_g1	..	2.09779	4.57981e-08
TRINITY_DN60672_c2_g6	..	2.09156	6.92801e-17
TRINITY_DN62440_c0_g1	gi|302842825|ref|XP_002952955.1| hypothetical protein VOLCADRAFT_118240 [Volvox carteri f. nagariensis] &gt;gi|300261666|gb|EFJ45877.1| hypothetical protein VOLCADRAFT_118240 [Volvox carteri f. nagariensis]	2.09147	1.34583e-06
TRINITY_DN48439_c0_g5	..	2.09094	4.00973e-08
TRINITY_DN55033_c12_g1	..	2.09024	3.08968e-08
TRINITY_DN49375_c0_g1	gi|159490820|ref|XP_001703371.1| predicted protein [Chlamydomonas reinhardtii] &gt;gi|158280295|gb|EDP06053.1| predicted protein [Chlamydomonas reinhardtii]	2.08833	2.54363e-09
TRINITY_DN56737_c0_g6	..	2.08776	0.00210578
TRINITY_DN53229_c2_g4	..	2.08759	6.45403e-16
TRINITY_DN46280_c0_g1	SRF5_ARATH^SRF5_ARATH^Q:32-300,H:8-229^27.509%ID^E:5.63e-19^RecName: Full=Protein STRUBBELIG-RECEPTOR FAMILY 5;^Eukaryota; Viridiplantae; Streptophyta; Embryophyta; Tracheophyta; Spermatophyta; Magnoliophyta; eudicotyledons; Gunneridae; Pentapetalae; rosids; malvids; Brassicales; Brassicaceae; Camelineae; Arabidopsis	2.08654	1.70049e-19
TRINITY_DN43921_c1_g1	..	2.08351	3.92503e-15
TRINITY_DN55753_c1_g2	gi|926763324|ref|XP_013890714.1| hypothetical protein MNEG_16270 [Monoraphidium neglectum] &gt;gi|761955856|gb|KIY91694.1| hypothetical protein MNEG_16270 [Monoraphidium neglectum]	2.08091	2.77883e-07
TRINITY_DN57263_c0_g3	gi|302846415|ref|XP_002954744.1| hypothetical protein VOLCADRAFT_65163 [Volvox carteri f. nagariensis] &gt;gi|300259927|gb|EFJ44150.1| hypothetical protein VOLCADRAFT_65163 [Volvox carteri f. nagariensis]	2.07997	1.72565e-14
TRINITY_DN58173_c1_g6	TITIN_HUMAN^TITIN_HUMAN^Q:75-261,H:23961-24143^31.606%ID^E:5.41e-09^RecName: Full=Titin;^Eukaryota; Metazoa; Chordata; Craniata; Vertebrata; Euteleostomi; Mammalia; Eutheria; Euarchontoglires; Primates; Haplorrhini; Catarrhini; Hominidae; Homo`TITIN_HUMAN^TITIN_HUMAN^Q:75-258,H:26126-26306^28.191%ID^E:7.1e-07^RecName: Full=Titin;^Eukaryota; Metazoa; Chordata; Craniata; Vertebrata; Euteleostomi; M…	2.07826	3.70382e-31
TRINITY_DN58155_c1_g1	..	2.07669	2.04341e-14
TRINITY_DN58815_c0_g1	..	2.07636	7.74166e-06
TRINITY_DN50294_c3_g3	gi|926787859|ref|XP_013902403.1| hypothetical protein MNEG_4578 [Monoraphidium neglectum] &gt;gi|761973077|gb|KIZ03384.1| hypothetical protein MNEG_4578 [Monoraphidium neglectum]	2.07576	0.000944971
TRINITY_DN56595_c0_g2	..	2.07273	2.10408e-07
TRINITY_DN35673_c0_g1	..	2.07258	0.000915665
TRINITY_DN51351_c3_g4	..	2.07133	1.42574e-27
TRINITY_DN55735_c1_g1	gi|302830448|ref|XP_002946790.1| hypothetical protein VOLCADRAFT_87122 [Volvox carteri f. nagariensis] &gt;gi|300267834|gb|EFJ52016.1| hypothetical protein VOLCADRAFT_87122 [Volvox carteri f. nagariensis]	2.06845	0.000191672
TRINITY_DN57795_c0_g1	..	2.06684	4.83844e-16
TRINITY_DN52860_c1_g3	..	2.06014	5.92142e-20
TRINITY_DN61502_c1_g1	..	2.0601	7.94153e-34
TRINITY_DN51446_c0_g1	gi|944515222|dbj|GAP95063.1| hypothetical protein NIES2104_15830 [Leptolyngbya sp. NIES-2104]	2.0586	3.54528e-15
TRINITY_DN44614_c0_g2	gi|302853622|ref|XP_002958325.1| hypothetical protein VOLCADRAFT_69295 [Volvox carteri f. nagariensis] &gt;gi|300256350|gb|EFJ40618.1| hypothetical protein VOLCADRAFT_69295 [Volvox carteri f. nagariensis]	2.05758	2.02637e-07
TRINITY_DN52470_c0_g2	..	2.05338	5.67034e-07
TRINITY_DN48749_c0_g1	..	2.05185	6.0864e-18
TRINITY_DN49933_c0_g1	gi|545364850|ref|XP_005647456.1| hypothetical protein COCSUDRAFT_16204 [Coccomyxa subellipsoidea C-169] &gt;gi|384249430|gb|EIE22912.1| hypothetical protein COCSUDRAFT_16204 [Coccomyxa subellipsoidea C-169]	2.05154	6.60882e-16
TRINITY_DN34659_c0_g1	..	2.05129	0.00129333
TRINITY_DN54995_c0_g4	..	2.0483	0.0018033
TRINITY_DN45694_c1_g1	GMPP2_ORYSJ^GMPP2_ORYSJ^Q:7-365,H:2-361^64.444%ID^E:9.17e-173^RecName: Full=Probable mannose-1-phosphate guanylyltransferase 2;^Eukaryota; Viridiplantae; Streptophyta; Embryophyta; Tracheophyta; Spermatophyta; Magnoliophyta; Liliopsida; Poales; Poaceae; BOP clade; Oryzoideae; Oryzeae; Oryzinae; Oryza	2.04657	2.30378e-40
TRINITY_DN57261_c6_g6	..	2.04311	0.000380698
TRINITY_DN44614_c0_g1	gi|302853622|ref|XP_002958325.1| hypothetical protein VOLCADRAFT_69295 [Volvox carteri f. nagariensis] &gt;gi|300256350|gb|EFJ40618.1| hypothetical protein VOLCADRAFT_69295 [Volvox carteri f. nagariensis]	2.04243	5.2248e-05
TRINITY_DN52598_c2_g1	..	2.04111	8.40959e-16
TRINITY_DN43441_c0_g2	..	2.03909	0.00020498
TRINITY_DN42212_c0_g1	..	2.0341	1.45064e-14
TRINITY_DN52912_c1_g1	..	2.03323	0.000256074
TRINITY_DN50384_c1_g1	..	2.03209	2.68803e-08
TRINITY_DN55203_c1_g6	..	2.02624	0.00168436
TRINITY_DN44549_c0_g1	APTX_CHICK^APTX_CHICK^Q:12-113,H:214-311^47.059%ID^E:1.15e-22^RecName: Full=Aprataxin;^Eukaryota; Metazoa; Chordata; Craniata; Vertebrata; Euteleostomi; Archelosauria; Archosauria; Dinosauria; Saurischia; Theropoda; Coelurosauria; Aves; Neognathae; Galloanserae; Galliformes; Phasianidae; Phasianinae; Gallus	2.02593	0.00030372
TRINITY_DN39809_c0_g2	..	2.02477	0.00200035
TRINITY_DN43069_c0_g2	..	2.02462	0.000152932
TRINITY_DN59657_c0_g1	TIC32_ARATH^TIC32_ARATH^Q:2-220,H:60-284^31.897%ID^E:9.79e-19^RecName: Full=Short-chain dehydrogenase TIC 32, chloroplastic;^Eukaryota; Viridiplantae; Streptophyta; Embryophyta; Tracheophyta; Spermatophyta; Magnoliophyta; eudicotyledons; Gunneridae; Pentapetalae; rosids; malvids; Brassicales; Brassicaceae; Camelineae; Arabidopsis	2.02438	2.0391e-07
TRINITY_DN59141_c0_g2	gi|302830448|ref|XP_002946790.1| hypothetical protein VOLCADRAFT_87122 [Volvox carteri f. nagariensis] &gt;gi|300267834|gb|EFJ52016.1| hypothetical protein VOLCADRAFT_87122 [Volvox carteri f. nagariensis]	2.02423	7.80237e-07
TRINITY_DN41893_c0_g1	..	2.02407	6.16233e-12
TRINITY_DN57875_c1_g1	..	2.02319	4.82874e-05
TRINITY_DN52518_c0_g1	..	2.02222	2.03871e-06
TRINITY_DN54211_c1_g2	..	2.02174	9.28549e-16
TRINITY_DN43871_c0_g2	..	2.021	1.34081e-11
TRINITY_DN61054_c1_g4	gi|760440535|ref|XP_011397336.1| Deoxycytidylate deaminase [Auxenochlorella protothecoides] &gt;gi|675352008|gb|KFM24448.1| Deoxycytidylate deaminase [Auxenochlorella protothecoides]	2.02039	0.000910969
TRINITY_DN58359_c1_g1	CSR1_YEAST^CSR1_YEAST^Q:112-341,H:76-312^25.911%ID^E:2.58e-17^RecName: Full=Phosphatidylinositol transfer protein CSR1;^Eukaryota; Fungi; Dikarya; Ascomycota; Saccharomycotina; Saccharomycetes; Saccharomycetales; Saccharomycetaceae; Saccharomyces	2.01937	1.79292e-15
TRINITY_DN55767_c1_g2	gi|159467409|ref|XP_001691884.1| hypothetical protein CHLREDRAFT_170688 [Chlamydomonas reinhardtii] &gt;gi|158278611|gb|EDP04374.1| predicted protein [Chlamydomonas reinhardtii]	2.01743	4.22062e-16
TRINITY_DN51825_c0_g1	..	2.01692	7.02069e-05
TRINITY_DN60329_c1_g1	gi|926777656|ref|XP_013897302.1| ABC transporter G family protein, partial [Monoraphidium neglectum] &gt;gi|761966596|gb|KIY98282.1| ABC transporter G family protein, partial [Monoraphidium neglectum]	2.01527	4.65815e-08
TRINITY_DN57439_c0_g3	gi|568057548|gb|ETM54210.1| calcium-translocating P-type ATPase, PMCA-type [Phytophthora parasitica]	2.01448	0.00191075
TRINITY_DN47479_c3_g2	..	2.0144	0.000845717
TRINITY_DN58743_c0_g5	..	2.01415	4.99039e-09
TRINITY_DN28945_c1_g1	..	2.01322	3.05168e-08
TRINITY_DN58486_c0_g3	..	2.01086	9.76063e-16
TRINITY_DN51351_c3_g6	..	2.0093	1.03238e-06
TRINITY_DN61837_c2_g1	..	2.00743	0.00164227
TRINITY_DN43796_c2_g1	..	2.00637	3.0153e-15
TRINITY_DN62328_c5_g1	..	2.00489	0.00109803
TRINITY_DN54184_c2_g2	..	2.00343	4.23193e-12
TRINITY_DN51497_c0_g1	gi|159482184|ref|XP_001699153.1| hypothetical protein CHLREDRAFT_177751 [Chlamydomonas reinhardtii] &gt;gi|158273216|gb|EDO99008.1| predicted protein, partial [Chlamydomonas reinhardtii]	2.00309	4.36495e-12
TRINITY_DN45943_c1_g1	..	2.00305	0.00101332
TRINITY_DN46419_c0_g2	gi|926780794|ref|XP_013898871.1| ribosomal large subunit pseudouridine synthase D [Monoraphidium neglectum] &gt;gi|761968681|gb|KIY99851.1| ribosomal large subunit pseudouridine synthase D [Monoraphidium neglectum]	2.00297	0.000152217
TRINITY_DN59260_c1_g7	gi|302839121|ref|XP_002951118.1| hypothetical protein VOLCADRAFT_91599 [Volvox carteri f. nagariensis] &gt;gi|300263813|gb|EFJ48012.1| hypothetical protein VOLCADRAFT_91599 [Volvox carteri f. nagariensis]	2.00146	1.54789e-06
TRINITY_DN55794_c2_g10	gi|926776426|ref|XP_013896687.1| hypothetical protein MNEG_10297 [Monoraphidium neglectum] &gt;gi|761965744|gb|KIY97667.1| hypothetical protein MNEG_10297 [Monoraphidium neglectum]	2.00063	4.1107e-09
TRINITY_DN59934_c1_g1	..	2.00048	1.01396e-20
TRINITY_DN47529_c0_g1	..	1.99768	1.03304e-06
TRINITY_DN51977_c1_g2	..	1.99593	0.00120256
TRINITY_DN49088_c1_g1	gi|302832656|ref|XP_002947892.1| hypothetical protein VOLCADRAFT_88263 [Volvox carteri f. nagariensis] &gt;gi|300266694|gb|EFJ50880.1| hypothetical protein VOLCADRAFT_88263 [Volvox carteri f. nagariensis]	1.99158	2.6781e-25
TRINITY_DN55710_c2_g1	..	1.99056	7.11542e-05
TRINITY_DN51577_c5_g2	..	1.9894	0.000660982
TRINITY_DN14374_c0_g1	gi|527198583|gb|EPS66678.1| hypothetical protein M569_08101, partial [Genlisea aurea]	1.98853	2.29301e-05
TRINITY_DN36399_c1_g2	..	1.98806	0.000677852
TRINITY_DN57412_c0_g1	gi|524390510|emb|CDB39267.1| putative uncharacterized protein [Azospirillum sp. CAG:260]	1.98613	4.85743e-16
TRINITY_DN45139_c0_g5	..	1.98608	0.000287833
TRINITY_DN59897_c8_g1	..	1.98603	0.000678135
TRINITY_DN62090_c7_g1	..	1.98491	1.80849e-08
TRINITY_DN58440_c0_g2	..	1.98162	0.000137145
TRINITY_DN49126_c0_g4	..	1.97983	0.00220326
TRINITY_DN57352_c2_g1	..	1.97968	5.83873e-09
TRINITY_DN51673_c2_g1	gi|302837935|ref|XP_002950526.1| hypothetical protein VOLCADRAFT_91012 [Volvox carteri f. nagariensis] &gt;gi|300264075|gb|EFJ48272.1| hypothetical protein VOLCADRAFT_91012 [Volvox carteri f. nagariensis]	1.97965	0.000591008
TRINITY_DN59296_c1_g1	..	1.97889	8.76926e-24
TRINITY_DN51226_c0_g1	..	1.97858	0.000948802
TRINITY_DN29133_c0_g2	..	1.97718	9.98573e-06
TRINITY_DN57401_c0_g1	..	1.9768	0.00185955
TRINITY_DN51864_c0_g2	..	1.97597	1.83061e-05
TRINITY_DN57413_c0_g2	gi|926764948|ref|XP_013891526.1| hypothetical protein MNEG_15458 [Monoraphidium neglectum] &gt;gi|761957501|gb|KIY92506.1| hypothetical protein MNEG_15458 [Monoraphidium neglectum]	1.9726	0.000295103
TRINITY_DN50345_c1_g5	..	1.97123	0.000217194
TRINITY_DN42260_c0_g1	..	1.97042	1.5266e-09
TRINITY_DN5728_c0_g2	..	1.96972	0.00163981
TRINITY_DN36229_c1_g2	..	1.96674	0.00115833
TRINITY_DN50123_c1_g1	gi|302836906|ref|XP_002950013.1| hypothetical protein VOLCADRAFT_90423 [Volvox carteri f. nagariensis] &gt;gi|300264922|gb|EFJ49116.1| hypothetical protein VOLCADRAFT_90423 [Volvox carteri f. nagariensis]	1.96325	1.34657e-07
TRINITY_DN10704_c0_g2	..	1.9617	1.72312e-05
TRINITY_DN45003_c1_g2	..	1.95985	5.82545e-09
TRINITY_DN52504_c0_g1	..	1.95859	4.59979e-18
TRINITY_DN56179_c1_g1	..	1.95392	3.78221e-12
TRINITY_DN61896_c2_g1	gi|926763894|ref|XP_013890999.1| hypothetical protein MNEG_15984 [Monoraphidium neglectum] &gt;gi|761956461|gb|KIY91979.1| hypothetical protein MNEG_15984 [Monoraphidium neglectum]	1.95312	9.54089e-10
TRINITY_DN60598_c2_g1	..	1.95284	5.84668e-08
TRINITY_DN61469_c2_g5	..	1.95259	2.49131e-12
TRINITY_DN60415_c0_g2	..	1.95249	3.5882e-07
TRINITY_DN50547_c0_g2	..	1.95103	0.000181074
TRINITY_DN50477_c0_g1	gi|302839119|ref|XP_002951117.1| hypothetical protein VOLCADRAFT_91598 [Volvox carteri f. nagariensis] &gt;gi|300263812|gb|EFJ48011.1| hypothetical protein VOLCADRAFT_91598 [Volvox carteri f. nagariensis]	1.9505	4.27925e-15
TRINITY_DN52581_c2_g1	SAST_HUMAN^SAST_HUMAN^Q:37-117,H:29-108^33.333%ID^E:4.65e-08^RecName: Full=S-acyl fatty acid synthase thioesterase, medium chain;^Eukaryota; Metazoa; Chordata; Craniata; Vertebrata; Euteleostomi; Mammalia; Eutheria; Euarchontoglires; Primates; Haplorrhini; Catarrhini; Hominidae; Homo	1.94967	1.94464e-11
TRINITY_DN58778_c2_g8	..	1.94113	0.000140479
TRINITY_DN47951_c0_g1	gi|926795628|ref|XP_013905987.1| 3-ketoacyl-CoA synthase 1 [Monoraphidium neglectum] &gt;gi|761977212|gb|KIZ06968.1| 3-ketoacyl-CoA synthase 1 [Monoraphidium neglectum]	1.94078	4.37454e-19
TRINITY_DN44049_c0_g4	..	1.93856	0.00150939
TRINITY_DN53497_c0_g1	..	1.93786	2.36317e-05
TRINITY_DN54977_c3_g13	..	1.93679	5.08712e-07
TRINITY_DN30488_c0_g1	..	1.93597	6.30088e-07
TRINITY_DN56490_c6_g21	..	1.93543	2.05177e-06
TRINITY_DN62303_c0_g1	gi|159477723|ref|XP_001696958.1| hypothetical protein CHLREDRAFT_176330 [Chlamydomonas reinhardtii] &gt;gi|158274870|gb|EDP00650.1| predicted protein [Chlamydomonas reinhardtii]	1.93359	2.34975e-13
TRINITY_DN56257_c2_g5	..	1.93217	0.00107304
TRINITY_DN30069_c0_g2	..	1.93203	9.63937e-05
TRINITY_DN56777_c1_g3	gi|489813425|ref|WP_003717269.1| dephospho-CoA kinase [Lactobacillus vaginalis] &gt;gi|227349573|gb|EEJ39864.1| dephospho-CoA kinase [Lactobacillus vaginalis DSM 5837 = ATCC 49540] &gt;gi|948829783|gb|KRM48788.1| dephospho-CoA kinase [Lactobacillus vaginalis DSM 5837 = ATCC 49540]	1.92951	0.00123132
TRINITY_DN60842_c0_g1	gi|926798363|ref|XP_013906605.1| biotin carboxylase [Monoraphidium neglectum] &gt;gi|761977892|gb|KIZ07586.1| biotin carboxylase [Monoraphidium neglectum]	1.92927	3.99523e-13
TRINITY_DN60956_c1_g2	..	1.9291	0.00154575
TRINITY_DN52197_c1_g1	..	1.92867	7.58076e-09
TRINITY_DN14907_c0_g3	..	1.92758	0.000766538
TRINITY_DN59234_c3_g2	gi|302833657|ref|XP_002948392.1| hypothetical protein VOLCADRAFT_88686 [Volvox carteri f. nagariensis] &gt;gi|300266612|gb|EFJ50799.1| hypothetical protein VOLCADRAFT_88686 [Volvox carteri f. nagariensis]	1.92403	2.22739e-30
TRINITY_DN62120_c4_g2	..	1.92243	6.4324e-08
TRINITY_DN54217_c1_g3	..	1.92212	0.000159793
TRINITY_DN43054_c0_g1	..	1.91996	1.69579e-08
TRINITY_DN55837_c0_g1	gi|159482797|ref|XP_001699454.1| isoamylase, starch debranching enzyme [Chlamydomonas reinhardtii] &gt;gi|158272905|gb|EDO98700.1| isoamylase, starch debranching enzyme [Chlamydomonas reinhardtii]	1.91806	1.18481e-05
TRINITY_DN63524_c0_g1	..	1.91741	4.14555e-09
TRINITY_DN54448_c2_g2	..	1.91508	1.02704e-05
TRINITY_DN56748_c5_g2	gi|159481642|ref|XP_001698887.1| fasciclin-like protein [Chlamydomonas reinhardtii] &gt;gi|158273379|gb|EDO99169.1| fasciclin-like protein [Chlamydomonas reinhardtii]	1.91477	1.7537e-23
TRINITY_DN62801_c4_g2	..	1.9111	7.13919e-15
TRINITY_DN55570_c1_g1	KCS5_ARATH^KCS5_ARATH^Q:5-393,H:84-468^41.131%ID^E:1.41e-100^RecName: Full=3-ketoacyl-CoA synthase 5 {ECO:0000303|PubMed:18465198};^Eukaryota; Viridiplantae; Streptophyta; Embryophyta; Tracheophyta; Spermatophyta; Magnoliophyta; eudicotyledons; Gunneridae; Pentapetalae; rosids; malvids; Brassicales; Brassicaceae; Camelineae; Arabidopsis	1.91064	3.96538e-37
TRINITY_DN60953_c2_g1	..	1.90725	7.29047e-06
TRINITY_DN51427_c2_g3	..	1.90623	0.000647204
TRINITY_DN58124_c5_g2	YJCD_SCHPO^YJCD_SCHPO^Q:43-118,H:32-110^41.772%ID^E:1.13e-10^RecName: Full=Uncharacterized oxidoreductase C736.13;^Eukaryota; Fungi; Dikarya; Ascomycota; Taphrinomycotina; Schizosaccharomycetes; Schizosaccharomycetales; Schizosaccharomycetaceae; Schizosaccharomyces	1.90454	1.80095e-06
TRINITY_DN52178_c1_g3	..	1.90428	0.00157648
TRINITY_DN53739_c1_g1	gi|926782088|ref|XP_013899518.1| DNA (cytosine-5-)-methyltransferase [Monoraphidium neglectum] &gt;gi|761969513|gb|KIZ00499.1| DNA (cytosine-5-)-methyltransferase [Monoraphidium neglectum]	1.90425	0.00083615
TRINITY_DN50895_c1_g4	PKNX1_BOVIN^PKNX1_BOVIN^Q:18-89,H:257-328^48.611%ID^E:1.44e-17^RecName: Full=Homeobox protein PKNOX1;^Eukaryota; Metazoa; Chordata; Craniata; Vertebrata; Euteleostomi; Mammalia; Eutheria; Laurasiatheria; Cetartiodactyla; Ruminantia; Pecora; Bovidae; Bovinae; Bos	1.90352	1.3725e-10
TRINITY_DN43871_c0_g1	..	1.903	1.36081e-11
TRINITY_DN56226_c3_g1	..	1.90115	0.00138787
TRINITY_DN62380_c0_g1	..	1.89992	0.00167333
TRINITY_DN50724_c6_g1	..	1.89946	1.24237e-06
TRINITY_DN51770_c0_g21	..	1.89669	1.81191e-06
TRINITY_DN42249_c0_g3	..	1.89595	0.00020005
TRINITY_DN38512_c1_g3	..	1.89475	0.000866598
TRINITY_DN53707_c0_g1	gi|926766570|ref|XP_013892337.1| hypothetical protein MNEG_14644 [Monoraphidium neglectum] &gt;gi|761959005|gb|KIY93317.1| hypothetical protein MNEG_14644 [Monoraphidium neglectum]	1.89473	1.28452e-18
TRINITY_DN54402_c2_g1	gi|294769675|gb|ADF36710.1| polyketide synthase [uncultured bacterium]	1.89037	1.68201e-05
TRINITY_DN48515_c1_g1	..	1.89034	1.26912e-28
TRINITY_DN55038_c0_g1	..	1.89023	5.5962e-13
TRINITY_DN57661_c1_g3	..	1.88985	6.99499e-05
TRINITY_DN57853_c2_g1	..	1.88779	5.80629e-05
TRINITY_DN55087_c0_g5	Y1483_SYNY3^Y1483_SYNY3^Q:5-116,H:68-178^35.593%ID^E:9.62e-08^RecName: Full=Uncharacterized protein sll1483;^Bacteria; Cyanobacteria; Oscillatoriophycideae; Chroococcales; Synechocystis	1.88692	4.66055e-06
TRINITY_DN57648_c0_g1	..	1.88317	2.99199e-14
TRINITY_DN47216_c0_g2	gi|302841753|ref|XP_002952421.1| hypothetical protein VOLCADRAFT_109826 [Volvox carteri f. nagariensis] &gt;gi|300262357|gb|EFJ46564.1| hypothetical protein VOLCADRAFT_109826 [Volvox carteri f. nagariensis]	1.87788	5.81086e-17
TRINITY_DN58915_c2_g2	..	1.8762	1.34678e-08
TRINITY_DN61713_c3_g3	..	1.87522	5.16481e-08
TRINITY_DN53478_c0_g4	..	1.87093	1.73779e-07
TRINITY_DN57488_c0_g1	gi|159465409|ref|XP_001690915.1| predicted protein [Chlamydomonas reinhardtii] &gt;gi|158279601|gb|EDP05361.1| predicted protein [Chlamydomonas reinhardtii]	1.86973	1.02069e-05
TRINITY_DN60390_c4_g1	..	1.86914	5.04692e-10
TRINITY_DN48561_c1_g2	..	1.8681	0.000198729
TRINITY_DN47226_c1_g1	gi|159475719|ref|XP_001695966.1| subunit of the ESCRT-I complex [Chlamydomonas reinhardtii] &gt;gi|158275526|gb|EDP01303.1| subunit of the ESCRT-I complex [Chlamydomonas reinhardtii]	1.86676	3.69041e-10
TRINITY_DN50123_c0_g2	VTC4_YEAST^VTC4_YEAST^Q:95-318,H:247-478^36.475%ID^E:2.03e-30^RecName: Full=Vacuolar transporter chaperone 4;^Eukaryota; Fungi; Dikarya; Ascomycota; Saccharomycotina; Saccharomycetes; Saccharomycetales; Saccharomycetaceae; Saccharomyces	1.86505	1.91315e-08
TRINITY_DN59203_c0_g2	..	1.86404	1.87853e-06
TRINITY_DN50471_c0_g1	..	1.86315	0.00223024
TRINITY_DN51422_c1_g1	gi|302853018|ref|XP_002958026.1| hypothetical protein VOLCADRAFT_119828 [Volvox carteri f. nagariensis] &gt;gi|300256604|gb|EFJ40866.1| hypothetical protein VOLCADRAFT_119828 [Volvox carteri f. nagariensis]	1.86273	4.87942e-08
TRINITY_DN58857_c2_g8	..	1.86242	1.96304e-07
TRINITY_DN57548_c2_g5	gi|159482258|ref|XP_001699188.1| hypothetical protein CHLREDRAFT_177919 [Chlamydomonas reinhardtii] &gt;gi|158273035|gb|EDO98828.1| predicted protein [Chlamydomonas reinhardtii]	1.8623	1.52597e-05
TRINITY_DN60162_c6_g18	..	1.86203	1.11752e-05
TRINITY_DN53504_c1_g3	..	1.86075	0.00179407
TRINITY_DN56305_c0_g3	..	1.85801	0.000604901
TRINITY_DN60121_c1_g1	..	1.85796	1.28013e-15
TRINITY_DN55060_c0_g1	..	1.85675	4.15491e-05
TRINITY_DN50742_c2_g1	gi|545359693|ref|XP_005645291.1| hypothetical protein COCSUDRAFT_43672 [Coccomyxa subellipsoidea C-169] &gt;gi|384247260|gb|EIE20747.1| hypothetical protein COCSUDRAFT_43672 [Coccomyxa subellipsoidea C-169]	1.85388	1.61847e-05
TRINITY_DN51351_c2_g1	..	1.85384	0.00181758
TRINITY_DN47592_c0_g1	..	1.85376	0.0017252
TRINITY_DN56923_c1_g2	..	1.85289	5.54571e-09
TRINITY_DN61304_c0_g1	gi|159485432|ref|XP_001700748.1| hypothetical protein CHLREDRAFT_167638 [Chlamydomonas reinhardtii] &gt;gi|158281247|gb|EDP07002.1| predicted protein, partial [Chlamydomonas reinhardtii]	1.85279	1.79985e-22
TRINITY_DN47481_c0_g2	..	1.85276	1.06456e-10
TRINITY_DN58109_c3_g1	..	1.85106	0.00088209
TRINITY_DN49580_c1_g2	..	1.85093	0.00190859
TRINITY_DN37727_c1_g1	WHITE_CERCA^WHITE_CERCA^Q:2-479,H:230-679^33.195%ID^E:2.72e-70^RecName: Full=Protein white;^Eukaryota; Metazoa; Ecdysozoa; Arthropoda; Hexapoda; Insecta; Pterygota; Neoptera; Endopterygota; Diptera; Brachycera; Muscomorpha; Tephritoidea; Tephritidae; Ceratitis; Ceratitis	1.84979	1.41927e-05
TRINITY_DN65828_c0_g1	..	1.84769	2.27204e-15
TRINITY_DN56582_c4_g2	ACBP_SCHPO^ACBP_SCHPO^Q:117-180,H:22-80^40.625%ID^E:2.75e-08^RecName: Full=Putative acyl-CoA-binding protein;^Eukaryota; Fungi; Dikarya; Ascomycota; Taphrinomycotina; Schizosaccharomycetes; Schizosaccharomycetales; Schizosaccharomycetaceae; Schizosaccharomyces	1.8467	1.32316e-25
TRINITY_DN48662_c0_g1	..	1.84604	4.85923e-07
TRINITY_DN50135_c4_g1	gi|302847857|ref|XP_002955462.1| hypothetical protein VOLCADRAFT_119067 [Volvox carteri f. nagariensis] &gt;gi|300259304|gb|EFJ43533.1| hypothetical protein VOLCADRAFT_119067 [Volvox carteri f. nagariensis]	1.84588	5.3165e-05
TRINITY_DN52830_c0_g1	..	1.8439	1.04192e-05
TRINITY_DN62090_c7_g10	..	1.84328	1.89409e-07
TRINITY_DN55297_c0_g1	gi|302831732|ref|XP_002947431.1| hypothetical protein VOLCADRAFT_116469 [Volvox carteri f. nagariensis] &gt;gi|300267295|gb|EFJ51479.1| hypothetical protein VOLCADRAFT_116469 [Volvox carteri f. nagariensis]	1.84209	1.52846e-13
TRINITY_DN52598_c3_g2	..	1.84137	4.82633e-09
TRINITY_DN46821_c1_g2	..	1.83878	2.3034e-09
TRINITY_DN41324_c0_g1	gi|545357660|ref|XP_005644451.1| hypothetical protein COCSUDRAFT_19107 [Coccomyxa subellipsoidea C-169] &gt;gi|384246417|gb|EIE19907.1| hypothetical protein COCSUDRAFT_19107 [Coccomyxa subellipsoidea C-169]	1.83745	2.19375e-11
TRINITY_DN72544_c0_g1	..	1.83744	9.54691e-07
TRINITY_DN58085_c1_g1	gi|552827293|ref|XP_005847208.1| hypothetical protein CHLNCDRAFT_135023 [Chlorella variabilis] &gt;gi|307106861|gb|EFN55106.1| hypothetical protein CHLNCDRAFT_135023 [Chlorella variabilis]	1.83594	5.41132e-05
TRINITY_DN55964_c0_g1	..	1.83488	5.13884e-05
TRINITY_DN51158_c0_g1	..	1.83468	0.0013895
TRINITY_DN62373_c2_g2	..	1.83406	5.14725e-05
TRINITY_DN60587_c2_g1	..	1.83385	0.000832649
TRINITY_DN58387_c2_g2	..	1.83367	6.21843e-13
TRINITY_DN46716_c0_g1	..	1.83321	2.16793e-08
TRINITY_DN51734_c1_g1	gi|159482320|ref|XP_001699219.1| glutathione S-transferase [Chlamydomonas reinhardtii] &gt;gi|158273066|gb|EDO98859.1| glutathione S-transferase [Chlamydomonas reinhardtii]	1.82938	1.84785e-20
TRINITY_DN58642_c3_g2	..	1.82819	3.7787e-07
TRINITY_DN46524_c0_g1	LOXH1_HUMAN^LOXH1_HUMAN^Q:54-157,H:1609-1714^34.906%ID^E:1.43e-13^RecName: Full=Lipoxygenase homology domain-containing protein 1;^Eukaryota; Metazoa; Chordata; Craniata; Vertebrata; Euteleostomi; Mammalia; Eutheria; Euarchontoglires; Primates; Haplorrhini; Catarrhini; Hominidae; Homo`LOXH1_HUMAN^LOXH1_HUMAN^Q:54-140,H:538-623^35.632%ID^E:2.81e-07^RecName: Full=Lipoxygenase homology domain-contai…	1.82801	1.56029e-06
TRINITY_DN47031_c0_g2	gi|926775648|ref|XP_013896298.1| hypothetical protein MNEG_10685 [Monoraphidium neglectum] &gt;gi|761965196|gb|KIY97278.1| hypothetical protein MNEG_10685 [Monoraphidium neglectum]	1.82783	2.70098e-09
TRINITY_DN52629_c3_g2	..	1.82505	0.000301085
TRINITY_DN61732_c0_g1	..	1.82378	1.78399e-06
TRINITY_DN56245_c0_g2	..	1.8233	0.000448587
TRINITY_DN25406_c0_g1	..	1.82078	3.44379e-11
TRINITY_DN55806_c2_g7	gi|159462486|ref|XP_001689473.1| predicted protein [Chlamydomonas reinhardtii] &gt;gi|158283461|gb|EDP09211.1| predicted protein [Chlamydomonas reinhardtii]	1.82025	1.8003e-17
TRINITY_DN52156_c3_g4	..	1.81987	2.94883e-11
TRINITY_DN62070_c0_g2	..	1.81949	4.74861e-07
TRINITY_DN57932_c4_g2	..	1.81913	0.00218034
TRINITY_DN52398_c1_g2	..	1.81891	5.81723e-14
TRINITY_DN42793_c0_g1	..	1.81811	8.60612e-11
TRINITY_DN43853_c0_g1	gi|633909234|gb|KDD74514.1| hypothetical protein H632_c1262p0, partial [Helicosporidium sp. ATCC 50920]	1.81785	1.19049e-07
TRINITY_DN50895_c0_g1	gi|164521892|gb|ABY60735.1| gamete-specific homeodomain protein 1 [Chlamydomonas reinhardtii]	1.81777	0.00100141
TRINITY_DN51384_c0_g1	..	1.81519	1.93719e-17
TRINITY_DN58505_c1_g1	gi|159474634|ref|XP_001695430.1| predicted protein [Chlamydomonas reinhardtii] &gt;gi|158275913|gb|EDP01688.1| predicted protein [Chlamydomonas reinhardtii]	1.81316	2.58649e-36
TRINITY_DN48702_c0_g1	gi|159480970|ref|XP_001698555.1| predicted protein [Chlamydomonas reinhardtii] &gt;gi|158282295|gb|EDP08048.1| predicted protein, partial [Chlamydomonas reinhardtii]	1.81277	0.000650603
TRINITY_DN60666_c0_g3	..	1.8097	8.5579e-08
TRINITY_DN56986_c0_g4	P2C64_ORYSJ^P2C64_ORYSJ^Q:3-120,H:132-245^38.983%ID^E:5.31e-14^RecName: Full=Probable protein phosphatase 2C 64;^Eukaryota; Viridiplantae; Streptophyta; Embryophyta; Tracheophyta; Spermatophyta; Magnoliophyta; Liliopsida; Poales; Poaceae; BOP clade; Oryzoideae; Oryzeae; Oryzinae; Oryza	1.8087	0.000325956
TRINITY_DN53671_c3_g1	..	1.80804	0.000182901
TRINITY_DN56297_c1_g4	..	1.80691	1.48286e-29
TRINITY_DN42249_c0_g2	..	1.80626	1.48231e-07
TRINITY_DN48881_c0_g1	..	1.80561	0.00162256
TRINITY_DN58374_c2_g6	..	1.80501	2.67368e-08
TRINITY_DN56736_c1_g4	gi|926782926|ref|XP_013899937.1| hypothetical protein MNEG_7043 [Monoraphidium neglectum] &gt;gi|761970042|gb|KIZ00918.1| hypothetical protein MNEG_7043 [Monoraphidium neglectum]	1.80484	5.29673e-05
TRINITY_DN55967_c2_g1	..	1.80351	6.74503e-07
TRINITY_DN39381_c0_g1	..	1.80339	1.25748e-07
TRINITY_DN42571_c0_g1	gi|302836906|ref|XP_002950013.1| hypothetical protein VOLCADRAFT_90423 [Volvox carteri f. nagariensis] &gt;gi|300264922|gb|EFJ49116.1| hypothetical protein VOLCADRAFT_90423 [Volvox carteri f. nagariensis]	1.80331	7.29997e-10
TRINITY_DN57851_c4_g1	..	1.80259	4.84889e-07
TRINITY_DN53980_c1_g2	..	1.8002	5.78236e-07
TRINITY_DN42806_c0_g2	..	1.79911	0.00116297
TRINITY_DN54805_c1_g2	..	1.79691	6.04628e-10
TRINITY_DN60349_c6_g1	..	1.79668	2.17119e-06
TRINITY_DN53134_c0_g1	gi|545361125|ref|XP_005645876.1| hypothetical protein COCSUDRAFT_37270 [Coccomyxa subellipsoidea C-169] &gt;gi|384247847|gb|EIE21332.1| hypothetical protein COCSUDRAFT_37270 [Coccomyxa subellipsoidea C-169]	1.79445	2.75739e-14
TRINITY_DN57263_c0_g4	gi|926799059|ref|XP_013906953.1| 5-methyltetrahydropteroyltriglutamate--homocysteine S-methyltransferase [Monoraphidium neglectum] &gt;gi|761978265|gb|KIZ07934.1| 5-methyltetrahydropteroyltriglutamate--homocysteine S-methyltransferase [Monoraphidium neglectum]	1.79317	2.73545e-13
TRINITY_DN46979_c3_g1	..	1.79158	1.5238e-08
TRINITY_DN43813_c0_g2	..	1.79033	4.4899e-05
TRINITY_DN57686_c1_g2	..	1.78845	0.00199876
TRINITY_DN57427_c0_g4	..	1.78603	1.96373e-08
TRINITY_DN50481_c0_g1	..	1.78575	0.000113837
TRINITY_DN52628_c5_g1	gi|926448415|gb|KOX89096.1| Chaperone protein DnaK [Thermus aquaticus]	1.78537	2.7796e-06
TRINITY_DN82401_c0_g1	..	1.78381	3.7894e-05
TRINITY_DN57733_c0_g5	..	1.78365	6.41605e-05
TRINITY_DN53716_c0_g1	..	1.78343	0.00195124
TRINITY_DN57617_c0_g1	..	1.78333	1.57439e-09
TRINITY_DN58817_c0_g1	gi|3915037|sp|O24301.1|SUS2_PEA RecName: Full=Sucrose synthase 2; AltName: Full=Sucrose-UDP glucosyltransferase 2 &gt;gi|2570067|emb|CAA04512.1| second sucrose synthase [Pisum sativum]	1.78282	1.33674e-18
TRINITY_DN33817_c0_g1	..	1.78234	0.00153147
TRINITY_DN52296_c0_g3	..	1.78234	3.67643e-09
TRINITY_DN42774_c1_g1	..	1.78129	3.10188e-08
TRINITY_DN50206_c0_g2	..	1.77841	7.22845e-10
TRINITY_DN49637_c1_g1	..	1.77627	2.02047e-13
TRINITY_DN35323_c2_g1	..	1.77408	1.18283e-21
TRINITY_DN53093_c2_g1	gi|545364678|ref|XP_005647381.1| hypothetical protein COCSUDRAFT_53676 [Coccomyxa subellipsoidea C-169] &gt;gi|384249355|gb|EIE22837.1| hypothetical protein COCSUDRAFT_53676 [Coccomyxa subellipsoidea C-169]	1.77388	7.80522e-05
TRINITY_DN56375_c1_g2	..	1.7738	1.08124e-31
TRINITY_DN4616_c0_g1	..	1.77366	9.14138e-07
TRINITY_DN49522_c0_g1	..	1.77362	0.00107128
TRINITY_DN48819_c0_g1	gi|926794019|ref|XP_013905483.1| Charged multivesicular body protein 5 [Monoraphidium neglectum] &gt;gi|761976650|gb|KIZ06464.1| Charged multivesicular body protein 5 [Monoraphidium neglectum]	1.7711	4.70271e-08
TRINITY_DN55042_c0_g2	..	1.77045	8.84001e-09
TRINITY_DN52792_c1_g5	..	1.77008	2.11306e-07
TRINITY_DN61909_c0_g2	..	1.76889	0.000820899
TRINITY_DN72204_c0_g1	..	1.76745	6.95263e-05
TRINITY_DN59704_c18_g37	..	1.7656	0.000476438
TRINITY_DN59226_c2_g1	gi|633907063|gb|KDD73478.1| hypothetical protein H632_c2135p0 [Helicosporidium sp. ATCC 50920]	1.76286	2.42403e-07
TRINITY_DN41326_c1_g1	..	1.76155	3.21062e-13
TRINITY_DN58345_c2_g1	..	1.76076	0.000185241
TRINITY_DN41310_c0_g1	gi|302854294|ref|XP_002958656.1| hypothetical protein VOLCADRAFT_99951 [Volvox carteri f. nagariensis] &gt;gi|300255981|gb|EFJ40259.1| hypothetical protein VOLCADRAFT_99951 [Volvox carteri f. nagariensis]	1.7599	6.83108e-12
TRINITY_DN57095_c1_g1	..	1.75651	7.89145e-09
TRINITY_DN36191_c0_g1	gi|302840415|ref|XP_002951763.1| hypothetical protein VOLCADRAFT_92239 [Volvox carteri f. nagariensis] &gt;gi|300263011|gb|EFJ47214.1| hypothetical protein VOLCADRAFT_92239 [Volvox carteri f. nagariensis]	1.75634	1.63438e-25
TRINITY_DN60211_c1_g2	..	1.75311	0.000388608
TRINITY_DN39821_c0_g1	..	1.75185	1.74447e-12
TRINITY_DN53480_c3_g3	..	1.75153	6.38526e-08
TRINITY_DN62766_c0_g1	..	1.75073	0.000704453
TRINITY_DN41953_c0_g1	..	1.7485	0.000162216
TRINITY_DN61761_c1_g9	..	1.74779	6.22768e-12
TRINITY_DN53271_c6_g1	..	1.74495	4.76531e-09
TRINITY_DN53933_c3_g1	..	1.7446	5.43988e-05
TRINITY_DN54193_c3_g3	..	1.74351	1.12996e-08
TRINITY_DN52064_c0_g1	gi|302835175|ref|XP_002949149.1| hypothetical protein VOLCADRAFT_117087 [Volvox carteri f. nagariensis] &gt;gi|300265451|gb|EFJ49642.1| hypothetical protein VOLCADRAFT_117087 [Volvox carteri f. nagariensis]	1.74211	1.52928e-15
TRINITY_DN43672_c0_g2	..	1.74129	6.97453e-10
TRINITY_DN62009_c0_g2	..	1.7406	4.86383e-07
TRINITY_DN51645_c2_g8	..	1.74002	0.00220714
TRINITY_DN50098_c0_g1	Y1482_MYCS2^Y1482_MYCS2^Q:104-274,H:61-227^39.429%ID^E:1.42e-22^RecName: Full=Putative S-adenosyl-L-methionine-dependent methyltransferase MSMEG_1482/MSMEI_1446;^Bacteria; Actinobacteria; Corynebacteriales; Mycobacteriaceae; Mycobacterium	1.73986	5.05704e-25
TRINITY_DN59259_c3_g1	gi|926783228|ref|XP_013900088.1| hypothetical protein MNEG_6896, partial [Monoraphidium neglectum] &gt;gi|761970235|gb|KIZ01069.1| hypothetical protein MNEG_6896, partial [Monoraphidium neglectum]	1.73941	1.34496e-27
TRINITY_DN47515_c0_g1	GSHR_BURCE^GSHR_BURCE^Q:41-310,H:244-446^34.432%ID^E:6.62e-39^RecName: Full=Glutathione reductase;^Bacteria; Proteobacteria; Betaproteobacteria; Burkholderiales; Burkholderiaceae; Burkholderia; Burkholderia cepacia complex	1.7388	1.42001e-05
TRINITY_DN62590_c1_g1	..	1.73827	1.94852e-07
TRINITY_DN44161_c0_g1	..	1.738	8.05874e-05
TRINITY_DN57572_c1_g2	..	1.73666	2.83889e-05
TRINITY_DN48842_c0_g1	gi|552845358|ref|XP_005851330.1| hypothetical protein CHLNCDRAFT_138202 [Chlorella variabilis] &gt;gi|307110993|gb|EFN59228.1| hypothetical protein CHLNCDRAFT_138202 [Chlorella variabilis]	1.73622	0.00170327
TRINITY_DN55624_c3_g4	..	1.73602	0.00072223
TRINITY_DN48632_c3_g1	gi|159466962|ref|XP_001691667.1| major intrinsic protein superfamily, aquaporin-like protein [Chlamydomonas reinhardtii] &gt;gi|158279013|gb|EDP04775.1| major intrinsic protein superfamily, aquaporin-like protein, partial [Chlamydomonas reinhardtii]	1.73519	6.01969e-23
TRINITY_DN60492_c3_g1	..	1.73309	4.26791e-11
TRINITY_DN58193_c0_g1	..	1.73281	8.70964e-13
TRINITY_DN43142_c0_g1	..	1.7327	3.7658e-07
TRINITY_DN11544_c0_g2	..	1.72995	5.4167e-15
TRINITY_DN48967_c0_g2	..	1.7294	6.35165e-08
TRINITY_DN62261_c0_g11	..	1.7286	0.000254566
TRINITY_DN35036_c0_g2	..	1.7278	0.000666811
TRINITY_DN60172_c1_g1	gi|926787635|ref|XP_013902291.1| hypothetical protein MNEG_4690 [Monoraphidium neglectum] &gt;gi|761972944|gb|KIZ03272.1| hypothetical protein MNEG_4690 [Monoraphidium neglectum]	1.72666	3.23135e-07
TRINITY_DN10190_c0_g1	..	1.72607	1.66492e-06
TRINITY_DN52455_c0_g1	..	1.72579	0.00144696
TRINITY_DN51769_c2_g1	gi|552818403|ref|XP_005845185.1| hypothetical protein CHLNCDRAFT_137393 [Chlorella variabilis] &gt;gi|307104831|gb|EFN53083.1| hypothetical protein CHLNCDRAFT_137393 [Chlorella variabilis]	1.72561	2.57454e-06
TRINITY_DN46225_c1_g2	..	1.72548	2.93742e-05
TRINITY_DN52561_c0_g3	..	1.72508	0.0012012
TRINITY_DN60467_c1_g1	..	1.72507	5.84451e-05
TRINITY_DN69264_c0_g1	..	1.72383	0.00178337
TRINITY_DN52801_c0_g1	GSHRP_TOBAC^GSHRP_TOBAC^Q:35-237,H:61-258^46.305%ID^E:2.37e-57^RecName: Full=Glutathione reductase, chloroplastic;^Eukaryota; Viridiplantae; Streptophyta; Embryophyta; Tracheophyta; Spermatophyta; Magnoliophyta; eudicotyledons; Gunneridae; Pentapetalae; asterids; lamiids; Solanales; Solanaceae; Nicotianoideae; Nicotianeae; Nicotiana	1.72335	2.9649e-05
TRINITY_DN61896_c1_g1	AB9G_ARATH^AB9G_ARATH^Q:114-248,H:368-498^46.667%ID^E:6.47e-33^RecName: Full=ABC transporter G family member 9;^Eukaryota; Viridiplantae; Streptophyta; Embryophyta; Tracheophyta; Spermatophyta; Magnoliophyta; eudicotyledons; Gunneridae; Pentapetalae; rosids; malvids; Brassicales; Brassicaceae; Camelineae; Arabidopsis	1.72327	1.14925e-09
TRINITY_DN46324_c3_g1	..	1.72309	8.61924e-07
TRINITY_DN26358_c0_g1	..	1.72217	9.27793e-12
TRINITY_DN52119_c2_g9	..	1.72163	5.10458e-05
TRINITY_DN48350_c0_g1	..	1.72092	2.41474e-06
TRINITY_DN49346_c1_g2	gi|552819723|ref|XP_005845474.1| hypothetical protein CHLNCDRAFT_137135 [Chlorella variabilis] &gt;gi|307105121|gb|EFN53372.1| hypothetical protein CHLNCDRAFT_137135 [Chlorella variabilis]	1.71951	0.000989856
TRINITY_DN60177_c4_g3	..	1.7192	2.58328e-05
TRINITY_DN39406_c0_g1	gi|923739663|ref|XP_013670837.1| PREDICTED: F-box protein At5g06550-like [Brassica napus]	1.71839	0.00221696
TRINITY_DN62267_c0_g3	..	1.71759	4.91318e-09
TRINITY_DN55436_c1_g2	..	1.71744	1.01142e-09
TRINITY_DN52771_c3_g1	..	1.71625	0.001891
TRINITY_DN50868_c2_g1	..	1.71596	0.000303747
TRINITY_DN55061_c2_g1	..	1.71574	0.000400218
TRINITY_DN51565_c0_g2	gi|926785082|ref|XP_013901015.1| hypothetical protein MNEG_5959 [Monoraphidium neglectum] &gt;gi|761971404|gb|KIZ01996.1| hypothetical protein MNEG_5959 [Monoraphidium neglectum]	1.71397	8.753e-07
TRINITY_DN14907_c0_g2	..	1.71392	0.00131768
TRINITY_DN44804_c2_g3	..	1.71359	1.28393e-17
TRINITY_DN56877_c1_g5	..	1.70913	1.065e-18
TRINITY_DN49776_c0_g2	..	1.70785	7.17801e-18
TRINITY_DN58011_c0_g1	gi|302845842|ref|XP_002954459.1| hypothetical protein VOLCADRAFT_64715 [Volvox carteri f. nagariensis] &gt;gi|300260389|gb|EFJ44609.1| hypothetical protein VOLCADRAFT_64715, partial [Volvox carteri f. nagariensis]	1.70729	5.62378e-08
TRINITY_DN47484_c0_g1	..	1.70701	7.66412e-13
TRINITY_DN57391_c3_g1	..	1.70615	2.07839e-05
TRINITY_DN54124_c1_g2	..	1.70534	0.000186226
TRINITY_DN50780_c0_g1	..	1.70434	1.40749e-10
TRINITY_DN6887_c0_g1	..	1.7016	0.00140918
TRINITY_DN55557_c3_g2	..	1.70143	0.000919803
TRINITY_DN42778_c1_g1	..	1.7008	3.29327e-09
TRINITY_DN55312_c6_g1	..	1.69988	0.00223243
TRINITY_DN50605_c0_g1	gi|159464910|ref|XP_001690684.1| N-carbamyl-L-amino acid amidohydrolase [Chlamydomonas reinhardtii] &gt;gi|158270411|gb|EDO96259.1| N-carbamyl-L-amino acid amidohydrolase [Chlamydomonas reinhardtii]	1.69767	2.01329e-16
TRINITY_DN30493_c1_g1	..	1.69767	1.13641e-16
TRINITY_DN41326_c2_g1	..	1.69739	2.60622e-16
TRINITY_DN41087_c0_g1	..	1.69677	3.42325e-05
TRINITY_DN56950_c0_g1	..	1.6964	6.60278e-20
TRINITY_DN51078_c0_g2	..	1.69391	2.62214e-08
TRINITY_DN60576_c3_g3	..	1.69343	2.27967e-05
TRINITY_DN56118_c0_g1	..	1.69233	0.00047903
TRINITY_DN56158_c0_g1	..	1.69146	8.95683e-05
TRINITY_DN58292_c4_g1	..	1.69064	6.18299e-09
TRINITY_DN60751_c1_g1	..	1.6876	3.01791e-12
TRINITY_DN54139_c2_g2	..	1.6875	1.00329e-10
TRINITY_DN41893_c0_g2	..	1.68426	0.000300778
TRINITY_DN60176_c3_g1	..	1.68271	1.33446e-05
TRINITY_DN61940_c1_g2	..	1.68253	6.78912e-07
TRINITY_DN56849_c2_g1	gi|302836057|ref|XP_002949589.1| hypothetical protein VOLCADRAFT_104353 [Volvox carteri f. nagariensis] &gt;gi|300264948|gb|EFJ49141.1| hypothetical protein VOLCADRAFT_104353 [Volvox carteri f. nagariensis]	1.6816	2.63603e-26
TRINITY_DN54908_c0_g1	..	1.67965	0.00148209
TRINITY_DN58703_c2_g1	..	1.6779	1.48674e-22
TRINITY_DN44217_c1_g1	..	1.67727	1.44982e-05
TRINITY_DN41771_c0_g2	gi|159487861|ref|XP_001701941.1| predicted protein [Chlamydomonas reinhardtii] &gt;gi|158281160|gb|EDP06916.1| predicted protein [Chlamydomonas reinhardtii]	1.6769	2.16074e-05
TRINITY_DN54028_c0_g3	..	1.6769	4.83045e-05
TRINITY_DN62649_c5_g3	..	1.67568	1.14035e-20
TRINITY_DN52162_c0_g2	..	1.67371	6.08614e-08
TRINITY_DN56477_c2_g2	gi|302840024|ref|XP_002951568.1| hypothetical protein VOLCADRAFT_92198 [Volvox carteri f. nagariensis] &gt;gi|300263177|gb|EFJ47379.1| hypothetical protein VOLCADRAFT_92198 [Volvox carteri f. nagariensis]	1.67301	2.56575e-09
TRINITY_DN51666_c0_g1	gi|159486841|ref|XP_001701445.1| predicted protein [Chlamydomonas reinhardtii] &gt;gi|158271627|gb|EDO97442.1| predicted protein [Chlamydomonas reinhardtii]	1.67232	0.000525965
TRINITY_DN61108_c0_g1	..	1.67181	6.21957e-08
TRINITY_DN61664_c0_g1	gi|159469897|ref|XP_001693096.1| predicted protein [Chlamydomonas reinhardtii] &gt;gi|158277354|gb|EDP03122.1| predicted protein [Chlamydomonas reinhardtii]	1.67144	0.00163271
TRINITY_DN58597_c14_g17	..	1.67131	1.46562e-10
TRINITY_DN62415_c0_g7	..	1.66976	0.000762006
TRINITY_DN52404_c1_g2	..	1.66941	2.58551e-09
TRINITY_DN60405_c0_g2	..	1.669	0.0015534
TRINITY_DN59429_c2_g10	gi|545355740|ref|XP_005643646.1| histone H3 [Coccomyxa subellipsoidea C-169] &gt;gi|545355760|ref|XP_005643655.1| histone H3 [Coccomyxa subellipsoidea C-169] &gt;gi|545355804|ref|XP_005643677.1| histone H3 [Coccomyxa subellipsoidea C-169] &gt;gi|545355882|ref|XP_005643713.1| histone H3 [Coccomyxa subellipsoidea C-169] &gt;gi|545362328|ref|XP_005646405.1| histone H3 [Coccomyxa subellipsoidea C-169…	1.66883	1.16466e-21
TRINITY_DN54728_c2_g1	..	1.66866	0.000387326
TRINITY_DN59165_c0_g2	gi|302854406|ref|XP_002958711.1| hypothetical protein VOLCADRAFT_40978 [Volvox carteri f. nagariensis] &gt;gi|300255951|gb|EFJ40231.1| hypothetical protein VOLCADRAFT_40978, partial [Volvox carteri f. nagariensis]	1.66863	6.58358e-07
TRINITY_DN35102_c0_g1	..	1.66856	0.000563462
TRINITY_DN49719_c1_g6	..	1.66838	4.28527e-08
TRINITY_DN57953_c1_g3	..	1.66802	2.85033e-06
TRINITY_DN26159_c0_g1	..	1.66613	7.14667e-07
TRINITY_DN59741_c9_g1	..	1.66465	3.03708e-11
TRINITY_DN58461_c0_g1	..	1.66355	4.11501e-05
TRINITY_DN59195_c1_g1	gi|302835469|ref|XP_002949296.1| hypothetical protein VOLCADRAFT_46640 [Volvox carteri f. nagariensis] &gt;gi|300265598|gb|EFJ49789.1| hypothetical protein VOLCADRAFT_46640, partial [Volvox carteri f. nagariensis]	1.66274	3.49529e-06
TRINITY_DN21083_c0_g2	..	1.66062	0.000315197
TRINITY_DN55890_c0_g4	..	1.66049	0.00141391
TRINITY_DN51743_c1_g1	..	1.65974	0.00105315
TRINITY_DN67704_c0_g1	..	1.65822	0.00193214
TRINITY_DN36326_c0_g5	..	1.65676	2.13986e-05
TRINITY_DN52615_c10_g39	..	1.65626	1.43781e-09
TRINITY_DN20373_c0_g2	gi|760446013|ref|XP_011400075.1| ATP-binding cassette sub-family G member 2 [Auxenochlorella protothecoides] &gt;gi|675354668|gb|KFM27108.1| ATP-binding cassette sub-family G member 2 [Auxenochlorella protothecoides]	1.6555	4.5563e-07
TRINITY_DN60901_c1_g6	gi|159473905|ref|XP_001695074.1| Apg1/Unc-51-like serine-threonine kinase [Chlamydomonas reinhardtii] &gt;gi|158276453|gb|EDP02226.1| Apg1/Unc-51-like serine-threonine kinase [Chlamydomonas reinhardtii]	1.65499	9.47637e-05
TRINITY_DN38708_c1_g1	..	1.65471	0.00124867
TRINITY_DN51663_c0_g1	..	1.65304	0.000167894
TRINITY_DN58091_c1_g1	..	1.64877	3.6732e-05
TRINITY_DN60574_c2_g1	gi|545353562|ref|XP_005642617.1| hypothetical protein COCSUDRAFT_26470 [Coccomyxa subellipsoidea C-169] &gt;gi|384244573|gb|EIE18073.1| hypothetical protein COCSUDRAFT_26470 [Coccomyxa subellipsoidea C-169]	1.64857	1.09882e-18
TRINITY_DN62458_c5_g1	..	1.64843	9.14763e-07
TRINITY_DN15344_c0_g2	gi|674871097|emb|CDY63600.1| BnaUnng00870D [Brassica napus]	1.6467	4.98481e-21
TRINITY_DN62422_c3_g2	gi|302840562|ref|XP_002951836.1| hypothetical protein VOLCADRAFT_92400 [Volvox carteri f. nagariensis] &gt;gi|300262737|gb|EFJ46941.1| hypothetical protein VOLCADRAFT_92400 [Volvox carteri f. nagariensis]	1.64646	2.75742e-06
TRINITY_DN53572_c1_g1	..	1.64589	0.00141138
TRINITY_DN55981_c1_g2	..	1.64543	5.52949e-10
TRINITY_DN60216_c1_g2	..	1.64535	3.99858e-07
TRINITY_DN50688_c0_g1	gi|302850555|ref|XP_002956804.1| hypothetical protein VOLCADRAFT_77268 [Volvox carteri f. nagariensis] &gt;gi|300257864|gb|EFJ42107.1| hypothetical protein VOLCADRAFT_77268 [Volvox carteri f. nagariensis]	1.64503	0.00122889
TRINITY_DN37682_c1_g1	gi|302830846|ref|XP_002946989.1| hypothetical protein VOLCADRAFT_120394 [Volvox carteri f. nagariensis] &gt;gi|300268033|gb|EFJ52215.1| hypothetical protein VOLCADRAFT_120394 [Volvox carteri f. nagariensis]	1.64277	6.18853e-13
TRINITY_DN45395_c2_g2	..	1.64228	0.000642443
TRINITY_DN44293_c0_g1	Y1483_SYNY3^Y1483_SYNY3^Q:46-149,H:81-178^36.19%ID^E:2.21e-06^RecName: Full=Uncharacterized protein sll1483;^Bacteria; Cyanobacteria; Oscillatoriophycideae; Chroococcales; Synechocystis	1.64129	0.000540825
TRINITY_DN56703_c1_g2	..	1.63761	2.32307e-06
TRINITY_DN62222_c0_g2	..	1.63474	0.000947164
TRINITY_DN62210_c15_g2	..	1.63433	2.81279e-11
TRINITY_DN52995_c1_g1	..	1.63338	0.000243929
TRINITY_DN59911_c4_g3	..	1.63334	1.38158e-10
TRINITY_DN52891_c2_g1	..	1.6332	0.0003586
TRINITY_DN55506_c1_g1	..	1.63293	4.1783e-05
TRINITY_DN61510_c1_g5	..	1.63285	0.000316002
TRINITY_DN57053_c3_g1	..	1.63177	1.99361e-08
TRINITY_DN51519_c0_g1	gi|760444495|ref|XP_011399316.1| Putative acetolactate synthase large subunit IlvX [Auxenochlorella protothecoides] &gt;gi|675353980|gb|KFM26420.1| Putative acetolactate synthase large subunit IlvX [Auxenochlorella protothecoides]	1.63162	9.79211e-10
TRINITY_DN57204_c4_g1	..	1.62863	6.53085e-16
TRINITY_DN57865_c3_g5	..	1.62847	0.00107043
TRINITY_DN59538_c2_g2	gi|302834313|ref|XP_002948719.1| hypothetical protein VOLCADRAFT_89132 [Volvox carteri f. nagariensis] &gt;gi|300265910|gb|EFJ50099.1| hypothetical protein VOLCADRAFT_89132 [Volvox carteri f. nagariensis]	1.62823	2.37577e-09
TRINITY_DN52839_c0_g2	..	1.62736	0.0004925
TRINITY_DN54622_c1_g1	..	1.62617	0.000313374
TRINITY_DN53832_c1_g3	gi|302832840|ref|XP_002947984.1| hypothetical protein VOLCADRAFT_103616 [Volvox carteri f. nagariensis] &gt;gi|300266786|gb|EFJ50972.1| hypothetical protein VOLCADRAFT_103616 [Volvox carteri f. nagariensis]	1.62522	1.08689e-05
TRINITY_DN55726_c1_g1	gi|926779288|ref|XP_013898118.1| hypothetical protein MNEG_8864 [Monoraphidium neglectum] &gt;gi|761967696|gb|KIY99098.1| hypothetical protein MNEG_8864 [Monoraphidium neglectum]	1.62502	0.000240037
TRINITY_DN61658_c3_g3	..	1.62465	3.14897e-07
TRINITY_DN60888_c0_g2	gi|159481291|ref|XP_001698715.1| hypothetical protein CHLREDRAFT_193269 [Chlamydomonas reinhardtii] &gt;gi|158273609|gb|EDO99397.1| predicted protein [Chlamydomonas reinhardtii]	1.62449	0.000307737
TRINITY_DN44703_c3_g2	..	1.62407	1.74959e-05
TRINITY_DN57195_c2_g1	..	1.6239	5.51014e-12
TRINITY_DN43911_c1_g1	..	1.6238	5.41537e-15
TRINITY_DN52732_c6_g1	..	1.62334	2.18552e-25
TRINITY_DN52190_c1_g3	..	1.62227	0.0017188
TRINITY_DN45871_c0_g2	..	1.62189	3.86127e-07
TRINITY_DN48361_c0_g1	..	1.62186	9.8009e-26
TRINITY_DN59778_c1_g1	gi|760438341|ref|XP_011396239.1| hypothetical protein F751_1065 [Auxenochlorella protothecoides] &gt;gi|675350929|gb|KFM23369.1| hypothetical protein F751_1065 [Auxenochlorella protothecoides]	1.61962	1.27683e-09
TRINITY_DN38546_c0_g1	KCS4_ARATH^KCS4_ARATH^Q:5-140,H:112-243^43.382%ID^E:3.66e-28^RecName: Full=3-ketoacyl-CoA synthase 4 {ECO:0000303|PubMed:18465198};^Eukaryota; Viridiplantae; Streptophyta; Embryophyta; Tracheophyta; Spermatophyta; Magnoliophyta; eudicotyledons; Gunneridae; Pentapetalae; rosids; malvids; Brassicales; Brassicaceae; Camelineae; Arabidopsis	1.619	3.962e-10
TRINITY_DN52156_c3_g15	..	1.61749	0.00041123
TRINITY_DN26822_c0_g1	..	1.61711	7.53938e-06
TRINITY_DN52220_c0_g1	gi|302849248|ref|XP_002956154.1| hypothetical protein VOLCADRAFT_97107 [Volvox carteri f. nagariensis] &gt;gi|300258457|gb|EFJ42693.1| hypothetical protein VOLCADRAFT_97107 [Volvox carteri f. nagariensis]	1.6153	3.66813e-10
TRINITY_DN40516_c1_g1	..	1.61484	3.45588e-05
TRINITY_DN55243_c2_g1	..	1.61343	3.9108e-07
TRINITY_DN46703_c1_g1	..	1.61228	0.00137922
TRINITY_DN60127_c1_g3	..	1.61203	2.89017e-09
TRINITY_DN56850_c3_g1	HS3SA_MOUSE^HS3SA_MOUSE^Q:265-556,H:137-391^22.756%ID^E:1.57e-10^RecName: Full=Heparan sulfate glucosamine 3-O-sulfotransferase 3A1;^Eukaryota; Metazoa; Chordata; Craniata; Vertebrata; Euteleostomi; Mammalia; Eutheria; Euarchontoglires; Glires; Rodentia; Sciurognathi; Muroidea; Muridae; Murinae; Mus; Mus	1.61138	6.16898e-17
TRINITY_DN57074_c0_g3	..	1.61121	5.97349e-16
TRINITY_DN40906_c0_g2	gi|159477549|ref|XP_001696871.1| flagellar outer dynein arm light chain 2 [Chlamydomonas reinhardtii] &gt;gi|2138334|gb|AAB58383.1| Mr19,000 outer arm dynein light chain [Chlamydomonas reinhardtii] &gt;gi|158274783|gb|EDP00563.1| flagellar outer dynein arm light chain 2 [Chlamydomonas reinhardtii]	1.61088	0.00120026
TRINITY_DN50686_c1_g1	gi|302840415|ref|XP_002951763.1| hypothetical protein VOLCADRAFT_92239 [Volvox carteri f. nagariensis] &gt;gi|300263011|gb|EFJ47214.1| hypothetical protein VOLCADRAFT_92239 [Volvox carteri f. nagariensis]	1.61001	9.70446e-30
TRINITY_DN60210_c0_g1	..	1.60902	2.25407e-05
TRINITY_DN52734_c5_g2	..	1.60487	2.94981e-21
TRINITY_DN49261_c0_g1	..	1.60398	3.38338e-09
TRINITY_DN51027_c3_g1	gi|739930568|ref|WP_037780853.1| beta-ketoacyl synthase [Streptomyces purpeofuscus]	1.60305	0.000101977
TRINITY_DN50687_c0_g1	..	1.60287	0.000119533
TRINITY_DN47322_c0_g1	..	1.60235	1.24124e-11
TRINITY_DN58312_c0_g10	..	1.60122	9.89012e-09
TRINITY_DN52645_c2_g2	..	1.60085	4.42698e-06
TRINITY_DN59491_c0_g1	..	1.59988	0.000156195
TRINITY_DN41079_c0_g1	..	1.59985	1.80918e-18
TRINITY_DN59586_c2_g1	gi|159473565|ref|XP_001694904.1| predicted protein [Chlamydomonas reinhardtii] &gt;gi|158276283|gb|EDP02056.1| predicted protein [Chlamydomonas reinhardtii] &gt;gi|514054710|gb|AGO32157.1| diacylglycerol acyltransferase type 2 [Chlamydomonas reinhardtii]	1.5992	8.46127e-06
TRINITY_DN51117_c2_g1	..	1.59894	3.48632e-13
TRINITY_DN46568_c0_g1	gi|302837159|ref|XP_002950139.1| hypothetical protein VOLCADRAFT_104553 [Volvox carteri f. nagariensis] &gt;gi|300264612|gb|EFJ48807.1| hypothetical protein VOLCADRAFT_104553 [Volvox carteri f. nagariensis]	1.5985	0.000162751
TRINITY_DN58969_c2_g1	gi|447391626|gb|AGE34082.1| Na+/H+ antiporter, partial [Populus pruinosa] &gt;gi|447391628|gb|AGE34083.1| Na+/H+ antiporter, partial [Populus pruinosa] &gt;gi|447391630|gb|AGE34084.1| Na+/H+ antiporter, partial [Populus pruinosa] &gt;gi|447391716|gb|AGE34127.1| Na+/H+ antiporter, partial [Populus pruinosa] &gt;gi|447392297|gb|AGE34320.1| Na+/H+ antiporter, partial [Populus euphratica] &gt;gi|4473…	1.59712	0.00060526
TRINITY_DN53253_c2_g1	..	1.59553	4.08009e-35
TRINITY_DN28706_c0_g1	gi|302837466|ref|XP_002950292.1| hypothetical protein VOLCADRAFT_90773 [Volvox carteri f. nagariensis] &gt;gi|300264297|gb|EFJ48493.1| hypothetical protein VOLCADRAFT_90773 [Volvox carteri f. nagariensis]	1.59168	2.09919e-06
TRINITY_DN11132_c0_g1	..	1.59133	0.000166788
TRINITY_DN54727_c5_g2	..	1.58993	5.08737e-05
TRINITY_DN21214_c0_g2	..	1.58961	0.000633277
TRINITY_DN52615_c10_g32	..	1.58954	2.02901e-06
TRINITY_DN55195_c4_g5	..	1.58894	6.57328e-05
TRINITY_DN62941_c29_g3	..	1.58823	1.055e-05
TRINITY_DN52409_c0_g1	..	1.58819	0.000467366
TRINITY_DN36911_c0_g1	..	1.58807	3.60647e-06
TRINITY_DN34873_c0_g2	..	1.58727	2.06219e-07
TRINITY_DN62433_c3_g2	gi|159482675|ref|XP_001699393.1| predicted protein [Chlamydomonas reinhardtii] &gt;gi|158272844|gb|EDO98639.1| predicted protein [Chlamydomonas reinhardtii]	1.58629	3.58416e-24
TRINITY_DN62730_c0_g1	..	1.58618	1.77005e-05
TRINITY_DN47404_c0_g1	..	1.5849	4.46991e-07
TRINITY_DN59490_c0_g4	..	1.58453	0.0014675
TRINITY_DN70972_c0_g1	gi|159478348|ref|XP_001697266.1| hypothetical protein CHLREDRAFT_176048 [Chlamydomonas reinhardtii] &gt;gi|158274740|gb|EDP00521.1| predicted protein [Chlamydomonas reinhardtii]	1.58356	2.67808e-12
TRINITY_DN42948_c0_g1	..	1.58297	1.2626e-09
TRINITY_DN58691_c1_g7	..	1.5801	5.60204e-10
TRINITY_DN54132_c4_g1	..	1.57999	1.18944e-07
TRINITY_DN54695_c0_g1	..	1.57947	1.83863e-14
TRINITY_DN62456_c3_g1	gi|159481760|ref|XP_001698946.1| hypothetical protein CHLREDRAFT_177538 [Chlamydomonas reinhardtii] &gt;gi|158273438|gb|EDO99228.1| predicted protein [Chlamydomonas reinhardtii]	1.57834	1.11773e-09
TRINITY_DN52077_c1_g3	..	1.57795	8.23695e-08
TRINITY_DN65771_c0_g1	..	1.57761	1.29529e-06
TRINITY_DN55967_c1_g1	..	1.57677	4.6577e-14
TRINITY_DN54643_c0_g1	..	1.57459	2.31301e-08
TRINITY_DN51900_c2_g1	..	1.57402	0.000610898
TRINITY_DN55847_c1_g2	gi|302848034|ref|XP_002955550.1| hypothetical protein VOLCADRAFT_106840 [Volvox carteri f. nagariensis] &gt;gi|300259173|gb|EFJ43403.1| hypothetical protein VOLCADRAFT_106840 [Volvox carteri f. nagariensis]	1.57177	1.00051e-10
TRINITY_DN57687_c5_g3	..	1.57069	1.78199e-08
TRINITY_DN56209_c2_g3	gi|302840413|ref|XP_002951762.1| hypothetical protein VOLCADRAFT_105189 [Volvox carteri f. nagariensis] &gt;gi|300263010|gb|EFJ47213.1| hypothetical protein VOLCADRAFT_105189 [Volvox carteri f. nagariensis]	1.56951	4.19275e-29
TRINITY_DN52063_c0_g1	gi|159469628|ref|XP_001692965.1| predicted protein [Chlamydomonas reinhardtii] &gt;gi|158277767|gb|EDP03534.1| predicted protein [Chlamydomonas reinhardtii]	1.56902	1.0376e-11
TRINITY_DN15344_c0_g1	gi|674913486|emb|CDY19671.1| BnaC09g29270D [Brassica napus]	1.56832	7.83874e-30
TRINITY_DN50337_c0_g1	..	1.56822	1.06554e-05
TRINITY_DN18254_c0_g1	..	1.56726	0.000459943
TRINITY_DN39126_c0_g1	..	1.56709	2.59187e-06
TRINITY_DN50135_c2_g1	..	1.56466	4.31641e-14
TRINITY_DN60302_c0_g1	..	1.56237	0.000161915
TRINITY_DN65540_c1_g1	gi|302830870|ref|XP_002947001.1| hypothetical protein VOLCADRAFT_87173 [Volvox carteri f. nagariensis] &gt;gi|300268045|gb|EFJ52227.1| hypothetical protein VOLCADRAFT_87173 [Volvox carteri f. nagariensis]	1.56213	9.94885e-16
TRINITY_DN51985_c6_g1	..	1.56182	5.87793e-10
TRINITY_DN41594_c1_g1	..	1.56158	4.54729e-16
TRINITY_DN37939_c0_g1	gi|545367736|ref|XP_005648674.1| hypothetical protein COCSUDRAFT_47154 [Coccomyxa subellipsoidea C-169] &gt;gi|384250651|gb|EIE24130.1| hypothetical protein COCSUDRAFT_47154 [Coccomyxa subellipsoidea C-169]	1.56085	7.53722e-10
TRINITY_DN58947_c0_g1	gi|159464801|ref|XP_001690630.1| hypothetical protein CHLREDRAFT_169481 [Chlamydomonas reinhardtii] &gt;gi|158280130|gb|EDP05889.1| predicted protein [Chlamydomonas reinhardtii]	1.56047	6.59641e-05
TRINITY_DN55953_c8_g1	..	1.55855	2.01257e-09
TRINITY_DN57780_c1_g1	..	1.55795	1.37072e-15
TRINITY_DN43579_c0_g1	..	1.55788	4.3811e-05
TRINITY_DN52640_c1_g1	..	1.55553	2.63385e-08
TRINITY_DN49951_c0_g1	gi|302832155|ref|XP_002947642.1| hypothetical protein VOLCADRAFT_87981 [Volvox carteri f. nagariensis] &gt;gi|300266990|gb|EFJ51175.1| hypothetical protein VOLCADRAFT_87981 [Volvox carteri f. nagariensis]	1.55553	1.0268e-07
TRINITY_DN49065_c0_g1	..	1.55382	2.88481e-20
TRINITY_DN56501_c3_g1	gi|516329664|ref|WP_017720323.1| hypothetical protein [Oscillatoria sp. PCC 10802]	1.55338	3.51856e-14
TRINITY_DN55753_c1_g1	..	1.55319	5.01659e-19
TRINITY_DN55278_c1_g1	..	1.55252	1.59757e-11
TRINITY_DN48753_c0_g1	..	1.55202	0.000333912
TRINITY_DN49688_c0_g1	gi|302852702|ref|XP_002957870.1| hypothetical protein VOLCADRAFT_119799 [Volvox carteri f. nagariensis] &gt;gi|300256849|gb|EFJ41107.1| hypothetical protein VOLCADRAFT_119799, partial [Volvox carteri f. nagariensis]	1.55099	5.70256e-12
TRINITY_DN54928_c0_g1	..	1.55093	9.0164e-05
TRINITY_DN50514_c1_g5	..	1.55082	0.00207904
TRINITY_DN56144_c0_g1	..	1.5503	0.00212331
TRINITY_DN60692_c0_g1	..	1.55022	2.07139e-08
TRINITY_DN48363_c0_g2	..	1.54862	0.000529315
TRINITY_DN57566_c0_g1	BDH_RAT^BDH_RAT^Q:5-298,H:36-315^28.99%ID^E:4.47e-27^RecName: Full=D-beta-hydroxybutyrate dehydrogenase, mitochondrial;^Eukaryota; Metazoa; Chordata; Craniata; Vertebrata; Euteleostomi; Mammalia; Eutheria; Euarchontoglires; Glires; Rodentia; Sciurognathi; Muroidea; Muridae; Murinae; Rattus	1.54792	7.72971e-21
TRINITY_DN56123_c1_g1	..	1.54729	0.000775445
TRINITY_DN58152_c0_g3	..	1.54711	0.000122074
TRINITY_DN36753_c0_g1	..	1.54524	1.36794e-05
TRINITY_DN43650_c0_g1	gi|302847058|ref|XP_002955064.1| hypothetical protein VOLCADRAFT_85581 [Volvox carteri f. nagariensis] &gt;gi|300259592|gb|EFJ43818.1| hypothetical protein VOLCADRAFT_85581 [Volvox carteri f. nagariensis]	1.54425	2.29465e-10
TRINITY_DN54723_c2_g2	..	1.5437	1.40551e-08
TRINITY_DN56111_c2_g1	..	1.54008	8.1248e-05
TRINITY_DN35877_c0_g1	..	1.53961	2.66868e-05
TRINITY_DN60150_c3_g7	gi|168058273|ref|XP_001781134.1| predicted protein [Physcomitrella patens] &gt;gi|162667452|gb|EDQ54082.1| predicted protein [Physcomitrella patens]	1.53913	6.86626e-06
TRINITY_DN60878_c0_g1	gi|302832586|ref|XP_002947857.1| hypothetical protein VOLCADRAFT_88188 [Volvox carteri f. nagariensis] &gt;gi|300266659|gb|EFJ50845.1| hypothetical protein VOLCADRAFT_88188 [Volvox carteri f. nagariensis]	1.53879	9.61511e-07
TRINITY_DN59896_c1_g4	..	1.5363	0.000376642
TRINITY_DN54802_c1_g2	..	1.53532	0.000601112
TRINITY_DN59520_c0_g2	..	1.53525	5.36444e-09
TRINITY_DN7772_c1_g1	..	1.53449	1.80519e-09
TRINITY_DN57850_c1_g1	..	1.53392	0.000254819
TRINITY_DN38742_c0_g1	..	1.53384	4.66194e-09
TRINITY_DN7802_c0_g1	..	1.53353	0.00158721
TRINITY_DN59636_c2_g1	..	1.53338	1.51073e-08
TRINITY_DN57319_c1_g1	..	1.53061	2.58689e-10
TRINITY_DN50752_c7_g1	gi|302848601|ref|XP_002955832.1| hypothetical protein VOLCADRAFT_96781 [Volvox carteri f. nagariensis] &gt;gi|300258800|gb|EFJ43033.1| hypothetical protein VOLCADRAFT_96781 [Volvox carteri f. nagariensis]	1.53037	1.3345e-06
TRINITY_DN60127_c0_g2	gi|159481913|ref|XP_001699019.1| hypothetical protein CHLREDRAFT_177553 [Chlamydomonas reinhardtii] &gt;gi|158273282|gb|EDO99073.1| predicted protein, partial [Chlamydomonas reinhardtii]	1.53032	1.435e-14
TRINITY_DN58414_c1_g2	..	1.52973	1.87297e-05
TRINITY_DN54700_c0_g1	..	1.52866	0.00121201
TRINITY_DN44169_c5_g1	gi|159478168|ref|XP_001697176.1| hypothetical protein CHLREDRAFT_176066 [Chlamydomonas reinhardtii] &gt;gi|158274650|gb|EDP00431.1| predicted protein [Chlamydomonas reinhardtii]	1.52849	1.31212e-19
TRINITY_DN50247_c0_g1	gi|552825341|ref|XP_005846802.1| hypothetical protein CHLNCDRAFT_135339 [Chlorella variabilis] &gt;gi|307106454|gb|EFN54700.1| hypothetical protein CHLNCDRAFT_135339 [Chlorella variabilis]	1.52743	0.000312811
TRINITY_DN57029_c1_g1	..	1.52645	3.98311e-12
TRINITY_DN61452_c2_g1	..	1.52613	6.98494e-11
TRINITY_DN58862_c1_g1	..	1.52583	0.000224136
TRINITY_DN46987_c3_g1	..	1.52569	1.08049e-09
TRINITY_DN50708_c2_g4	gi|302842508|ref|XP_002952797.1| hypothetical protein VOLCADRAFT_121099 [Volvox carteri f. nagariensis] &gt;gi|300261837|gb|EFJ46047.1| hypothetical protein VOLCADRAFT_121099 [Volvox carteri f. nagariensis]	1.52508	0.000801715
TRINITY_DN76788_c0_g1	..	1.52427	4.65403e-14
TRINITY_DN47810_c1_g1	gi|168041776|ref|XP_001773366.1| predicted protein [Physcomitrella patens] &gt;gi|162675242|gb|EDQ61739.1| predicted protein [Physcomitrella patens]	1.52376	2.80488e-05
TRINITY_DN51179_c0_g1	..	1.52366	2.0002e-10
TRINITY_DN47605_c1_g1	gi|926797585|ref|XP_013906216.1| abc transporter G family protein [Monoraphidium neglectum] &gt;gi|761977467|gb|KIZ07197.1| abc transporter G family protein [Monoraphidium neglectum]	1.52349	0.000332128
TRINITY_DN62184_c1_g1	..	1.52268	7.02904e-07
TRINITY_DN43498_c1_g1	..	1.52204	3.46589e-05
TRINITY_DN61143_c1_g2	..	1.52153	1.52595e-08
TRINITY_DN57915_c0_g3	..	1.52132	1.61675e-05
TRINITY_DN48979_c0_g1	..	1.5201	0.00113023
TRINITY_DN57712_c2_g1	SAPKA_ORYSJ^SAPKA_ORYSJ^Q:25-320,H:23-323^67.219%ID^E:4.21e-143^RecName: Full=Serine/threonine-protein kinase SAPK10;^Eukaryota; Viridiplantae; Streptophyta; Embryophyta; Tracheophyta; Spermatophyta; Magnoliophyta; Liliopsida; Poales; Poaceae; BOP clade; Oryzoideae; Oryzeae; Oryzinae; Oryza	1.51899	6.15562e-16
TRINITY_DN58957_c1_g2	..	1.51896	7.60924e-05
TRINITY_DN55568_c5_g3	..	1.51824	0.000280916
TRINITY_DN54846_c4_g1	..	1.51722	0.00201744
TRINITY_DN48561_c1_g1	..	1.51498	0.00030089
TRINITY_DN52700_c3_g1	..	1.51482	0.000189632
TRINITY_DN43911_c5_g1	..	1.51482	5.55833e-09
TRINITY_DN21668_c0_g2	..	1.51397	0.00152129
TRINITY_DN43052_c0_g1	gi|302837782|ref|XP_002950450.1| glutathione peroxidase [Volvox carteri f. nagariensis] &gt;gi|300264455|gb|EFJ48651.1| glutathione peroxidase [Volvox carteri f. nagariensis]	1.51376	8.89316e-05
TRINITY_DN38749_c0_g1	..	1.51253	2.90461e-18
TRINITY_DN51370_c2_g1	..	1.512	7.95212e-07
TRINITY_DN53352_c1_g1	URIC2_SOYBN^URIC2_SOYBN^Q:63-340,H:14-304^43.836%ID^E:6.22e-81^RecName: Full=Uricase-2 isozyme 2;^Eukaryota; Viridiplantae; Streptophyta; Embryophyta; Tracheophyta; Spermatophyta; Magnoliophyta; eudicotyledons; Gunneridae; Pentapetalae; rosids; fabids; Fabales; Fabaceae; Papilionoideae; Phaseoleae; Glycine; Soja	1.51012	2.10137e-19
TRINITY_DN50609_c0_g1	gi|928137188|ref|XP_013969900.1| PREDICTED: putative short-chain dehydrogenase/reductase family 42E member 2 [Canis lupus familiaris]	1.50801	1.9415e-07
TRINITY_DN35102_c0_g3	..	1.50755	4.40344e-05
TRINITY_DN59864_c0_g1	..	1.50713	3.03604e-06
TRINITY_DN52435_c3_g1	..	1.50648	0.000237815
TRINITY_DN60843_c0_g1	..	1.5062	5.91075e-07
TRINITY_DN52871_c1_g1	..	1.5062	5.94413e-14
TRINITY_DN58802_c1_g1	..	1.50539	0.000114774
TRINITY_DN56007_c0_g1	gi|552834420|ref|XP_005848724.1| hypothetical protein CHLNCDRAFT_12548, partial [Chlorella variabilis] &gt;gi|307108382|gb|EFN56622.1| hypothetical protein CHLNCDRAFT_12548, partial [Chlorella variabilis]	1.50471	0.00207658
TRINITY_DN43164_c0_g3	..	1.5046	3.66355e-11
TRINITY_DN52995_c1_g2	..	1.50436	0.00032675
TRINITY_DN50744_c0_g1	gi|159474628|ref|XP_001695427.1| isomerase [Chlamydomonas reinhardtii] &gt;gi|158275910|gb|EDP01685.1| isomerase [Chlamydomonas reinhardtii]	1.50386	1.19987e-07
TRINITY_DN60630_c0_g1	..	1.50275	1.36798e-23
TRINITY_DN51523_c0_g2	gi|633909706|gb|KDD74755.1| ARP2/3 complex 20 kDa subunit (ARPC4) protein, partial [Helicosporidium sp. ATCC 50920]	1.5024	0.0010207
TRINITY_DN51761_c0_g1	gi|545364064|ref|XP_005647102.1| DUF21-domain-containing protein [Coccomyxa subellipsoidea C-169] &gt;gi|384249076|gb|EIE22558.1| DUF21-domain-containing protein [Coccomyxa subellipsoidea C-169]	1.50234	0.000691668
TRINITY_DN65626_c0_g1	..	1.50168	2.60525e-07
TRINITY_DN61094_c0_g3	gi|671686344|emb|CDS10906.1| Putative Peroxisomal hydratase-dehydrogenase-epimerase [Lichtheimia ramosa]	1.50155	2.26492e-06

## Sheet: genes_DE_P0.01_C1.5_down
ID	sprot_Top_BLASTP_hit	logFC	PValue
TRINITY_DN58341_c0_g3	..	-6.72491	1.41408e-07
TRINITY_DN26102_c0_g3	..	-5.77983	2.37577e-05
TRINITY_DN42493_c0_g1	..	-5.64011	4.8198e-06
TRINITY_DN42483_c0_g1	AMT12_ORYSJ^AMT12_ORYSJ^Q:1-248,H:145-391^51.953%ID^E:1.13e-74^RecName: Full=Ammonium transporter 1 member 2;^Eukaryota; Viridiplantae; Streptophyta; Embryophyta; Tracheophyta; Spermatophyta; Magnoliophyta; Liliopsida; Poales; Poaceae; BOP clade; Oryzoideae; Oryzeae; Oryzinae; Oryza	-5.42967	1.7784e-10
TRINITY_DN71085_c0_g1	..	-5.00027	4.59813e-06
TRINITY_DN27703_c0_g2	..	-4.91341	0.000309323
TRINITY_DN43620_c0_g2	DUR3_ARATH^DUR3_ARATH^Q:1-638,H:1-661^51.351%ID^E:0^RecName: Full=Urea-proton symporter DUR3;^Eukaryota; Viridiplantae; Streptophyta; Embryophyta; Tracheophyta; Spermatophyta; Magnoliophyta; eudicotyledons; Gunneridae; Pentapetalae; rosids; malvids; Brassicales; Brassicaceae; Camelineae; Arabidopsis	-4.90661	2.5399e-06
TRINITY_DN53295_c0_g1	..	-4.87736	0.000128224
TRINITY_DN25070_c0_g2	AMT15_ARATH^AMT15_ARATH^Q:11-229,H:1-195^36.986%ID^E:1.03e-37^RecName: Full=Putative ammonium transporter 1 member 5;^Eukaryota; Viridiplantae; Streptophyta; Embryophyta; Tracheophyta; Spermatophyta; Magnoliophyta; eudicotyledons; Gunneridae; Pentapetalae; rosids; malvids; Brassicales; Brassicaceae; Camelineae; Arabidopsis	-4.77056	1.86993e-11
TRINITY_DN54080_c0_g2	..	-4.73963	4.8995e-06
TRINITY_DN42945_c0_g1	..	-4.68705	1.31519e-06
TRINITY_DN34694_c0_g1	AMT15_ARATH^AMT15_ARATH^Q:12-125,H:363-470^54.386%ID^E:5.9e-32^RecName: Full=Putative ammonium transporter 1 member 5;^Eukaryota; Viridiplantae; Streptophyta; Embryophyta; Tracheophyta; Spermatophyta; Magnoliophyta; eudicotyledons; Gunneridae; Pentapetalae; rosids; malvids; Brassicales; Brassicaceae; Camelineae; Arabidopsis	-4.64618	5.53515e-16
TRINITY_DN51799_c3_g1	..	-4.53466	0.000219294
TRINITY_DN40644_c0_g1	..	-4.5234	0.000150906
TRINITY_DN44377_c0_g1	..	-4.41664	4.37048e-05
TRINITY_DN54767_c1_g1	PRY3_YEAST^PRY3_YEAST^Q:17-154,H:27-160^47.917%ID^E:1.54e-30^RecName: Full=Cell wall protein PRY3;^Eukaryota; Fungi; Dikarya; Ascomycota; Saccharomycotina; Saccharomycetes; Saccharomycetales; Saccharomycetaceae; Saccharomyces	-4.31598	4.08855e-07
TRINITY_DN60880_c2_g27	..	-4.28553	0.000753875
TRINITY_DN4390_c0_g1	..	-4.27422	0.000507787
TRINITY_DN62552_c0_g3	..	-4.1078	3.87238e-23
TRINITY_DN53455_c2_g2	..	-4.03758	0.000666299
TRINITY_DN13160_c0_g2	..	-3.98106	0.000797371
TRINITY_DN52994_c1_g1	AMT11_ORYSJ^AMT11_ORYSJ^Q:2-169,H:130-305^46.328%ID^E:2.68e-36^RecName: Full=Ammonium transporter 1 member 1;^Eukaryota; Viridiplantae; Streptophyta; Embryophyta; Tracheophyta; Spermatophyta; Magnoliophyta; Liliopsida; Poales; Poaceae; BOP clade; Oryzoideae; Oryzeae; Oryzinae; Oryza	-3.9501	0.000991468
TRINITY_DN56669_c3_g1	..	-3.88906	0.00111165
TRINITY_DN57703_c0_g5	..	-3.87173	2.84121e-07
TRINITY_DN14859_c0_g2	..	-3.86357	0.00132346
TRINITY_DN38142_c0_g2	..	-3.82947	0.00126206
TRINITY_DN59074_c0_g10	..	-3.82405	0.00195209
TRINITY_DN90649_c0_g1	..	-3.7912	0.00122323
TRINITY_DN61074_c0_g7	..	-3.73523	0.00158938
TRINITY_DN21520_c0_g1	..	-3.72832	7.15409e-10
TRINITY_DN33131_c0_g2	HIR1_ARATH^HIR1_ARATH^Q:11-109,H:11-109^56.566%ID^E:1.79e-31^RecName: Full=Hypersensitive-induced response protein 1;^Eukaryota; Viridiplantae; Streptophyta; Embryophyta; Tracheophyta; Spermatophyta; Magnoliophyta; eudicotyledons; Gunneridae; Pentapetalae; rosids; malvids; Brassicales; Brassicaceae; Camelineae; Arabidopsis	-3.70596	4.45654e-05
TRINITY_DN52850_c0_g5	MTNN_MARMS^MTNN_MARMS^Q:31-120,H:4-92^40%ID^E:3.78e-10^RecName: Full=5'-methylthioadenosine/S-adenosylhomocysteine nucleosidase {ECO:0000255|HAMAP-Rule:MF_01684};^Bacteria; Proteobacteria; Gammaproteobacteria; Oceanospirillales; Marinomonas	-3.70162	1.44393e-12
TRINITY_DN9030_c0_g1	BAT1_ORYSJ^BAT1_ORYSJ^Q:52-133,H:23-104^42.683%ID^E:1.66e-16^RecName: Full=Amino-acid permease BAT1 homolog;^Eukaryota; Viridiplantae; Streptophyta; Embryophyta; Tracheophyta; Spermatophyta; Magnoliophyta; Liliopsida; Poales; Poaceae; BOP clade; Oryzoideae; Oryzeae; Oryzinae; Oryza	-3.69506	0.00176067
TRINITY_DN4418_c0_g1	..	-3.69164	0.000421243
TRINITY_DN61491_c2_g4	..	-3.6619	0.00162735
TRINITY_DN53158_c1_g3	gi|159489763|ref|XP_001702864.1| sodium/phosphate symporter [Chlamydomonas reinhardtii] &gt;gi|158270992|gb|EDO96821.1| sodium/phosphate symporter [Chlamydomonas reinhardtii]	-3.6527	0.00193084
TRINITY_DN51146_c2_g3	..	-3.65109	4.7594e-05
TRINITY_DN83826_c0_g1	..	-3.61727	0.000819743
TRINITY_DN46657_c0_g1	..	-3.58313	0.000314502
TRINITY_DN47966_c1_g1	RVE4_ARATH^RVE4_ARATH^Q:24-95,H:51-117^50%ID^E:5.38e-20^RecName: Full=Protein REVEILLE 4;^Eukaryota; Viridiplantae; Streptophyta; Embryophyta; Tracheophyta; Spermatophyta; Magnoliophyta; eudicotyledons; Gunneridae; Pentapetalae; rosids; malvids; Brassicales; Brassicaceae; Camelineae; Arabidopsis	-3.55159	0.00056916
TRINITY_DN42021_c1_g1	HIR3_ARATH^HIR3_ARATH^Q:1-182,H:100-282^59.563%ID^E:8.59e-73^RecName: Full=Hypersensitive-induced response protein 3;^Eukaryota; Viridiplantae; Streptophyta; Embryophyta; Tracheophyta; Spermatophyta; Magnoliophyta; eudicotyledons; Gunneridae; Pentapetalae; rosids; malvids; Brassicales; Brassicaceae; Camelineae; Arabidopsis	-3.52674	1.58672e-10
TRINITY_DN53862_c1_g2	..	-3.50922	2.50298e-05
TRINITY_DN29804_c0_g2	C7101_ARATH^C7101_ARATH^Q:55-533,H:22-483^40.333%ID^E:5.95e-119^RecName: Full=Cytochrome P450 710A1 {ECO:0000303|PubMed:16531502};^Eukaryota; Viridiplantae; Streptophyta; Embryophyta; Tracheophyta; Spermatophyta; Magnoliophyta; eudicotyledons; Gunneridae; Pentapetalae; rosids; malvids; Brassicales; Brassicaceae; Camelineae; Arabidopsis	-3.47167	4.00919e-07
TRINITY_DN59345_c0_g1	..	-3.46636	2.60992e-06
TRINITY_DN51146_c2_g1	..	-3.44588	5.64855e-15
TRINITY_DN61871_c0_g1	TMCC_DICDI^TMCC_DICDI^Q:27-204,H:453-632^30.387%ID^E:1.62e-14^RecName: Full=Tiny macrocysts protein C;^Eukaryota; Amoebozoa; Mycetozoa; Dictyosteliida; Dictyostelium	-3.43451	0.000152131
TRINITY_DN56758_c0_g3	..	-3.42573	2.76715e-14
TRINITY_DN52994_c1_g2	AMT12_ARATH^AMT12_ARATH^Q:53-328,H:35-316^42.759%ID^E:4.9e-63^RecName: Full=Ammonium transporter 1 member 2;^Eukaryota; Viridiplantae; Streptophyta; Embryophyta; Tracheophyta; Spermatophyta; Magnoliophyta; eudicotyledons; Gunneridae; Pentapetalae; rosids; malvids; Brassicales; Brassicaceae; Camelineae; Arabidopsis	-3.41815	4.21492e-05
TRINITY_DN47141_c0_g1	POL3_DROME^POL3_DROME^Q:174-357,H:165-343^32.62%ID^E:4.47e-22^RecName: Full=Retrovirus-related Pol polyprotein from transposon 17.6;^Eukaryota; Metazoa; Ecdysozoa; Arthropoda; Hexapoda; Insecta; Pterygota; Neoptera; Endopterygota; Diptera; Brachycera; Muscomorpha; Ephydroidea; Drosophilidae; Drosophila; Sophophora	-3.40949	1.36399e-05
TRINITY_DN55561_c2_g1	..	-3.38046	2.0078e-09
TRINITY_DN58528_c0_g4	..	-3.35639	2.66008e-06
TRINITY_DN61502_c2_g14	..	-3.34195	0.002073
TRINITY_DN48715_c5_g3	..	-3.33285	3.15109e-32
TRINITY_DN41715_c1_g1	..	-3.32378	1.08273e-07
TRINITY_DN61599_c1_g1	..	-3.3106	0.000375817
TRINITY_DN59548_c2_g3	gi|552817444|ref|XP_005844943.1| hypothetical protein CHLNCDRAFT_138290 [Chlorella variabilis] &gt;gi|307104588|gb|EFN52841.1| hypothetical protein CHLNCDRAFT_138290 [Chlorella variabilis]	-3.31039	3.71196e-32
TRINITY_DN47922_c0_g3	..	-3.30695	6.24844e-17
TRINITY_DN45244_c0_g1	..	-3.29365	0.00105982
TRINITY_DN19278_c0_g1	..	-3.2748	7.55618e-07
TRINITY_DN48470_c3_g1	..	-3.26119	2.04081e-35
TRINITY_DN55331_c2_g3	..	-3.19052	0.000121826
TRINITY_DN51146_c2_g4	..	-3.1756	1.92051e-09
TRINITY_DN61733_c3_g1	..	-3.13367	1.17917e-08
TRINITY_DN47999_c1_g2	..	-3.11748	1.21102e-05
TRINITY_DN47999_c2_g1	..	-3.09905	8.92303e-20
TRINITY_DN47999_c1_g3	..	-3.07039	2.11986e-11
TRINITY_DN60396_c1_g19	..	-3.03211	0.000291904
TRINITY_DN44995_c0_g1	SSGP_VOLCA^SSGP_VOLCA^Q:60-257,H:1-222^28.632%ID^E:1.72e-07^RecName: Full=Sulfated surface glycoprotein 185;^Eukaryota; Viridiplantae; Chlorophyta; Chlorophyceae; Chlamydomonadales; Volvocaceae; Volvox	-3.02355	2.92766e-35
TRINITY_DN39355_c0_g2	..	-3.01094	6.51668e-08
TRINITY_DN606_c0_g2	ALDH2_BACSU^ALDH2_BACSU^Q:187-436,H:106-340^25.397%ID^E:1.09e-06^RecName: Full=Probable aldehyde dehydrogenase YwdH;^Bacteria; Firmicutes; Bacilli; Bacillales; Bacillaceae; Bacillus	-3.00829	9.93384e-05
TRINITY_DN47999_c1_g1	..	-2.9945	1.92111e-11
TRINITY_DN55759_c0_g2	..	-2.98224	3.97101e-06
TRINITY_DN54237_c1_g1	..	-2.95718	5.5572e-14
TRINITY_DN53293_c0_g1	ATZF_PSESD^ATZF_PSESD^Q:15-209,H:285-432^29.231%ID^E:1.05e-15^RecName: Full=Allophanate hydrolase;^Bacteria; Proteobacteria	-2.95031	2.15004e-05
TRINITY_DN65366_c0_g1	..	-2.94717	5.3115e-31
TRINITY_DN27703_c0_g1	..	-2.93112	0.000100388
TRINITY_DN53829_c1_g2	..	-2.92836	0.00209189
TRINITY_DN8230_c0_g1	..	-2.90449	0.0017449
TRINITY_DN58078_c0_g3	PHO4_NEUCR^PHO4_NEUCR^Q:8-516,H:2-584^29.195%ID^E:4.75e-66^RecName: Full=Phosphate-repressible phosphate permease pho-4 {ECO:0000303|PubMed:2531109};^Eukaryota; Fungi; Dikarya; Ascomycota; Pezizomycotina; Sordariomycetes; Sordariomycetidae; Sordariales; Sordariaceae; Neurospora	-2.90348	3.19803e-33
TRINITY_DN29731_c0_g2	..	-2.87988	4.97385e-06
TRINITY_DN63062_c0_g1	SSGP_VOLCA^SSGP_VOLCA^Q:22-162,H:39-211^28%ID^E:1.15e-06^RecName: Full=Sulfated surface glycoprotein 185;^Eukaryota; Viridiplantae; Chlorophyta; Chlorophyceae; Chlamydomonadales; Volvocaceae; Volvox	-2.87768	4.07442e-27
TRINITY_DN44205_c0_g1	..	-2.86912	8.35535e-10
TRINITY_DN60470_c5_g1	..	-2.86421	8.9901e-12
TRINITY_DN52929_c1_g2	..	-2.84661	0.00176518
TRINITY_DN61792_c1_g1	..	-2.84057	4.49463e-05
TRINITY_DN44178_c0_g2	..	-2.82018	5.44364e-08
TRINITY_DN44543_c1_g2	..	-2.80425	6.04242e-35
TRINITY_DN55277_c3_g4	..	-2.78262	0.000715719
TRINITY_DN48192_c0_g1	..	-2.77008	0.00103369
TRINITY_DN56101_c2_g4	HETE1_PODAS^HETE1_PODAS^Q:3-242,H:856-1092^52.083%ID^E:5.96e-69^RecName: Full=Vegetative incompatibility protein HET-E-1;^Eukaryota; Fungi; Dikarya; Ascomycota; Pezizomycotina; Sordariomycetes; Sordariomycetidae; Sordariales; Lasiosphaeriaceae; Podospora`HETE1_PODAS^HETE1_PODAS^Q:3-240,H:1024-1258^52.101%ID^E:1.95e-68^RecName: Full=Vegetative incompatibility protein HET-E-1;^Eukaryota; Fungi; Dik…	-2.76488	1.5994e-08
TRINITY_DN55425_c0_g1	CA4_ARATH^CA4_ARATH^Q:69-246,H:56-227^58.659%ID^E:5.27e-61^RecName: Full=Chlorophyll a-b binding protein 4, chloroplastic {ECO:0000303|PubMed:10366881};^Eukaryota; Viridiplantae; Streptophyta; Embryophyta; Tracheophyta; Spermatophyta; Magnoliophyta; eudicotyledons; Gunneridae; Pentapetalae; rosids; malvids; Brassicales; Brassicaceae; Camelineae; Arabidopsis	-2.75181	8.36336e-16
TRINITY_DN43174_c0_g8	..	-2.73603	2.71232e-09
TRINITY_DN31045_c0_g1	..	-2.72975	8.39228e-05
TRINITY_DN48572_c0_g1	..	-2.72771	4.32038e-05
TRINITY_DN49905_c0_g1	CAB6_ARATH^CAB6_ARATH^Q:1-61,H:168-233^54.545%ID^E:5.26e-13^RecName: Full=Chlorophyll a-b binding protein 6, chloroplastic;^Eukaryota; Viridiplantae; Streptophyta; Embryophyta; Tracheophyta; Spermatophyta; Magnoliophyta; eudicotyledons; Gunneridae; Pentapetalae; rosids; malvids; Brassicales; Brassicaceae; Camelineae; Arabidopsis	-2.7217	4.44462e-08
TRINITY_DN44134_c0_g1	DIV_ANTMA^DIV_ANTMA^Q:28-131,H:129-233^46.296%ID^E:4.56e-21^RecName: Full=Transcription factor DIVARICATA;^Eukaryota; Viridiplantae; Streptophyta; Embryophyta; Tracheophyta; Spermatophyta; Magnoliophyta; eudicotyledons; Gunneridae; Pentapetalae; asterids; lamiids; Lamiales; Plantaginaceae; Antirrhineae; Antirrhinum	-2.71539	0.000241249
TRINITY_DN52145_c0_g1	..	-2.69486	1.31953e-31
TRINITY_DN54330_c1_g1	..	-2.68989	0.000708755
TRINITY_DN47906_c0_g2	..	-2.6728	3.05765e-08
TRINITY_DN52369_c0_g1	..	-2.67058	0.000173887
TRINITY_DN46157_c0_g1	..	-2.64932	3.62322e-18
TRINITY_DN58417_c0_g1	CAC1S_LITCT^CAC1S_LITCT^Q:138-615,H:242-707^32.454%ID^E:3.66e-52^RecName: Full=Voltage-dependent L-type calcium channel subunit alpha-1S;^Eukaryota; Metazoa; Chordata; Craniata; Vertebrata; Euteleostomi; Amphibia; Batrachia; Anura; Neobatrachia; Ranoidea; Ranidae; Rana; Aquarana`CAC1S_LITCT^CAC1S_LITCT^Q:169-570,H:995-1371^23.448%ID^E:3.43e-22^RecName: Full=Voltage-dependent L-type calcium channe…	-2.63985	7.2311e-06
TRINITY_DN60470_c5_g2	..	-2.61952	1.52953e-09
TRINITY_DN43843_c0_g1	CB12_PETHY^CB12_PETHY^Q:5-229,H:35-256^44.068%ID^E:2.82e-53^RecName: Full=Chlorophyll a-b binding protein, chloroplastic;^Eukaryota; Viridiplantae; Streptophyta; Embryophyta; Tracheophyta; Spermatophyta; Magnoliophyta; eudicotyledons; Gunneridae; Pentapetalae; asterids; lamiids; Solanales; Solanaceae; Petunioideae; Petunia	-2.61054	2.83319e-10
TRINITY_DN45219_c0_g1	..	-2.59502	0.00153493
TRINITY_DN60880_c2_g7	..	-2.58089	1.21862e-08
TRINITY_DN56138_c1_g2	..	-2.57817	0.00109815
TRINITY_DN39347_c0_g2	..	-2.57701	0.00054932
TRINITY_DN46121_c0_g1	..	-2.56805	0.0019409
TRINITY_DN56669_c4_g2	..	-2.56694	2.63399e-19
TRINITY_DN55578_c2_g1	..	-2.5629	6.95364e-09
TRINITY_DN54286_c1_g3	..	-2.55728	0.000489021
TRINITY_DN60652_c4_g1	CAC1S_LITCT^CAC1S_LITCT^Q:228-843,H:753-1371^31.406%ID^E:2.83e-82^RecName: Full=Voltage-dependent L-type calcium channel subunit alpha-1S;^Eukaryota; Metazoa; Chordata; Craniata; Vertebrata; Euteleostomi; Amphibia; Batrachia; Anura; Neobatrachia; Ranoidea; Ranidae; Rana; Aquarana`CAC1S_LITCT^CAC1S_LITCT^Q:256-555,H:30-337^29.358%ID^E:1.99e-26^RecName: Full=Voltage-dependent L-type calcium channel…	-2.55525	5.80731e-10
TRINITY_DN50679_c4_g5	..	-2.54333	0.000661841
TRINITY_DN62547_c1_g4	ANK2_HUMAN^ANK2_HUMAN^Q:71-727,H:62-659^25.622%ID^E:4.26e-21^RecName: Full=Ankyrin-2;^Eukaryota; Metazoa; Chordata; Craniata; Vertebrata; Euteleostomi; Mammalia; Eutheria; Euarchontoglires; Primates; Haplorrhini; Catarrhini; Hominidae; Homo`ANK2_HUMAN^ANK2_HUMAN^Q:71-724,H:231-788^25.909%ID^E:1.7e-15^RecName: Full=Ankyrin-2;^Eukaryota; Metazoa; Chordata; Craniata; Vertebrata; Euteleostomi; Mammal…	-2.53975	1.77011e-35
TRINITY_DN59345_c0_g2	..	-2.53397	1.27005e-06
TRINITY_DN45261_c0_g1	..	-2.52456	1.5008e-05
TRINITY_DN46677_c0_g2	..	-2.51643	7.4211e-08
TRINITY_DN43592_c1_g2	..	-2.50693	0.000274602
TRINITY_DN47851_c0_g1	gi|302832277|ref|XP_002947703.1| hypothetical protein VOLCADRAFT_88109 [Volvox carteri f. nagariensis] &gt;gi|300267051|gb|EFJ51236.1| hypothetical protein VOLCADRAFT_88109 [Volvox carteri f. nagariensis]	-2.4984	0.00030017
TRINITY_DN48535_c0_g2	XB32_ORYSJ^XB32_ORYSJ^Q:6-195,H:14-212^28.708%ID^E:6.8e-12^RecName: Full=Probable E3 ubiquitin-protein ligase XBOS32;^Eukaryota; Viridiplantae; Streptophyta; Embryophyta; Tracheophyta; Spermatophyta; Magnoliophyta; Liliopsida; Poales; Poaceae; BOP clade; Oryzoideae; Oryzeae; Oryzinae; Oryza	-2.49838	6.51857e-05
TRINITY_DN46157_c0_g2	..	-2.47942	4.99356e-05
TRINITY_DN55578_c3_g1	..	-2.46824	1.57507e-12
TRINITY_DN6030_c0_g1	..	-2.45987	0.00122882
TRINITY_DN48715_c4_g1	..	-2.45906	7.51712e-15
TRINITY_DN48033_c0_g1	LOL1_ARATH^LOL1_ARATH^Q:1-110,H:43-154^44.248%ID^E:1.84e-21^RecName: Full=Protein LOL1;^Eukaryota; Viridiplantae; Streptophyta; Embryophyta; Tracheophyta; Spermatophyta; Magnoliophyta; eudicotyledons; Gunneridae; Pentapetalae; rosids; malvids; Brassicales; Brassicaceae; Camelineae; Arabidopsis`LOL1_ARATH^LOL1_ARATH^Q:28-101,H:30-107^46.154%ID^E:4.9e-14^RecName: Full=Protein LOL1;^Eukaryota; Virid…	-2.44712	0.000196978
TRINITY_DN54586_c0_g1	TAGA_DICDI^TAGA_DICDI^Q:305-566,H:246-481^27.106%ID^E:3.84e-20^RecName: Full=Serine protease/ABC transporter B family protein tagA;^Eukaryota; Amoebozoa; Mycetozoa; Dictyosteliida; Dictyostelium`TAGA_DICDI^TAGA_DICDI^Q:732-998,H:548-830^28.571%ID^E:8.68e-09^RecName: Full=Serine protease/ABC transporter B family protein tagA;^Eukaryota; Amoebozoa; Mycetozoa; Dictyosteliida; Dictyostelium	-2.43267	7.51913e-26
TRINITY_DN58880_c0_g2	BACRM_HALWD^BACRM_HALWD^Q:192-335,H:76-217^26.174%ID^E:1.25e-06^RecName: Full=Bacteriorhodopsin-II-like protein;^Archaea; Euryarchaeota; Halobacteria; Haloferacales; Haloferacaceae; Haloquadratum	-2.42025	5.7398e-25
TRINITY_DN51547_c0_g2	KOR1_ORYSJ^KOR1_ORYSJ^Q:17-427,H:60-462^26.253%ID^E:1.9e-38^RecName: Full=Potassium channel KOR1;^Eukaryota; Viridiplantae; Streptophyta; Embryophyta; Tracheophyta; Spermatophyta; Magnoliophyta; Liliopsida; Poales; Poaceae; BOP clade; Oryzoideae; Oryzeae; Oryzinae; Oryza`KOR1_ORYSJ^KOR1_ORYSJ^Q:978-1169,H:570-754^42.708%ID^E:4.29e-33^RecName: Full=Potassium channel KOR1;^Eukaryota; Viridiplantae;…	-2.41969	1.6419e-11
TRINITY_DN50870_c0_g1	Y8013_DICDI^Y8013_DICDI^Q:1-105,H:57-158^29.524%ID^E:1.58e-08^RecName: Full=Probable serine/threonine-protein kinase DDB_G0280133;^Eukaryota; Amoebozoa; Mycetozoa; Dictyosteliida; Dictyostelium	-2.39139	0.000222244
TRINITY_DN57758_c0_g1	Y1483_SYNY3^Y1483_SYNY3^Q:1-140,H:46-177^31.944%ID^E:2.65e-09^RecName: Full=Uncharacterized protein sll1483;^Bacteria; Cyanobacteria; Oscillatoriophycideae; Chroococcales; Synechocystis	-2.38701	1.67777e-12
TRINITY_DN45449_c0_g1	SSGP_VOLCA^SSGP_VOLCA^Q:2-198,H:1-222^28.634%ID^E:8.27e-09^RecName: Full=Sulfated surface glycoprotein 185;^Eukaryota; Viridiplantae; Chlorophyta; Chlorophyceae; Chlamydomonadales; Volvocaceae; Volvox	-2.38237	5.20867e-13
TRINITY_DN82491_c0_g1	CBR_DUNSA^CBR_DUNSA^Q:89-192,H:69-172^66.346%ID^E:5.48e-39^RecName: Full=Carotene biosynthesis-related protein CBR, chloroplastic;^Eukaryota; Viridiplantae; Chlorophyta; Chlorophyceae; Chlamydomonadales; Dunaliellaceae; Dunaliella	-2.37859	6.22771e-11
TRINITY_DN51768_c3_g1	..	-2.37329	1.49318e-10
TRINITY_DN41513_c0_g1	..	-2.37273	1.05106e-11
TRINITY_DN45558_c0_g1	..	-2.37079	1.14068e-18
TRINITY_DN47563_c0_g1	..	-2.35685	3.3872e-22
TRINITY_DN53733_c0_g1	..	-2.3482	6.35603e-08
TRINITY_DN44815_c0_g1	..	-2.34711	1.53487e-09
TRINITY_DN52788_c0_g4	..	-2.34432	5.16835e-06
TRINITY_DN55359_c0_g1	..	-2.33875	4.91056e-10
TRINITY_DN60114_c1_g1	gi|552817444|ref|XP_005844943.1| hypothetical protein CHLNCDRAFT_138290 [Chlorella variabilis] &gt;gi|307104588|gb|EFN52841.1| hypothetical protein CHLNCDRAFT_138290 [Chlorella variabilis]	-2.33641	1.16334e-15
TRINITY_DN61750_c3_g3	..	-2.33449	9.38884e-09
TRINITY_DN62547_c1_g2	..	-2.33352	5.60121e-06
TRINITY_DN61074_c0_g35	..	-2.31493	1.78106e-05
TRINITY_DN91020_c0_g1	..	-2.31388	2.69363e-05
TRINITY_DN55076_c0_g2	GLNA2_CHLRE^GLNA2_CHLRE^Q:1-379,H:1-379^74.607%ID^E:0^RecName: Full=Glutamine synthetase, chloroplastic;^Eukaryota; Viridiplantae; Chlorophyta; Chlorophyceae; Chlamydomonadales; Chlamydomonadaceae; Chlamydomonas	-2.30173	2.35646e-31
TRINITY_DN45829_c0_g1	..	-2.29847	7.14229e-21
TRINITY_DN30061_c0_g1	..	-2.29301	3.12849e-06
TRINITY_DN57246_c5_g1	..	-2.29075	1.43713e-10
TRINITY_DN61074_c0_g21	..	-2.28678	1.74082e-07
TRINITY_DN54258_c0_g3	..	-2.28314	1.43499e-09
TRINITY_DN60470_c6_g1	G3PC_CHLRE^G3PC_CHLRE^Q:48-365,H:4-321^77.358%ID^E:0^RecName: Full=Glyceraldehyde-3-phosphate dehydrogenase, cytosolic;^Eukaryota; Viridiplantae; Chlorophyta; Chlorophyceae; Chlamydomonadales; Chlamydomonadaceae; Chlamydomonas	-2.2745	3.75646e-25
TRINITY_DN48074_c6_g1	..	-2.26497	1.39401e-45
TRINITY_DN44809_c0_g4	..	-2.26079	0.000264754
TRINITY_DN38740_c0_g1	..	-2.2596	9.40417e-27
TRINITY_DN56035_c0_g1	..	-2.25397	1.74649e-14
TRINITY_DN56035_c0_g2	NDB1_SOLTU^NDB1_SOLTU^Q:100-660,H:22-577^38.014%ID^E:3.96e-122^RecName: Full=External alternative NAD(P)H-ubiquinone oxidoreductase B1, mitochondrial;^Eukaryota; Viridiplantae; Streptophyta; Embryophyta; Tracheophyta; Spermatophyta; Magnoliophyta; eudicotyledons; Gunneridae; Pentapetalae; asterids; lamiids; Solanales; Solanaceae; Solanoideae; Solaneae; Solanum	-2.25114	3.36656e-24
TRINITY_DN52158_c1_g1	..	-2.24822	2.26533e-07
TRINITY_DN35987_c0_g1	..	-2.24337	5.07373e-36
TRINITY_DN47692_c0_g1	..	-2.22815	6.47533e-10
TRINITY_DN61750_c3_g1	..	-2.22375	1.37686e-11
TRINITY_DN35672_c0_g1	..	-2.22168	5.9286e-06
TRINITY_DN39633_c0_g1	..	-2.22104	3.06632e-27
TRINITY_DN57478_c4_g1	AKT2_ORYSJ^AKT2_ORYSJ^Q:251-492,H:62-298^29.796%ID^E:4.79e-21^RecName: Full=Potassium channel AKT2;^Eukaryota; Viridiplantae; Streptophyta; Embryophyta; Tracheophyta; Spermatophyta; Magnoliophyta; Liliopsida; Poales; Poaceae; BOP clade; Oryzoideae; Oryzeae; Oryzinae; Oryza	-2.21936	2.52117e-05
TRINITY_DN57045_c0_g1	..	-2.21881	6.41322e-15
TRINITY_DN62391_c0_g1	gi|159486793|ref|XP_001701422.1| glyoxal or galactose oxidase [Chlamydomonas reinhardtii] &gt;gi|158271724|gb|EDO97538.1| glyoxal or galactose oxidase [Chlamydomonas reinhardtii]	-2.20634	4.74185e-12
TRINITY_DN45929_c0_g1	..	-2.19879	1.47092e-16
TRINITY_DN32268_c0_g2	gi|302838175|ref|XP_002950646.1| ATP-energized ABC transporter [Volvox carteri f. nagariensis] &gt;gi|300264195|gb|EFJ48392.1| ATP-energized ABC transporter [Volvox carteri f. nagariensis]	-2.19879	4.63918e-07
TRINITY_DN29197_c0_g1	..	-2.19757	8.52735e-05
TRINITY_DN16774_c0_g1	..	-2.19419	1.08141e-33
TRINITY_DN46163_c0_g1	..	-2.18596	8.98118e-17
TRINITY_DN56731_c1_g2	..	-2.18142	4.83724e-06
TRINITY_DN54431_c1_g1	..	-2.17967	2.03171e-05
TRINITY_DN29597_c0_g1	gi|159478487|ref|XP_001697334.1| hydroxyproline-rich glycoprotein, stress-induced [Chlamydomonas reinhardtii] &gt;gi|158274492|gb|EDP00274.1| hydroxyproline-rich glycoprotein, stress-induced [Chlamydomonas reinhardtii]	-2.17685	3.54046e-06
TRINITY_DN24876_c0_g2	..	-2.17332	1.41902e-07
TRINITY_DN52534_c2_g1	POSTN_MOUSE^POSTN_MOUSE^Q:65-587,H:234-729^23.333%ID^E:3.2e-09^RecName: Full=Periostin;^Eukaryota; Metazoa; Chordata; Craniata; Vertebrata; Euteleostomi; Mammalia; Eutheria; Euarchontoglires; Glires; Rodentia; Sciurognathi; Muroidea; Muridae; Murinae; Mus; Mus	-2.16986	5.9946e-35
TRINITY_DN59603_c0_g2	..	-2.16018	1.2377e-10
TRINITY_DN56164_c1_g5	..	-2.15922	0.000731272
TRINITY_DN53132_c2_g1	SSGP_VOLCA^SSGP_VOLCA^Q:135-289,H:39-216^26.344%ID^E:1.39e-07^RecName: Full=Sulfated surface glycoprotein 185;^Eukaryota; Viridiplantae; Chlorophyta; Chlorophyceae; Chlamydomonadales; Volvocaceae; Volvox	-2.15835	8.46396e-10
TRINITY_DN53876_c7_g1	..	-2.15729	0.00132891
TRINITY_DN47906_c0_g3	..	-2.15367	0.00155117
TRINITY_DN60309_c3_g5	..	-2.15343	3.77069e-07
TRINITY_DN46691_c0_g1	..	-2.14961	3.10088e-05
TRINITY_DN53347_c0_g1	..	-2.14507	7.85914e-17
TRINITY_DN57548_c2_g1	..	-2.14384	1.07178e-09
TRINITY_DN51407_c0_g1	..	-2.14337	2.90741e-13
TRINITY_DN41902_c0_g2	..	-2.13864	4.83672e-06
TRINITY_DN51850_c1_g2	..	-2.13385	9.66783e-07
TRINITY_DN59576_c0_g16	UAPA_EMENI^UAPA_EMENI^Q:12-230,H:314-528^47.273%ID^E:3e-55^RecName: Full=Uric acid-xanthine permease;^Eukaryota; Fungi; Dikarya; Ascomycota; Pezizomycotina; Eurotiomycetes; Eurotiomycetidae; Eurotiales; Aspergillaceae; Aspergillus	-2.1334	4.44526e-05
TRINITY_DN59998_c0_g1	GLKA_DICDI^GLKA_DICDI^Q:608-743,H:176-302^33.571%ID^E:8.27e-14^RecName: Full=Probable serine/threonine-protein kinase glkA;^Eukaryota; Amoebozoa; Mycetozoa; Dictyosteliida; Dictyostelium	-2.12925	2.29043e-08
TRINITY_DN32268_c0_g1	gi|302838175|ref|XP_002950646.1| ATP-energized ABC transporter [Volvox carteri f. nagariensis] &gt;gi|300264195|gb|EFJ48392.1| ATP-energized ABC transporter [Volvox carteri f. nagariensis]	-2.12691	1.94212e-12
TRINITY_DN55668_c3_g3	..	-2.11995	1.32093e-10
TRINITY_DN76959_c0_g1	..	-2.11653	3.08756e-24
TRINITY_DN48195_c0_g1	FAD4_ARATH^FAD4_ARATH^Q:45-321,H:43-314^44.286%ID^E:1.84e-71^RecName: Full=Fatty acid desaturase 4, chloroplastic {ECO:0000303|PubMed:19682287};^Eukaryota; Viridiplantae; Streptophyta; Embryophyta; Tracheophyta; Spermatophyta; Magnoliophyta; eudicotyledons; Gunneridae; Pentapetalae; rosids; malvids; Brassicales; Brassicaceae; Camelineae; Arabidopsis	-2.1044	3.20358e-16
TRINITY_DN59472_c2_g2	..	-2.10231	1.48725e-07
TRINITY_DN36510_c1_g1	..	-2.1005	0.00198558
TRINITY_DN50881_c0_g1	gi|159466762|ref|XP_001691567.1| hypothetical protein CHLREDRAFT_189056 [Chlamydomonas reinhardtii] &gt;gi|158278913|gb|EDP04675.1| predicted protein, partial [Chlamydomonas reinhardtii]	-2.09951	1.06857e-10
TRINITY_DN43163_c0_g2	..	-2.095	1.97894e-23
TRINITY_DN82831_c0_g1	..	-2.09206	0.00187561
TRINITY_DN59603_c0_g1	..	-2.0848	9.98082e-11
TRINITY_DN54479_c0_g1	..	-2.08395	3.81323e-07
TRINITY_DN43283_c2_g1	..	-2.08303	3.74357e-25
TRINITY_DN56618_c0_g1	..	-2.07181	1.94163e-11
TRINITY_DN59730_c1_g3	KDEL1_DANRE^KDEL1_DANRE^Q:8-129,H:350-465^37.398%ID^E:8.22e-13^RecName: Full=KDEL motif-containing protein 1;^Eukaryota; Metazoa; Chordata; Craniata; Vertebrata; Euteleostomi; Actinopterygii; Neopterygii; Teleostei; Ostariophysi; Cypriniformes; Cyprinidae; Danio	-2.0682	4.71338e-09
TRINITY_DN55188_c0_g1	..	-2.06591	1.39561e-05
TRINITY_DN43186_c0_g1	SSGP_VOLCA^SSGP_VOLCA^Q:17-138,H:5-125^31.707%ID^E:4.02e-11^RecName: Full=Sulfated surface glycoprotein 185;^Eukaryota; Viridiplantae; Chlorophyta; Chlorophyceae; Chlamydomonadales; Volvocaceae; Volvox	-2.06326	2.05451e-07
TRINITY_DN43174_c0_g11	..	-2.05979	2.31675e-09
TRINITY_DN61839_c1_g1	..	-2.04835	0.00020994
TRINITY_DN89476_c0_g1	..	-2.04662	0.00147048
TRINITY_DN59045_c3_g1	..	-2.03229	1.10481e-06
TRINITY_DN12391_c0_g1	..	-2.03089	4.38312e-24
TRINITY_DN57601_c1_g1	..	-2.02853	1.26802e-08
TRINITY_DN59280_c1_g1	..	-2.01945	0.000161679
TRINITY_DN61225_c1_g2	DEK1_ARATH^DEK1_ARATH^Q:51-376,H:1696-1994^37.879%ID^E:2.34e-51^RecName: Full=Calpain-type cysteine protease DEK1;^Eukaryota; Viridiplantae; Streptophyta; Embryophyta; Tracheophyta; Spermatophyta; Magnoliophyta; eudicotyledons; Gunneridae; Pentapetalae; rosids; malvids; Brassicales; Brassicaceae; Camelineae; Arabidopsis	-2.0134	4.68864e-11
TRINITY_DN18170_c0_g2	..	-2.01112	0.00205488
TRINITY_DN43360_c0_g1	..	-2.01072	9.65962e-22
TRINITY_DN60744_c1_g3	..	-2.00937	0.00124111
TRINITY_DN58346_c0_g1	..	-1.99806	1.25831e-05
TRINITY_DN54969_c2_g1	..	-1.99662	0.000505071
TRINITY_DN62287_c0_g4	gi|159466730|ref|XP_001691551.1| flagellar associated membrane protein [Chlamydomonas reinhardtii] &gt;gi|158278897|gb|EDP04659.1| flagellar associated membrane protein [Chlamydomonas reinhardtii]	-1.99353	2.30728e-14
TRINITY_DN55645_c2_g2	..	-1.98892	7.89454e-13
TRINITY_DN55578_c4_g1	..	-1.98781	0.00189248
TRINITY_DN55021_c1_g1	..	-1.98548	1.33607e-12
TRINITY_DN62934_c0_g1	LOXH1_MOUSE^LOXH1_MOUSE^Q:1399-2893,H:45-1717^20.824%ID^E:1.01e-54^RecName: Full=Lipoxygenase homology domain-containing protein 1;^Eukaryota; Metazoa; Chordata; Craniata; Vertebrata; Euteleostomi; Mammalia; Eutheria; Euarchontoglires; Glires; Rodentia; Sciurognathi; Muroidea; Muridae; Murinae; Mus; Mus`LOXH1_MOUSE^LOXH1_MOUSE^Q:404-2229,H:35-2060^21.143%ID^E:2.9e-54^RecName: Full=Lipoxygenase ho…	-1.98237	6.71747e-26
TRINITY_DN20004_c0_g2	..	-1.97996	5.24752e-06
TRINITY_DN45261_c0_g2	..	-1.97976	4.34987e-10
TRINITY_DN42356_c0_g1	RVE8_ARATH^RVE8_ARATH^Q:32-106,H:34-110^62.338%ID^E:1.77e-29^RecName: Full=Protein REVEILLE 8;^Eukaryota; Viridiplantae; Streptophyta; Embryophyta; Tracheophyta; Spermatophyta; Magnoliophyta; eudicotyledons; Gunneridae; Pentapetalae; rosids; malvids; Brassicales; Brassicaceae; Camelineae; Arabidopsis	-1.97908	6.56023e-05
TRINITY_DN34196_c0_g1	S20A2_XENTR^S20A2_XENTR^Q:8-101,H:2-95^46.809%ID^E:3.24e-20^RecName: Full=Sodium-dependent phosphate transporter 2;^Eukaryota; Metazoa; Chordata; Craniata; Vertebrata; Euteleostomi; Amphibia; Batrachia; Anura; Pipoidea; Pipidae; Xenopodinae; Xenopus; Silurana	-1.97133	0.00039285
TRINITY_DN71454_c0_g1	..	-1.96712	3.79825e-11
TRINITY_DN62633_c2_g1	RENT1_DICDI^RENT1_DICDI^Q:727-1071,H:669-969^34.286%ID^E:5.29e-41^RecName: Full=Regulator of nonsense transcripts 1;^Eukaryota; Amoebozoa; Mycetozoa; Dictyosteliida; Dictyostelium	-1.96634	1.33682e-29
TRINITY_DN51968_c0_g1	..	-1.96001	1.87857e-09
TRINITY_DN42392_c1_g1	..	-1.95839	2.9331e-11
TRINITY_DN42679_c0_g1	..	-1.95114	0.00176925
TRINITY_DN41902_c0_g3	..	-1.95108	0.000828434
TRINITY_DN58475_c1_g9	..	-1.95033	1.68621e-06
TRINITY_DN45959_c1_g1	..	-1.94805	3.34771e-26
TRINITY_DN63506_c0_g1	..	-1.93296	0.00152293
TRINITY_DN58225_c1_g1	GLT2_ORYSJ^GLT2_ORYSJ^Q:83-576,H:96-592^55.4%ID^E:0^RecName: Full=Glutamate synthase 2 [NADH], chloroplastic;^Eukaryota; Viridiplantae; Streptophyta; Embryophyta; Tracheophyta; Spermatophyta; Magnoliophyta; Liliopsida; Poales; Poaceae; BOP clade; Oryzoideae; Oryzeae; Oryzinae; Oryza	-1.9328	2.0515e-14
TRINITY_DN46702_c0_g1	..	-1.93075	2.04941e-16
TRINITY_DN54717_c2_g1	MP702_ARATH^MP702_ARATH^Q:124-365,H:177-413^26.459%ID^E:8.66e-09^RecName: Full=Microtubule-associated protein 70-2;^Eukaryota; Viridiplantae; Streptophyta; Embryophyta; Tracheophyta; Spermatophyta; Magnoliophyta; eudicotyledons; Gunneridae; Pentapetalae; rosids; malvids; Brassicales; Brassicaceae; Camelineae; Arabidopsis	-1.92645	7.253e-13
TRINITY_DN48211_c1_g1	..	-1.9248	6.3578e-11
TRINITY_DN56198_c0_g1	..	-1.92346	3.365e-06
TRINITY_DN62903_c0_g3	..	-1.92045	6.0862e-13
TRINITY_DN62135_c2_g4	..	-1.91641	8.22344e-09
TRINITY_DN39608_c0_g1	..	-1.91636	9.8167e-07
TRINITY_DN47224_c2_g1	..	-1.91542	2.88574e-05
TRINITY_DN54800_c1_g1	..	-1.91297	2.34372e-17
TRINITY_DN59661_c0_g1	RPK1_IPONI^RPK1_IPONI^Q:214-550,H:93-448^32.19%ID^E:6.53e-31^RecName: Full=Receptor-like protein kinase;^Eukaryota; Viridiplantae; Streptophyta; Embryophyta; Tracheophyta; Spermatophyta; Magnoliophyta; eudicotyledons; Gunneridae; Pentapetalae; asterids; lamiids; Solanales; Convolvulaceae; Ipomoeeae; Ipomoea`RPK1_IPONI^RPK1_IPONI^Q:242-550,H:419-709^34.226%ID^E:1.8e-25^RecName: Full=Receptor-like …	-1.91093	6.28507e-18
TRINITY_DN62744_c0_g2	..	-1.90863	2.64096e-07
TRINITY_DN70979_c0_g1	..	-1.90523	2.51671e-06
TRINITY_DN38736_c0_g1	..	-1.90348	4.84201e-08
TRINITY_DN48892_c1_g1	..	-1.90285	1.24593e-05
TRINITY_DN62436_c2_g3	..	-1.90215	1.45793e-16
TRINITY_DN62786_c0_g1	..	-1.90193	2.81633e-05
TRINITY_DN62737_c37_g1	AB5C_ARATH^AB5C_ARATH^Q:17-110,H:342-440^31.313%ID^E:2.2e-07^RecName: Full=ABC transporter C family member 5;^Eukaryota; Viridiplantae; Streptophyta; Embryophyta; Tracheophyta; Spermatophyta; Magnoliophyta; eudicotyledons; Gunneridae; Pentapetalae; rosids; malvids; Brassicales; Brassicaceae; Camelineae; Arabidopsis	-1.89178	4.4169e-34
TRINITY_DN54671_c2_g1	..	-1.88659	0.000201663
TRINITY_DN53340_c2_g2	..	-1.88594	6.87031e-10
TRINITY_DN50439_c1_g1	..	-1.88368	1.05089e-05
TRINITY_DN46122_c1_g1	..	-1.88229	3.16856e-08
TRINITY_DN50789_c0_g15	..	-1.88119	0.000409654
TRINITY_DN52962_c1_g1	..	-1.88104	1.91464e-05
TRINITY_DN53196_c1_g2	gi|302841131|ref|XP_002952111.1| hypothetical protein VOLCADRAFT_92690 [Volvox carteri f. nagariensis] &gt;gi|300262697|gb|EFJ46902.1| hypothetical protein VOLCADRAFT_92690 [Volvox carteri f. nagariensis]	-1.88045	1.49821e-05
TRINITY_DN61947_c2_g3	..	-1.87941	1.05792e-11
TRINITY_DN39978_c0_g1	APRR9_ARATH^APRR9_ARATH^Q:41-163,H:39-157^46.341%ID^E:1.54e-28^RecName: Full=Two-component response regulator-like APRR9;^Eukaryota; Viridiplantae; Streptophyta; Embryophyta; Tracheophyta; Spermatophyta; Magnoliophyta; eudicotyledons; Gunneridae; Pentapetalae; rosids; malvids; Brassicales; Brassicaceae; Camelineae; Arabidopsis	-1.876	0.000615166
TRINITY_DN61063_c1_g1	HETE1_PODAS^HETE1_PODAS^Q:31-310,H:933-1206^26.429%ID^E:2.61e-20^RecName: Full=Vegetative incompatibility protein HET-E-1;^Eukaryota; Fungi; Dikarya; Ascomycota; Pezizomycotina; Sordariomycetes; Sordariomycetidae; Sordariales; Lasiosphaeriaceae; Podospora`HETE1_PODAS^HETE1_PODAS^Q:62-359,H:835-1125^26.756%ID^E:2.47e-19^RecName: Full=Vegetative incompatibility protein HET-E-1;^Eukaryota; Fungi; Di…	-1.87534	5.58427e-05
TRINITY_DN51115_c0_g1	..	-1.87376	5.11181e-24
TRINITY_DN60985_c0_g2	..	-1.86918	0.00138775
TRINITY_DN45968_c0_g1	..	-1.86158	0.000902954
TRINITY_DN53403_c2_g1	TEA3_SCHPO^TEA3_SCHPO^Q:49-136,H:242-322^32.584%ID^E:4.64e-06^RecName: Full=Tip elongation aberrant protein 3;^Eukaryota; Fungi; Dikarya; Ascomycota; Taphrinomycotina; Schizosaccharomycetes; Schizosaccharomycetales; Schizosaccharomycetaceae; Schizosaccharomyces	-1.85708	1.2563e-10
TRINITY_DN36288_c0_g1	..	-1.85397	0.0011023
TRINITY_DN54203_c0_g1	..	-1.85224	0.000479929
TRINITY_DN37224_c0_g1	..	-1.85136	0.000319574
TRINITY_DN44287_c1_g1	..	-1.84743	0.000392013
TRINITY_DN39988_c0_g1	RPAP3_CHICK^RPAP3_CHICK^Q:93-206,H:286-399^41.228%ID^E:5.23e-17^RecName: Full=RNA polymerase II-associated protein 3;^Eukaryota; Metazoa; Chordata; Craniata; Vertebrata; Euteleostomi; Archelosauria; Archosauria; Dinosauria; Saurischia; Theropoda; Coelurosauria; Aves; Neognathae; Galloanserae; Galliformes; Phasianidae; Phasianinae; Gallus`RPAP3_CHICK^RPAP3_CHICK^Q:93-206,H:136-249^37.719%ID^E:8.04…	-1.8417	7.46716e-07
TRINITY_DN61074_c0_g11	..	-1.84158	8.64961e-06
TRINITY_DN62942_c10_g8	CYAA_LACKL^CYAA_LACKL^Q:455-551,H:1466-1563^36.364%ID^E:1.44e-11^RecName: Full=Adenylate cyclase;^Eukaryota; Fungi; Dikarya; Ascomycota; Saccharomycotina; Saccharomycetes; Saccharomycetales; Saccharomycetaceae; Lachancea	-1.8404	3.6026e-08
TRINITY_DN58326_c1_g3	..	-1.83718	2.72609e-10
TRINITY_DN55556_c0_g4	..	-1.83652	0.000299843
TRINITY_DN58338_c2_g1	..	-1.8365	1.21145e-13
TRINITY_DN53815_c2_g2	CMFB_DICDI^CMFB_DICDI^Q:4-491,H:13-509^44.314%ID^E:1.67e-132^RecName: Full=Conditioned medium factor receptor 1;^Eukaryota; Amoebozoa; Mycetozoa; Dictyosteliida; Dictyostelium	-1.83643	1.59448e-21
TRINITY_DN53004_c1_g3	..	-1.83411	0.0020334
TRINITY_DN62112_c0_g1	..	-1.83339	3.28748e-09
TRINITY_DN56101_c1_g7	..	-1.8332	1.08133e-10
TRINITY_DN53542_c1_g1	CYAA_USTMA^CYAA_USTMA^Q:115-205,H:2059-2147^42.857%ID^E:1.19e-13^RecName: Full=Adenylate cyclase;^Eukaryota; Fungi; Dikarya; Basidiomycota; Ustilaginomycotina; Ustilaginomycetes; Ustilaginales; Ustilaginaceae; Ustilago	-1.83277	0.00104925
TRINITY_DN62656_c0_g1	..	-1.83057	2.18853e-13
TRINITY_DN42771_c1_g1	..	-1.82992	2.8457e-32
TRINITY_DN59704_c16_g7	..	-1.82896	2.58769e-10
TRINITY_DN36878_c0_g1	..	-1.82847	5.15701e-05
TRINITY_DN56101_c1_g9	..	-1.82831	3.05378e-05
TRINITY_DN57442_c1_g1	..	-1.82564	9.14465e-15
TRINITY_DN56415_c2_g1	LARG2_RAT^LARG2_RAT^Q:3-243,H:439-661^32.231%ID^E:1.76e-23^RecName: Full=Glycosyltransferase-like protein LARGE2;^Eukaryota; Metazoa; Chordata; Craniata; Vertebrata; Euteleostomi; Mammalia; Eutheria; Euarchontoglires; Glires; Rodentia; Sciurognathi; Muroidea; Muridae; Murinae; Rattus	-1.82376	4.33867e-05
TRINITY_DN36612_c0_g1	..	-1.82103	1.71983e-11
TRINITY_DN56460_c0_g3	MET30_YEAST^MET30_YEAST^Q:13-142,H:186-305^25.954%ID^E:9.27e-06^RecName: Full=F-box protein MET30;^Eukaryota; Fungi; Dikarya; Ascomycota; Saccharomycotina; Saccharomycetes; Saccharomycetales; Saccharomycetaceae; Saccharomyces	-1.81965	3.44127e-12
TRINITY_DN59514_c0_g4	..	-1.8191	6.09887e-15
TRINITY_DN34236_c0_g1	..	-1.81893	3.85747e-11
TRINITY_DN32724_c0_g3	..	-1.81778	0.000750232
TRINITY_DN55155_c1_g1	..	-1.81591	1.35398e-10
TRINITY_DN61049_c8_g1	gi|545357032|ref|XP_005644191.1| hypothetical protein COCSUDRAFT_44499 [Coccomyxa subellipsoidea C-169] &gt;gi|384246156|gb|EIE19647.1| hypothetical protein COCSUDRAFT_44499 [Coccomyxa subellipsoidea C-169]	-1.81427	3.27515e-09
TRINITY_DN61770_c0_g1	TMCB_DICDI^TMCB_DICDI^Q:366-610,H:385-640^27.308%ID^E:4.49e-20^RecName: Full=Tiny macrocysts protein B;^Eukaryota; Amoebozoa; Mycetozoa; Dictyosteliida; Dictyostelium`TMCB_DICDI^TMCB_DICDI^Q:38-313,H:26-297^21.223%ID^E:1.39e-06^RecName: Full=Tiny macrocysts protein B;^Eukaryota; Amoebozoa; Mycetozoa; Dictyosteliida; Dictyostelium	-1.81276	2.03247e-17
TRINITY_DN52255_c1_g1	..	-1.81195	0.000320108
TRINITY_DN51303_c0_g1	..	-1.80802	5.25197e-11
TRINITY_DN60615_c0_g1	SRK2G_ARATH^SRK2G_ARATH^Q:63-334,H:1-265^47.636%ID^E:2.74e-78^RecName: Full=Serine/threonine-protein kinase SRK2G;^Eukaryota; Viridiplantae; Streptophyta; Embryophyta; Tracheophyta; Spermatophyta; Magnoliophyta; eudicotyledons; Gunneridae; Pentapetalae; rosids; malvids; Brassicales; Brassicaceae; Camelineae; Arabidopsis	-1.80438	5.29856e-18
TRINITY_DN51084_c0_g1	..	-1.79962	0.00154443
TRINITY_DN57992_c0_g1	OXODE_PSEAE^OXODE_PSEAE^Q:12-407,H:55-448^42.365%ID^E:2.49e-88^RecName: Full=8-oxoguanine deaminase;^Bacteria; Proteobacteria; Gammaproteobacteria; Pseudomonadales; Pseudomonadaceae; Pseudomonas	-1.79815	2.39395e-16
TRINITY_DN62942_c10_g2	..	-1.79684	1.72717e-11
TRINITY_DN43227_c0_g1	TRXH4_ARATH^TRXH4_ARATH^Q:65-163,H:21-114^31.313%ID^E:2.32e-08^RecName: Full=Thioredoxin H4;^Eukaryota; Viridiplantae; Streptophyta; Embryophyta; Tracheophyta; Spermatophyta; Magnoliophyta; eudicotyledons; Gunneridae; Pentapetalae; rosids; malvids; Brassicales; Brassicaceae; Camelineae; Arabidopsis	-1.79584	1.12461e-07
TRINITY_DN43022_c0_g2	..	-1.79536	3.07646e-07
TRINITY_DN58331_c0_g1	..	-1.79188	3.00625e-05
TRINITY_DN57231_c0_g1	..	-1.79151	4.68684e-13
TRINITY_DN59248_c2_g2	gi|302831097|ref|XP_002947114.1| hypothetical protein VOLCADRAFT_87420 [Volvox carteri f. nagariensis] &gt;gi|300267521|gb|EFJ51704.1| hypothetical protein VOLCADRAFT_87420 [Volvox carteri f. nagariensis]	-1.79141	1.07003e-11
TRINITY_DN52908_c1_g1	gi|159482974|ref|XP_001699540.1| cell wall protein pherophorin [Chlamydomonas reinhardtii] &gt;gi|158272807|gb|EDO98603.1| cell wall protein pherophorin [Chlamydomonas reinhardtii]	-1.79137	7.95821e-11
TRINITY_DN59193_c0_g1	gi|302836002|ref|XP_002949562.1| hypothetical protein VOLCADRAFT_89940 [Volvox carteri f. nagariensis] &gt;gi|300265389|gb|EFJ49581.1| hypothetical protein VOLCADRAFT_89940 [Volvox carteri f. nagariensis]	-1.78831	0.000892356
TRINITY_DN57573_c2_g1	..	-1.78697	8.18184e-11
TRINITY_DN50306_c0_g2	..	-1.78656	2.03455e-07
TRINITY_DN61876_c1_g1	..	-1.7843	1.09913e-11
TRINITY_DN41034_c0_g1	..	-1.77927	0.000484137
TRINITY_DN48735_c2_g1	..	-1.77707	9.54221e-06
TRINITY_DN53455_c4_g7	..	-1.76861	0.000993975
TRINITY_DN49125_c1_g2	gi|159483575|ref|XP_001699836.1| predicted protein [Chlamydomonas reinhardtii] &gt;gi|158281778|gb|EDP07532.1| predicted protein [Chlamydomonas reinhardtii]	-1.76772	7.38768e-05
TRINITY_DN55560_c1_g1	TULP2_MOUSE^TULP2_MOUSE^Q:204-346,H:288-446^35.802%ID^E:7.74e-17^RecName: Full=Tubby-related protein 2;^Eukaryota; Metazoa; Chordata; Craniata; Vertebrata; Euteleostomi; Mammalia; Eutheria; Euarchontoglires; Glires; Rodentia; Sciurognathi; Muroidea; Muridae; Murinae; Mus; Mus	-1.76429	3.74129e-22
TRINITY_DN29197_c0_g2	..	-1.76357	0.000184789
TRINITY_DN57307_c3_g1	..	-1.76335	1.10361e-24
TRINITY_DN58744_c3_g1	P4H9_ARATH^P4H9_ARATH^Q:150-374,H:63-284^46.256%ID^E:3.83e-66^RecName: Full=Probable prolyl 4-hydroxylase 9 {ECO:0000305};^Eukaryota; Viridiplantae; Streptophyta; Embryophyta; Tracheophyta; Spermatophyta; Magnoliophyta; eudicotyledons; Gunneridae; Pentapetalae; rosids; malvids; Brassicales; Brassicaceae; Camelineae; Arabidopsis	-1.76326	5.72681e-34
TRINITY_DN67778_c0_g1	..	-1.76317	0.0020045
TRINITY_DN41961_c0_g1	..	-1.75834	0.00189713
TRINITY_DN60547_c0_g1	CARB_ORYSJ^CARB_ORYSJ^Q:57-1164,H:49-1156^65.077%ID^E:0^RecName: Full=Carbamoyl-phosphate synthase large chain, chloroplastic;^Eukaryota; Viridiplantae; Streptophyta; Embryophyta; Tracheophyta; Spermatophyta; Magnoliophyta; Liliopsida; Poales; Poaceae; BOP clade; Oryzoideae; Oryzeae; Oryzinae; Oryza	-1.75428	1.70626e-32
TRINITY_DN45828_c1_g2	..	-1.75222	1.21838e-05
TRINITY_DN51199_c0_g1	..	-1.75189	3.5907e-12
TRINITY_DN53441_c0_g2	YBBA_BACSU^YBBA_BACSU^Q:30-302,H:2-242^23.551%ID^E:4.78e-15^RecName: Full=Uncharacterized protein YbbA;^Bacteria; Firmicutes; Bacilli; Bacillales; Bacillaceae; Bacillus	-1.75035	2.43269e-06
TRINITY_DN57191_c0_g1	CAAT1_ARATH^CAAT1_ARATH^Q:31-602,H:28-581^36.833%ID^E:1.22e-106^RecName: Full=Cationic amino acid transporter 1;^Eukaryota; Viridiplantae; Streptophyta; Embryophyta; Tracheophyta; Spermatophyta; Magnoliophyta; eudicotyledons; Gunneridae; Pentapetalae; rosids; malvids; Brassicales; Brassicaceae; Camelineae; Arabidopsis	-1.74854	1.30411e-10
TRINITY_DN56101_c1_g10	..	-1.74709	1.56486e-07
TRINITY_DN66148_c0_g1	..	-1.7441	4.41943e-08
TRINITY_DN10753_c0_g1	..	-1.74091	2.13999e-10
TRINITY_DN51971_c1_g1	..	-1.73837	3.36493e-05
TRINITY_DN55927_c2_g1	CHSTF_MOUSE^CHSTF_MOUSE^Q:45-355,H:185-507^30.029%ID^E:8.6e-31^RecName: Full=Carbohydrate sulfotransferase 15;^Eukaryota; Metazoa; Chordata; Craniata; Vertebrata; Euteleostomi; Mammalia; Eutheria; Euarchontoglires; Glires; Rodentia; Sciurognathi; Muroidea; Muridae; Murinae; Mus; Mus	-1.73615	3.16568e-06
TRINITY_DN51092_c0_g1	..	-1.73447	2.21666e-07
TRINITY_DN46976_c1_g1	..	-1.73413	1.21158e-05
TRINITY_DN62407_c0_g1	AKT2_ORYSJ^AKT2_ORYSJ^Q:396-583,H:71-248^28.796%ID^E:5.63e-10^RecName: Full=Potassium channel AKT2;^Eukaryota; Viridiplantae; Streptophyta; Embryophyta; Tracheophyta; Spermatophyta; Magnoliophyta; Liliopsida; Poales; Poaceae; BOP clade; Oryzoideae; Oryzeae; Oryzinae; Oryza	-1.73411	1.27078e-09
TRINITY_DN57246_c4_g1	..	-1.73356	3.62803e-06
TRINITY_DN52514_c0_g1	CATLL_FASHE^CATLL_FASHE^Q:66-375,H:20-313^36.076%ID^E:8.91e-50^RecName: Full=Cathepsin L-like proteinase;^Eukaryota; Metazoa; Platyhelminthes; Trematoda; Digenea; Plagiorchiida; Echinostomata; Echinostomatoidea; Fasciolidae; Fasciola	-1.73351	3.42147e-18
TRINITY_DN82140_c0_g1	gi|302840184|ref|XP_002951648.1| phosphoglycerate kinase [Volvox carteri f. nagariensis] &gt;gi|11134148|sp|Q9SBN4.1|PGKH_VOLCA RecName: Full=Phosphoglycerate kinase, chloroplastic; Flags: Precursor &gt;gi|5902588|gb|AAD55564.1|AF110782_1 phosphoglycerate kinase precursor [Volvox carteri f. nagariensis] &gt;gi|300263257|gb|EFJ47459.1| phosphoglycerate kinase [Volvox carteri f. nagariensis]	-1.73302	3.4912e-10
TRINITY_DN57890_c2_g1	BCH_HAEPL^BCH_HAEPL^Q:3-295,H:31-322^72.789%ID^E:3.49e-148^RecName: Full=Beta-carotene 3-hydroxylase, chloroplastic;^Eukaryota; Viridiplantae; Chlorophyta; Chlorophyceae; Chlamydomonadales; Haematococcaceae; Haematococcus	-1.73215	2.79771e-07
TRINITY_DN61436_c1_g1	MFSD6_HUMAN^MFSD6_HUMAN^Q:334-514,H:419-595^25.275%ID^E:7.03e-10^RecName: Full=Major facilitator superfamily domain-containing protein 6;^Eukaryota; Metazoa; Chordata; Craniata; Vertebrata; Euteleostomi; Mammalia; Eutheria; Euarchontoglires; Primates; Haplorrhini; Catarrhini; Hominidae; Homo	-1.7308	4.92388e-10
TRINITY_DN55185_c0_g3	..	-1.73038	1.2871e-05
TRINITY_DN58627_c2_g1	..	-1.72936	8.17624e-09
TRINITY_DN52880_c3_g2	..	-1.72902	3.09053e-07
TRINITY_DN54049_c2_g6	..	-1.72714	1.0757e-11
TRINITY_DN61126_c0_g8	gi|302851541|ref|XP_002957294.1| hypothetical protein VOLCADRAFT_98396 [Volvox carteri f. nagariensis] &gt;gi|300257389|gb|EFJ41638.1| hypothetical protein VOLCADRAFT_98396 [Volvox carteri f. nagariensis]	-1.72602	0.00174781
TRINITY_DN19014_c0_g1	..	-1.72534	1.84289e-11
TRINITY_DN60836_c4_g3	gi|302851575|ref|XP_002957311.1| hypothetical protein VOLCADRAFT_98356 [Volvox carteri f. nagariensis] &gt;gi|300257406|gb|EFJ41655.1| hypothetical protein VOLCADRAFT_98356 [Volvox carteri f. nagariensis]	-1.72348	4.58741e-10
TRINITY_DN35515_c0_g1	..	-1.72031	2.32668e-06
TRINITY_DN61125_c1_g4	gi|926797867|ref|XP_013906357.1| hypothetical protein MNEG_0609 [Monoraphidium neglectum] &gt;gi|761977621|gb|KIZ07338.1| hypothetical protein MNEG_0609 [Monoraphidium neglectum]	-1.71945	2.7219e-27
TRINITY_DN59748_c2_g1	gi|302845170|ref|XP_002954124.1| hypothetical protein VOLCADRAFT_94856 [Volvox carteri f. nagariensis] &gt;gi|300260623|gb|EFJ44841.1| hypothetical protein VOLCADRAFT_94856 [Volvox carteri f. nagariensis]	-1.7172	9.87092e-10
TRINITY_DN54741_c2_g8	M3K9_MOUSE^M3K9_MOUSE^Q:88-264,H:233-411^35.079%ID^E:8.6e-20^RecName: Full=Mitogen-activated protein kinase kinase kinase 9;^Eukaryota; Metazoa; Chordata; Craniata; Vertebrata; Euteleostomi; Mammalia; Eutheria; Euarchontoglires; Glires; Rodentia; Sciurognathi; Muroidea; Muridae; Murinae; Mus; Mus	-1.71515	5.28464e-10
TRINITY_DN51048_c0_g4	gi|302852779|ref|XP_002957908.1| hypothetical protein VOLCADRAFT_99022 [Volvox carteri f. nagariensis] &gt;gi|300256785|gb|EFJ41044.1| hypothetical protein VOLCADRAFT_99022 [Volvox carteri f. nagariensis]	-1.71438	1.15726e-11
TRINITY_DN42787_c0_g1	..	-1.71155	1.73899e-07
TRINITY_DN61233_c2_g2	AURAB_XENLA^AURAB_XENLA^Q:214-488,H:131-390^34.42%ID^E:9.65e-46^RecName: Full=Aurora kinase A-B;^Eukaryota; Metazoa; Chordata; Craniata; Vertebrata; Euteleostomi; Amphibia; Batrachia; Anura; Pipoidea; Pipidae; Xenopodinae; Xenopus; Xenopus	-1.71055	3.42885e-18
TRINITY_DN54280_c1_g1	..	-1.70932	0.000513846
TRINITY_DN58494_c0_g1	..	-1.70629	1.25862e-07
TRINITY_DN62018_c0_g1	..	-1.70539	0.00134672
TRINITY_DN61148_c0_g2	GLUT1_ARATH^GLUT1_ARATH^Q:1-547,H:548-1100^57.297%ID^E:0^RecName: Full=Glutamate synthase 1 [NADH], chloroplastic;^Eukaryota; Viridiplantae; Streptophyta; Embryophyta; Tracheophyta; Spermatophyta; Magnoliophyta; eudicotyledons; Gunneridae; Pentapetalae; rosids; malvids; Brassicales; Brassicaceae; Camelineae; Arabidopsis	-1.70206	4.87e-16
TRINITY_DN62131_c0_g1	..	-1.70117	2.19447e-23
TRINITY_DN60694_c0_g1	AZG1_ARATH^AZG1_ARATH^Q:22-338,H:14-331^41.194%ID^E:1.21e-73^RecName: Full=Adenine/guanine permease AZG1;^Eukaryota; Viridiplantae; Streptophyta; Embryophyta; Tracheophyta; Spermatophyta; Magnoliophyta; eudicotyledons; Gunneridae; Pentapetalae; rosids; malvids; Brassicales; Brassicaceae; Camelineae; Arabidopsis	-1.69945	6.32755e-16
TRINITY_DN49391_c0_g1	gi|159479184|ref|XP_001697678.1| hypothetical protein CHLREDRAFT_192833 [Chlamydomonas reinhardtii] &gt;gi|158274288|gb|EDP00072.1| predicted protein [Chlamydomonas reinhardtii]	-1.69708	1.39962e-13
TRINITY_DN62942_c10_g7	CYAA_USTMA^CYAA_USTMA^Q:368-574,H:2053-2213^26.923%ID^E:1.01e-10^RecName: Full=Adenylate cyclase;^Eukaryota; Fungi; Dikarya; Basidiomycota; Ustilaginomycotina; Ustilaginomycetes; Ustilaginales; Ustilaginaceae; Ustilago	-1.69221	2.36106e-15
TRINITY_DN57231_c1_g3	..	-1.69214	6.58536e-05
TRINITY_DN30082_c0_g2	..	-1.69084	2.28372e-13
TRINITY_DN43733_c1_g1	..	-1.68676	1.13706e-11
TRINITY_DN50001_c0_g1	GLNA1_CHLRE^GLNA1_CHLRE^Q:107-482,H:7-382^82.447%ID^E:0^RecName: Full=Glutamine synthetase cytosolic isozyme;^Eukaryota; Viridiplantae; Chlorophyta; Chlorophyceae; Chlamydomonadales; Chlamydomonadaceae; Chlamydomonas	-1.68501	1.70882e-23
TRINITY_DN40473_c1_g1	..	-1.68441	5.1347e-05
TRINITY_DN57138_c1_g3	..	-1.68325	1.51546e-05
TRINITY_DN62804_c5_g15	..	-1.68304	0.00061294
TRINITY_DN36568_c0_g1	..	-1.68137	2.96764e-06
TRINITY_DN57399_c0_g1	..	-1.6801	0.00135106
TRINITY_DN58174_c1_g1	..	-1.67915	5.33501e-09
TRINITY_DN59383_c0_g1	..	-1.67911	4.00589e-10
TRINITY_DN58644_c0_g1	..	-1.67748	5.64565e-07
TRINITY_DN52360_c0_g1	AMT15_ARATH^AMT15_ARATH^Q:1-499,H:1-475^45.059%ID^E:4.48e-133^RecName: Full=Putative ammonium transporter 1 member 5;^Eukaryota; Viridiplantae; Streptophyta; Embryophyta; Tracheophyta; Spermatophyta; Magnoliophyta; eudicotyledons; Gunneridae; Pentapetalae; rosids; malvids; Brassicales; Brassicaceae; Camelineae; Arabidopsis	-1.67707	5.19244e-22
TRINITY_DN30530_c0_g1	..	-1.67523	0.000575024
TRINITY_DN61348_c1_g3	..	-1.67414	0.000450481
TRINITY_DN58369_c0_g15	..	-1.67053	8.67656e-12
TRINITY_DN53267_c3_g1	..	-1.67024	3.07723e-13
TRINITY_DN58061_c3_g2	..	-1.66974	5.98457e-18
TRINITY_DN61982_c3_g1	..	-1.6697	8.93603e-09
TRINITY_DN50269_c1_g1	gi|302832233|ref|XP_002947681.1| hypothetical protein VOLCADRAFT_43395 [Volvox carteri f. nagariensis] &gt;gi|300267029|gb|EFJ51214.1| hypothetical protein VOLCADRAFT_43395, partial [Volvox carteri f. nagariensis]	-1.66919	0.000445602
TRINITY_DN57307_c2_g1	CATC_PONAB^CATC_PONAB^Q:117-380,H:164-441^31.25%ID^E:8.88e-29^RecName: Full=Dipeptidyl peptidase 1;^Eukaryota; Metazoa; Chordata; Craniata; Vertebrata; Euteleostomi; Mammalia; Eutheria; Euarchontoglires; Primates; Haplorrhini; Catarrhini; Hominidae; Pongo	-1.66896	4.33754e-24
TRINITY_DN74134_c0_g1	PGKH_CHLRE^PGKH_CHLRE^Q:20-109,H:1-91^51.042%ID^E:3.56e-14^RecName: Full=Phosphoglycerate kinase, chloroplastic;^Eukaryota; Viridiplantae; Chlorophyta; Chlorophyceae; Chlamydomonadales; Chlamydomonadaceae; Chlamydomonas	-1.66871	7.3464e-07
TRINITY_DN34760_c0_g2	..	-1.66828	1.30066e-05
TRINITY_DN53613_c3_g2	..	-1.6661	5.92449e-16
TRINITY_DN54414_c2_g2	..	-1.66579	0.000153221
TRINITY_DN46558_c1_g1	..	-1.6652	0.000130292
TRINITY_DN53090_c2_g5	..	-1.66423	0.000522043
TRINITY_DN62637_c1_g5	gi|552809540|ref|XP_005842966.1| hypothetical protein CHLNCDRAFT_59413 [Chlorella variabilis] &gt;gi|307102593|gb|EFN50864.1| hypothetical protein CHLNCDRAFT_59413 [Chlorella variabilis]	-1.66354	1.84617e-11
TRINITY_DN56807_c3_g1	CAAT1_ARATH^CAAT1_ARATH^Q:19-628,H:10-588^33.279%ID^E:7.67e-98^RecName: Full=Cationic amino acid transporter 1;^Eukaryota; Viridiplantae; Streptophyta; Embryophyta; Tracheophyta; Spermatophyta; Magnoliophyta; eudicotyledons; Gunneridae; Pentapetalae; rosids; malvids; Brassicales; Brassicaceae; Camelineae; Arabidopsis	-1.66159	2.45281e-08
TRINITY_DN47021_c0_g1	..	-1.6606	0.000987494
TRINITY_DN35992_c0_g1	..	-1.65701	0.000203473
TRINITY_DN39499_c0_g1	..	-1.65698	5.61544e-14
TRINITY_DN51236_c4_g1	..	-1.65315	1.34117e-06
TRINITY_DN65426_c0_g1	..	-1.64908	0.000303404
TRINITY_DN44158_c0_g2	INV4_ARATH^INV4_ARATH^Q:43-388,H:43-338^30.966%ID^E:1.86e-26^RecName: Full=Beta-fructofuranosidase, insoluble isoenzyme CWINV4;^Eukaryota; Viridiplantae; Streptophyta; Embryophyta; Tracheophyta; Spermatophyta; Magnoliophyta; eudicotyledons; Gunneridae; Pentapetalae; rosids; malvids; Brassicales; Brassicaceae; Camelineae; Arabidopsis	-1.64721	4.20836e-05
TRINITY_DN59244_c2_g4	..	-1.64206	6.99379e-05
TRINITY_DN59046_c1_g1	..	-1.64173	0.00179689
TRINITY_DN54753_c1_g2	..	-1.64172	2.22286e-06
TRINITY_DN62730_c3_g2	..	-1.64056	7.39842e-14
TRINITY_DN50217_c0_g1	ANR50_HUMAN^ANR50_HUMAN^Q:25-317,H:494-785^32.55%ID^E:4.5e-21^RecName: Full=Ankyrin repeat domain-containing protein 50;^Eukaryota; Metazoa; Chordata; Craniata; Vertebrata; Euteleostomi; Mammalia; Eutheria; Euarchontoglires; Primates; Haplorrhini; Catarrhini; Hominidae; Homo`ANR50_HUMAN^ANR50_HUMAN^Q:14-320,H:679-1019^26.377%ID^E:6.05e-13^RecName: Full=Ankyrin repeat domain-containing protein 50;…	-1.63594	0.00157331
TRINITY_DN61220_c2_g2	..	-1.63492	8.33368e-11
TRINITY_DN41782_c0_g1	..	-1.63325	8.59288e-17
TRINITY_DN62251_c1_g2	..	-1.63276	0.00159577
TRINITY_DN54333_c4_g1	..	-1.63057	5.32724e-12
TRINITY_DN51528_c1_g1	gi|926777096|ref|XP_013897022.1| hypothetical protein MNEG_9957 [Monoraphidium neglectum] &gt;gi|761966211|gb|KIY98002.1| hypothetical protein MNEG_9957 [Monoraphidium neglectum]	-1.63023	2.4627e-08
TRINITY_DN40778_c0_g2	..	-1.62841	0.000348988
TRINITY_DN62665_c0_g7	..	-1.62411	7.93719e-15
TRINITY_DN50418_c7_g1	gi|302854945|ref|XP_002958975.1| hypothetical protein VOLCADRAFT_100316 [Volvox carteri f. nagariensis] &gt;gi|300255659|gb|EFJ39950.1| hypothetical protein VOLCADRAFT_100316 [Volvox carteri f. nagariensis]	-1.62297	0.000107931
TRINITY_DN47427_c0_g1	..	-1.62051	4.22955e-06
TRINITY_DN57222_c0_g1	..	-1.6181	0.000715604
TRINITY_DN62731_c15_g1	..	-1.61755	3.0335e-06
TRINITY_DN62609_c0_g5	gi|159481973|ref|XP_001699049.1| flagellar associated protein [Chlamydomonas reinhardtii] &gt;gi|158273312|gb|EDO99103.1| flagellar associated protein [Chlamydomonas reinhardtii]	-1.61692	4.04726e-13
TRINITY_DN53460_c1_g1	..	-1.61652	0.000122085
TRINITY_DN50273_c3_g1	..	-1.61528	1.06304e-06
TRINITY_DN50730_c1_g3	..	-1.61496	0.000627914
TRINITY_DN49374_c0_g1	..	-1.61479	1.75013e-15
TRINITY_DN51774_c0_g1	gi|302834225|ref|XP_002948675.1| hypothetical protein VOLCADRAFT_104008 [Volvox carteri f. nagariensis] &gt;gi|300265866|gb|EFJ50055.1| hypothetical protein VOLCADRAFT_104008 [Volvox carteri f. nagariensis]	-1.61463	3.95434e-05
TRINITY_DN47885_c0_g2	CGS6_YEAST^CGS6_YEAST^Q:1-84,H:183-266^38.095%ID^E:1.09e-11^RecName: Full=S-phase entry cyclin-6;^Eukaryota; Fungi; Dikarya; Ascomycota; Saccharomycotina; Saccharomycetes; Saccharomycetales; Saccharomycetaceae; Saccharomyces	-1.61431	9.75894e-07
TRINITY_DN67560_c0_g1	..	-1.60384	0.000500793
TRINITY_DN54681_c0_g4	..	-1.59939	2.15362e-17
TRINITY_DN61261_c0_g3	gi|159478735|ref|XP_001697456.1| predicted protein [Chlamydomonas reinhardtii] &gt;gi|158274335|gb|EDP00118.1| predicted protein [Chlamydomonas reinhardtii]	-1.59585	5.58797e-11
TRINITY_DN38059_c0_g7	..	-1.5927	0.000768439
TRINITY_DN52252_c0_g2	..	-1.59092	3.21262e-15
TRINITY_DN50731_c0_g1	gi|302839699|ref|XP_002951406.1| hypothetical protein VOLCADRAFT_91852 [Volvox carteri f. nagariensis] &gt;gi|300263381|gb|EFJ47582.1| hypothetical protein VOLCADRAFT_91852 [Volvox carteri f. nagariensis]	-1.59069	9.24645e-11
TRINITY_DN53305_c0_g1	PPAL_MOUSE^PPAL_MOUSE^Q:50-391,H:8-315^26.781%ID^E:3.29e-12^RecName: Full=Lysosomal acid phosphatase;^Eukaryota; Metazoa; Chordata; Craniata; Vertebrata; Euteleostomi; Mammalia; Eutheria; Euarchontoglires; Glires; Rodentia; Sciurognathi; Muroidea; Muridae; Murinae; Mus; Mus	-1.59065	0.000623495
TRINITY_DN43971_c0_g1	..	-1.58638	0.000543242
TRINITY_DN62772_c2_g1	GLSN_MEDSA^GLSN_MEDSA^Q:1-1188,H:1030-2162^66.079%ID^E:0^RecName: Full=Glutamate synthase [NADH], amyloplastic;^Eukaryota; Viridiplantae; Streptophyta; Embryophyta; Tracheophyta; Spermatophyta; Magnoliophyta; eudicotyledons; Gunneridae; Pentapetalae; rosids; fabids; Fabales; Fabaceae; Papilionoideae; Trifolieae; Medicago	-1.58575	8.39397e-25
TRINITY_DN41715_c0_g1	..	-1.58368	9.78813e-05
TRINITY_DN62861_c9_g1	..	-1.58346	1.15517e-08
TRINITY_DN12335_c0_g1	..	-1.58279	1.89972e-05
TRINITY_DN60863_c1_g2	gi|657930275|ref|WP_029631482.1| ATPase [[Scytonema hofmanni] UTEX B 1581]	-1.58195	1.65517e-08
TRINITY_DN57361_c3_g1	..	-1.57574	9.50179e-10
TRINITY_DN52748_c1_g1	TEKT_CHLRE^TEKT_CHLRE^Q:11-489,H:1-476^51.875%ID^E:3.56e-159^RecName: Full=Tektin {ECO:0000305};^Eukaryota; Viridiplantae; Chlorophyta; Chlorophyceae; Chlamydomonadales; Chlamydomonadaceae; Chlamydomonas	-1.56958	9.21315e-26
TRINITY_DN43306_c1_g1	..	-1.56929	0.000748052
TRINITY_DN65511_c0_g1	..	-1.56755	0.00164393
TRINITY_DN58584_c0_g1	gi|159473086|ref|XP_001694670.1| hypothetical protein CHLREDRAFT_148896 [Chlamydomonas reinhardtii] &gt;gi|158276482|gb|EDP02254.1| hypothetical protein CHLREDRAFT_148896 [Chlamydomonas reinhardtii]	-1.56457	8.736e-15
TRINITY_DN62786_c0_g2	..	-1.56187	5.48245e-25
TRINITY_DN55618_c1_g3	..	-1.56032	3.34068e-09
TRINITY_DN43252_c0_g1	..	-1.55924	0.000224109
TRINITY_DN39891_c0_g2	..	-1.55781	0.000732356
TRINITY_DN51199_c3_g1	..	-1.55658	2.63912e-05
TRINITY_DN56045_c2_g1	..	-1.55527	1.10826e-10
TRINITY_DN58142_c3_g1	..	-1.55514	1.06601e-06
TRINITY_DN48994_c1_g1	..	-1.55415	0.00163414
TRINITY_DN50080_c2_g2	MCFS_DICDI^MCFS_DICDI^Q:1-84,H:1-84^44.186%ID^E:7.41e-17^RecName: Full=Mitochondrial substrate carrier family protein S;^Eukaryota; Amoebozoa; Mycetozoa; Dictyosteliida; Dictyostelium	-1.55274	0.000192774
TRINITY_DN37668_c0_g1	gi|302835221|ref|XP_002949172.1| hypothetical protein VOLCADRAFT_104245 [Volvox carteri f. nagariensis] &gt;gi|300265474|gb|EFJ49665.1| hypothetical protein VOLCADRAFT_104245 [Volvox carteri f. nagariensis]	-1.55169	2.22729e-14
TRINITY_DN62263_c0_g1	ADE_ACIAD^ADE_ACIAD^Q:85-410,H:7-330^53.374%ID^E:1.9e-126^RecName: Full=Adenine deaminase {ECO:0000255|HAMAP-Rule:MF_01962};^Bacteria; Proteobacteria; Gammaproteobacteria; Pseudomonadales; Moraxellaceae; Acinetobacter	-1.5516	0.000249699
TRINITY_DN55842_c1_g1	..	-1.55065	7.06922e-07
TRINITY_DN60039_c1_g1	RKD1_ARATH^RKD1_ARATH^Q:445-554,H:128-241^35.965%ID^E:2.96e-15^RecName: Full=Protein RKD1;^Eukaryota; Viridiplantae; Streptophyta; Embryophyta; Tracheophyta; Spermatophyta; Magnoliophyta; eudicotyledons; Gunneridae; Pentapetalae; rosids; malvids; Brassicales; Brassicaceae; Camelineae; Arabidopsis	-1.55021	1.70187e-15
TRINITY_DN62033_c0_g3	..	-1.54767	2.52731e-16
TRINITY_DN53811_c1_g2	gi|159490744|ref|XP_001703333.1| predicted protein [Chlamydomonas reinhardtii] &gt;gi|158280257|gb|EDP06015.1| predicted protein, partial [Chlamydomonas reinhardtii]	-1.54765	5.32304e-08
TRINITY_DN57409_c3_g1	gi|302845170|ref|XP_002954124.1| hypothetical protein VOLCADRAFT_94856 [Volvox carteri f. nagariensis] &gt;gi|300260623|gb|EFJ44841.1| hypothetical protein VOLCADRAFT_94856 [Volvox carteri f. nagariensis]	-1.54472	9.38468e-08
TRINITY_DN38980_c0_g1	..	-1.5435	8.32232e-15
TRINITY_DN56473_c1_g5	..	-1.54291	6.11101e-06
TRINITY_DN56092_c1_g1	..	-1.54287	5.11954e-05
TRINITY_DN65921_c0_g1	..	-1.54233	1.34996e-05
TRINITY_DN48941_c0_g1	..	-1.54152	1.68251e-06
TRINITY_DN47718_c0_g1	..	-1.54135	0.000737788
TRINITY_DN58787_c3_g3	..	-1.54127	2.86895e-08
TRINITY_DN61235_c0_g2	..	-1.54008	0.000329591
TRINITY_DN51274_c0_g1	..	-1.53838	0.000337482
TRINITY_DN55604_c3_g1	CP51_SORBI^CP51_SORBI^Q:42-515,H:16-489^54.906%ID^E:0^RecName: Full=Obtusifoliol 14-alpha demethylase;^Eukaryota; Viridiplantae; Streptophyta; Embryophyta; Tracheophyta; Spermatophyta; Magnoliophyta; Liliopsida; Poales; Poaceae; PACMAD clade; Panicoideae; Andropogonodae; Andropogoneae; Sorghinae; Sorghum	-1.53813	1.83644e-11
TRINITY_DN50730_c1_g2	MYB98_ARATH^MYB98_ARATH^Q:6-142,H:214-342^43.662%ID^E:1.56e-28^RecName: Full=Transcription factor MYB98;^Eukaryota; Viridiplantae; Streptophyta; Embryophyta; Tracheophyta; Spermatophyta; Magnoliophyta; eudicotyledons; Gunneridae; Pentapetalae; rosids; malvids; Brassicales; Brassicaceae; Camelineae; Arabidopsis	-1.53549	1.49727e-07
TRINITY_DN59576_c0_g3	UAPA_EMENI^UAPA_EMENI^Q:1-75,H:479-550^39.474%ID^E:1.04e-07^RecName: Full=Uric acid-xanthine permease;^Eukaryota; Fungi; Dikarya; Ascomycota; Pezizomycotina; Eurotiomycetes; Eurotiomycetidae; Eurotiales; Aspergillaceae; Aspergillus	-1.53104	2.37333e-09
TRINITY_DN61750_c3_g2	..	-1.53015	8.33818e-07
TRINITY_DN61002_c0_g1	..	-1.53003	0.00084784
TRINITY_DN46572_c1_g1	gi|764550125|ref|WP_044416575.1| beta-Ig-H3/fasciclin [Rhodopseudomonas palustris] &gt;gi|763443417|gb|KIZ36893.1| beta-Ig-H3/fasciclin [Rhodopseudomonas palustris]	-1.52989	0.000264761
TRINITY_DN51082_c0_g1	CHLP_ARATH^CHLP_ARATH^Q:29-478,H:1-459^67.756%ID^E:0^RecName: Full=Geranylgeranyl diphosphate reductase, chloroplastic;^Eukaryota; Viridiplantae; Streptophyta; Embryophyta; Tracheophyta; Spermatophyta; Magnoliophyta; eudicotyledons; Gunneridae; Pentapetalae; rosids; malvids; Brassicales; Brassicaceae; Camelineae; Arabidopsis	-1.52928	6.43784e-23
TRINITY_DN60996_c2_g2	..	-1.52797	1.30059e-05
TRINITY_DN51001_c2_g1	..	-1.52753	0.00146861
TRINITY_DN56618_c2_g1	WSCD1_ARTBC^WSCD1_ARTBC^Q:137-646,H:426-904^27.863%ID^E:5.26e-30^RecName: Full=WSC domain-containing protein ARB_07867 {ECO:0000305};^Eukaryota; Fungi; Dikarya; Ascomycota; Pezizomycotina; Eurotiomycetes; Eurotiomycetidae; Onygenales; Arthrodermataceae; Arthroderma	-1.52691	9.38831e-20
TRINITY_DN51955_c0_g2	..	-1.52651	6.97312e-22
TRINITY_DN52588_c1_g1	..	-1.52506	1.18152e-23
TRINITY_DN60257_c4_g1	..	-1.52391	4.69471e-06
TRINITY_DN50823_c0_g1	MYB98_ARATH^MYB98_ARATH^Q:87-138,H:264-315^61.538%ID^E:1.52e-12^RecName: Full=Transcription factor MYB98;^Eukaryota; Viridiplantae; Streptophyta; Embryophyta; Tracheophyta; Spermatophyta; Magnoliophyta; eudicotyledons; Gunneridae; Pentapetalae; rosids; malvids; Brassicales; Brassicaceae; Camelineae; Arabidopsis	-1.52372	0.000426761
TRINITY_DN62658_c2_g2	..	-1.52239	6.84574e-10
TRINITY_DN49232_c0_g1	..	-1.52122	3.61009e-05
TRINITY_DN60615_c1_g2	..	-1.52089	4.99699e-05
TRINITY_DN14827_c0_g2	PGK_SYNJA^PGK_SYNJA^Q:57-460,H:16-412^51.106%ID^E:5.45e-122^RecName: Full=Phosphoglycerate kinase {ECO:0000255|HAMAP-Rule:MF_00145};^Bacteria; Cyanobacteria; Oscillatoriophycideae; Chroococcales; Synechococcus	-1.51793	4.97835e-08
TRINITY_DN50293_c0_g4	gi|302840028|ref|XP_002951570.1| hypothetical protein VOLCADRAFT_92015 [Volvox carteri f. nagariensis] &gt;gi|300263179|gb|EFJ47381.1| hypothetical protein VOLCADRAFT_92015 [Volvox carteri f. nagariensis]	-1.51594	1.84435e-05
TRINITY_DN51834_c0_g2	CAC1H_MOUSE^CAC1H_MOUSE^Q:29-218,H:782-968^36.735%ID^E:3.16e-29^RecName: Full=Voltage-dependent T-type calcium channel subunit alpha-1H;^Eukaryota; Metazoa; Chordata; Craniata; Vertebrata; Euteleostomi; Mammalia; Eutheria; Euarchontoglires; Glires; Rodentia; Sciurognathi; Muroidea; Muridae; Murinae; Mus; Mus`CAC1H_MOUSE^CAC1H_MOUSE^Q:41-199,H:1631-1791^29.63%ID^E:2.64e-12^RecName: Full=Voltage-de…	-1.51209	0.00211063
TRINITY_DN62008_c1_g2	..	-1.50864	0.000268944
TRINITY_DN54628_c1_g1	EPHD_MYCTU^EPHD_MYCTU^Q:107-350,H:323-560^33.468%ID^E:1.52e-25^RecName: Full=Probable oxidoreductase EphD;^Bacteria; Actinobacteria; Corynebacteriales; Mycobacteriaceae; Mycobacterium; Mycobacterium tuberculosis complex	-1.50856	2.50589e-06
TRINITY_DN13504_c0_g1	..	-1.50811	1.53703e-10
TRINITY_DN60786_c1_g2	..	-1.50682	7.30877e-32
TRINITY_DN57301_c1_g1	..	-1.50437	3.39035e-09
TRINITY_DN43574_c0_g1	..	-1.50325	1.22793e-14
TRINITY_DN34760_c0_g1	..	-1.50049	4.10821e-07
