# Supplementary material for: Oxidative stress facilitates infection of the unicellular alga Haematococcus pluvialis by the fungus Paraphysoderma sedebokerense
Source: Biotechnol Biofuels Bioprod. 2022 May 20;15:56. doi: 10.1186/s13068-022-02140-y (PMC9123766; doi:10.1186/s13068-022-02140-y)
Supplement: Supplementary file 3 — Additional file 3: Metabolomics data of SPIs harvested at various infection stage. [file 13068_2022_2140_MOESM3_ESM.xlsx]

## Sheet: Sheet1
	a1	a2	b1	b2	e1	e2	f1	f2	g1	g2	h1	h2	m1	m2	n1	n2	A1	A2	A3	B1	B2	B3	C1	C2	C3	D3	E1	E2	E3	F1	F2	F3	G1	G2	G3	H1	H2	H3	I1	I2	I3	J1	J2	J3	K1	K2	K3	L1	L2
Sobitol			0.1782	0.1714			0.1828	0.1809					0.2149	0.2058	0.2268	0.2161			0.2585	0.1866			0.2855	0.3745	0.3272	0.2685	0.2643		0.2622	0.4973	0.5122	0.4764							0.394	0.4888	0.3723	0.802	0.7489	0.9717	0.5249	0.4032	0.5407	0.8119	0.2653
Mannitol
Fucose	0.1865	0.193	0.3845	0.8841	0.9827	1.1147	0.9994	0.9482	0.798	0.7053	1.1569	1.1462	0.8176	0.8912	1.361	1.2883	0.3133	0.3064	1.2254	0.815	0.6657	0.7922	0.6386	0.646	0.8886	0.6407	0.6574		0.6285	0.4778	0.3795	0.3652	5.6373	5.0168	6.084	8.1706	5.8229	6.1178	4.6411	3.4712	5.7463	2.9008	3.2742	3.3068	2.5541	2.409	2.6122	0.5487	0.7196
Rhamnose	6.9348	6.7896	9.3368	9.1321	0.4894	0.5525	0.5767				0.8895	0.8741	0.3513	0.3463	1.1168	1.2181	0.4526	0.4317	0.4743	0.6641	0.8219	1.0692	0.6576	0.6985	0.7249	0.5789	0.5343		0.5099	0.4642	0.4521	0.4269	0.4248	0.3845	0.4027	0.7751	0.7259	0.5504	0.4784	0.4523	0.486	0.4461	0.5093	0.5295	0.3171		0.3666
Galactosamine	1.7684	2.4857	3.1642	2.2525								0.7084			0.7215	0.6395	2.4813	3.2715	3.4615	3.5951	3.4636	3.2327	3.3782	2.7503	3.8977	3.3244	2.5725		3.2543	4.0328	4.7431	3.8723	2.877	2.5607	2.9976	4.0338	3.3357	3.5704	6.5423	7.2283	6.2108	20.6951	20.1769	20.6851	9.5729	7.4666	9.1853	23.5867	15.6861
Glucosamine	3.2084	3.1507	3.6618	3.4906	1.932	2.2423	2.2672	2.222	2.1551	2.0924	3.8967	3.877	1.9359	1.8949	4.1831	4.0919	1.8738	1.9458	1.7956	2.7064	2.602	4.0062	2.4649	2.593	2.8515		1.8202		1.7753	1.7589	1.8593	1.7028	1.0024	0.9039	1.0255	3.3522	2.9281	2.7924	1.5788	1.6575	1.7585	1.7469	1.7736	1.8725	0.6907	0.6773	0.8105	0.6054	0.5765
Galactose	17.5211	17.1168	24.1081	23.3036	5.9161	6.6475	5.4223	5.2398	5.6845	5.3704	8.95	8.8092	5.9339	5.9129	10.0159	9.7094	12.4944	12.6905	13.6914	9.7047	10.576	9.1923	15.3392	15.7151	18.0906	15.0234	16.7234		16.1661	16.0355	16.0319	14.6323	4.1751	1.5388	4.2286	5.2831	4.5461	4.3124	4.2986	4.4902	4.7776	4.2695	4.3278	5.0459	2.9881	2.8229	3.4417	2.348	2.2262
Glucose	8.6061	8.3966	23.0227	22.4525	41.6616	45.1512	55.1578	53.8132	8.9982	8.1723	13.2465	12.9295	10.4624	10.3404	16.0576	15.4337	14.0577	14.9085	17.1757	6.6782	7.4544	2.9292	38.1278	39.912	46.6279	42.2895	39.019		37.9643	38.2362	39.1671	35.6908	16.5463	14.9185	15.8664	20.8711	18.1975	16.2249	18.0022	19.5684	22.9296	22.4966	23.451	24.3502	16.6131	14.9062	17.4347	14.7309	14.3541
Mannose	4.6783	4.6781	8.1752	7.8548	11.6395	12.9178	17.1912	16.8834	11.9506	11.247	18.6992	18.3435	13.4971	13.6427	21.6893	21.0958	20.2835	21.6128	23.5282	18.0399	18.5904	4.6691	37.6224	39.1968	45.8848	39.214	36.3761		35.5263	34.3633	34.7495	31.8406	323.958	283.871	324.899	432.068	428.692	417.449	388.591	385.864	398.749	388.524	376.783	403.907	228.56	220.091	260.869	190.376	176.823
Ribose						0.3761		0.3541			0.7643	1.3869	0.6791	0.6956		0.8568	1.4283	1.4674	1.5628		1.5566	1.7416									1.3638				0.6327								5.6855
[truncated: 13 more columns]

## Sheet: POS LCQTOF
id	MS2 name	MS2 score	MS1 name	MS1 ppm	type	mzmed	rtmed	D1-1_pos	D1-2_pos	D3-1_pos	D3-2_pos	D5-1_pos	D5-2_pos
96					Unmapped	100.076	47.2125	58812.7	58086.2	98550.4	56481.7	83799.4	101106
98					Unmapped	100.112	206.057	4794.93	4901.17	6710.01	6001.9	7114.41	6927.07
123			(S)-Methylmalonic acid semialdehyde;Acetoacetic acid;Acetic anhydride;Succinic acid semialdehyde;2-Methyl-3-oxopropanoic acid;4-Hydroxycrotonic acid;2-Ketobutyric acid;2-Oxobutanoate;2-Ketobutyric acid;2-Oxobutyric acid;2-Oxobutyrate;2-Oxobutanoic acid;alpha-Ketobutyric acid;alpha-Ketobutyrate;Acetoacetate;3-Oxobutanoic acid;beta-Ketobutyric acid;Acetoacetic acid;Succite semialdehyde;Succinic sem…	5.41694426300889;5.41694426300889;5.41694426300889;5.41694426300889;5.41694426300889;5.41694426300889;5.41694426300889;5.35911878362385;5.35911878362385;5.35911878362385;5.35911878362385;5.35911878362385;5.35911878362385	MS1 mz matched	103.032	142.77	3333.74	3755.25	7689.2	7220.76	19092	19107.7
132	Choline	0.6321			MS2 forward	104.107	259.95	37084.5	32647.9	32937.3	40888	75051	43047.9
134			Dimethylarsinous acid;Dimethylarsinous acid	0;0	MS1 mz matched	104.992	345.325	149608	174262	188408	204501	198876	211369
145	Diethanolamine	0.9827			MS2 forward	106.086	301.481	26577.4	36919.1	20854.4	11411.1	9073.79	9608.95
180	Creatinine	0.9935			MS2 forward	114.066	158.344	13201.6	5043.43	28129.2	31319.9	28207.7	29276.8
181	6-Aminocaproic acid	0.641			MS2 forward	114.091	45.291	11551.3	19636.8	23554.8	20273.7	24940.6	19241.8
199	Hydroxyacetone	1			MS2 reverse	116.07	108.112	44506.5	38238.8	47463.3	46745.1	50791.3	54013.7
222	Betaine	0.9985			MS2 forward	118.086	255.89	208739	147596	122390	109481	82359.7	136169
249					Unmapped	122.023	124.701	23619.9	28129	33731	34751.6	40922.8	42745.5
287	5-Methylcytosine	0.7616			MS2 forward	126.066	149.302	1614.8	2934	4497.23	4744.13	7188.94	5330.06
292			Pyrazinemethanethiol;2-(Methylthio)pyrazine;4-Chlorotoluene;Benzyl chloride	6.5947144308822;6.5947144308822;19.044052066394;19.044052066394	MS1 mz matched	127.031	41.31	7513.51	6565.72	25788.4	23884.2	6957.94	8428.58
323					Unmapped	128.953	345.979	634171	685504	729988	729226	765801	780081
327	Dihydrothymine	0.7596			MS2 reverse	129.065	179.131	9422.18	9161.2	15127.3	14104.6	24021.4	19130.6
351			3-Methylene-indolenine;Isoquinoline;Quinoline;Isoquinoline;2-Benzazine;Benzo[c]pyridine;Quinoline;Benzo[b]pyridine	-0.833084285575013;-0.833084285575013;-0.833084285575013;-0.833084285575013;-0.833084285575013	MS1 mz matched	130.158	149.321	63590.9	62433.9	59252.1	64674.4	52496.1	55356.7
363	Agmatine	0.9979			MS2 forward	131.129	323.815	4310.46	4764.89	4574.77	72513.6	7082.62	1676.32
376	Creatine	0.9709			MS2 forward	132.076	329.306	7763.44	4972.5	26789.6	38007	35476	40750.1
395	Mandelonitrile	0.7922			MS2 reverse	134.063	106.815	13003.8	10474.2	12725.7	4317.12	12692	13889.9
397	Methyl acetoacetate	0.9958			MS2 reverse	134.081	109.111	28712.3	10765.8	11653.3	11757.6	11973.6	13693.7
407	Adenine	0.9318			MS2 forward	136.061	146.654	10496.5	28025	17547.8	22399.5	21519.4	29772.9
418	Hypoxanthine	0.9361			MS2 forward	137.045	128.304	19063.4	20991.1	27762.6	31425.9	52188.2	53096.4
420	2(1H)-Pyridinone	0.9841			MS2 reverse	137.069	43.692	1768.73	10597.4	9962.18	10308.6	6082.7	6205.09
438			(E)-Urocanic acid;Nicotinamide N-oxide;5-Oxo-2(5H)-isoxazolepropanenitrile;Urocanic acid;Urocate;Urocanic acid;4-Nitroaniline;p-Nitroaniline;4-Nitrobenzeneamine;para-Benzoquinone dioxime	-6.71820003720672;-6.71820003720672;-6.71820003720672;-6.71820003720672;-6.51971235030165;-6.51971235030165;-6.51971235030165	MS1 mz matched	139.05	125.08	46807.9	51644.1	62551.1	61810.7	73198.3	78407.7
440	Urocanic acid	0.984			MS2 forward	139.05	269	6209.12	4410.58	2901.19	5062.05	3588.56	5287.2
443			N-Acetylornithine;Valyl-Glycine;Glycyl-Valine;L-Theanine;N-Acetylornithine;N2-Acetyl-L-ornithine;N5-Ethyl-L-glutamine;L-Theanine	-2.54048751490803;-2.54048751490803;-2.54048751490803;-2.54048751490803;-2.29752487652687;-2.29752487652687	MS1 mz matched	139.086	43.021	6701.65	6057.1	11296.9	8923.54	20150.8	21650.8
460					Unmapped	140.081	162.293	5785.16	6326.87	7624.5	7814.39	10585.8	12228.5
461	L-Citrulline	0.9667			MS2 reverse	140.081	119.638	35329.9	38619	23440.5	20096.4	7883.56	7636.93
484			2-Aminomuconic acid semialdehyde;2-Aminomucote semialdehyde;2-Aminomucote 6-semialdehyde;6-Oxo-1,4,5,6-tetrahydronicotite;1,4,5,6-Tetrahydro-6-oxonicotite;1,4,5,6-Tetrahydro-6-oxonicotinic acid;Gentiaine	-1.19112954682458;-1.24005087817744;-1.24005087817744;-1.24005087817744	MS1 mz matched	142.042	35.6015	3090.31	3076.94	11854.9	10321.4	39733	37551.6
503			Nornitrogen mustard;2-Hydroxymucote semialdehyde;2-Hydroxymuconic semialdehyde;2-Hydroxymucote-6-semialdehyde;cis,cis-Mucote;cis,cis-Hexadienedioate;cis,cis-2,4-Hexadienedioic acid;2-Oxo-2,3-dihydrofuran-5-acetate;3-Oxoadipate enol-lactone;4,5-Dihydro-5-oxofuran-2-acetate;5-Oxo-4,5-dihydrofuran-2-acetate;cis,trans-Hexadienedioate;1,2,3,5-Tetrahydroxybenzene;2,5-Dihydro-5-oxofuran-2-acetate;2-Oxo-…	-0.135185563287258;2.68118789007029;2.68118789007029;2.68118789007029;2.68118789007029;2.68118789007029;2.68118789007029;2.68118789007029;2.68118789007029;2.68118789007029;2.68118789007029;2.68118789007029	MS1 mz matched	143.027	309.58	1691.9	2319.01	2680.34	1840.86	4458.39	4746.39
509			Ectoine;L-Ectoine	-1.40772	MS1 mz matched	143.081	317.235	105546	18144	37187.1	19726.1	17340.8	47334
510	L-.alpha.-Amino-.gamma.-butyrolactone	0.7762			MS2 reverse	143.081	134.15	4885.63	4758.15	6659.14	6991.52	23993.4	14291.3
534			(-)-Hygroline;Pseudoconhydrine;Conhydrine;(+)-alpha-Conhydrine	-6.98660667503738;-6.98660667503738;-6.98660667503738	MS1 mz matched	144.138	211.189	44761.2	79082.1	125262	168179	370735	499213
537			Dimethylarsinous acid;Dimethylarsinous acid	0;0	MS1 mz matched	144.984	345.13	47008.1	54051.9	48529.1	55226.2	51947.3	56830.9
553	DL-O-tyrosine	0.6192			MS2 reverse	146.059	46.8915	6215.1	6775.28	7781.27	9114.77	12102.3	10677.4
559	4-Guanidinobutyric acid	0.9959			MS2 forward	146.092	337.823	15295.7	16129.9	21549.7	21483.3	85069.7	134678
563	Acetylcholine	0.9929			MS2 forward	146.117	185.283	714.078	562.168	1337.68	1178.41	17750.2	14229.8
591	1,2-Benzenedicarboxylic acid	0.7551			MS2 forward	149.022	30.134	33744.9	50715.4	48101.7	34729.4	29926.8	32330.8
592	Citramalic acid	0.6049			MS2 forward	149.045	234.472	1169.53	988.016	1122.58	580.576	1543.31	907.087
610	Pyridoxal (Vitamin B6)	0.6029			MS2 reverse	150.055	150.15	74883.9	30015.9	31720.1	45536.6	2772.41	54033.6
613					Unmapped	150.077	148.876	6065.89	14833.3	50844.7	44187.1	95420.8	96795.5
620	Triethanolamine	0.8988			MS2 forward	150.112	279.069	91318.5	105164	21059.9	31567.1	48971.3	54838.6
627	2-Ethoxyethanol	0.7495			MS2 forward	151.095	51.258	12905.6	14611.2	9152.59	10407.5	8214.54	11326.1
652	N1-Methyl-2-pyridone-5-carboxamide	0.6321			MS2 reverse	153.065	132.829	14271.3	13396.2	14802.3	14201.4	17969.4	20210.4
662					Unmapped	154.041	227.338	828008	1.00246e+06	785570	949317	1.07108e+06	861328
664			Mesalazine;3-Aminosalicylic acid;3-Hydroxyanthranilic acid;Aminosalicylic Acid;2-Nitro-p-cresol;6-Methoxy-pyridine-3-carboxylic acid;3-Hydroxyanthranilate;3-Hydroxyanthranilic acid;3-Hydroxy-2-methylpyridine-5-carboxylate;4-Aminosalicylate;4-Aminosalicylic acid;(5R)-Carbapen-2-em-3-carboxylate;1-Carbapen-2-em-3-carboxylic acid;(5R)-Carbapenem-3-carboxylic acid;(5R)-Carbapenem-3-carboxylate;(5R)-7…	-8.70215260357254;-8.70215260357254;-8.70215260357254;-8.70215260357254;-8.70215260357254;-8.70215260357254;-8.74723769715702;-8.74723769715702;-8.74723769715702;-8.74723769715702;-8.74723769715702;-8.74723769715702;-8.74723769715702;-8.74723769715702;-8.	MS1 mz matched	154.041	243.191	688321	612412	514867	329365	600145	574471
683	D-Ornithine	0.8908			MS2 forward	155.081	65.829	2888.17	2880.08	80527.3	79582.2	68377.3	75923.1
686			5-Hydroxyhexanoic acid;4,4-Dimethoxy-2-butanone;Paraldehyde;D-Leucic acid;Butoxyacetic acid;(R)-3-Hydroxyhexanoic acid;2-Hydroxy-3-methylpentanoic acid;2-Ethyl-2-Hydroxybutyric acid;2-Methyl-3-hydroxyvaleric acid;2-Hydroxycaproic acid;6-Hydroxyhexanoic acid;Ethyl (卤)-3-hydroxybutyrate;Threo-3-Hydroxy-2-methylbutyric acid;Hydroxyisocaproic acid;(5R)-5-Hydroxyhexanoic acid;(+/-)-1-Acetoxy-1-ethoxye…	2.27001529219665;2.27001529219665;2.27001529219665;2.27001529219665;2.27001529219665;2.27001529219665;2.27001529219665;2.27001529219665;2.27001529219665;2.27001529219665;2.27001529219665;2.27001529219665;2.27001529219665;2.27001529219665;2.27001529219665;2.27001529219665;2.27001529219665;2.27001529219665;2.27001529219665;2.27001529219665;2.27001529219665	MS1 mz matched	155.154	156.492	22297.1	24433.6	20124.8	27106.5	14031	12632.4
706			Thio-THIP;4,5,6,7-Tetrahydroisothiazolo[5,4-c]pyridin-3-ol	14.7402	MS1 mz matched	157.042	132.321	5255.3	6244.53	26000	19262.4	39422.2	40796.6
707			2,3-Methyleneglutaric acid;Ascladiol;3-Methyl-cis,cis-hexadienedioate;3-Methyl-cis,cis-mucote;(2S,3S)-2,3-Dihydro-2,3-dihydroxybenzoate;(2S,3S)-2,3-Dihydroxy-2,3-dihydroxybenzoate;3-Methylmuconolactone;4-Carboxymethyl-3-methylbut-2-en-1,4-olide;4-Methylmuconolactone;4-Carboxymethyl-4-methylbut-2-en-1,4-olide;1,6-Dihydroxycyclohexa-2,4-diene-1-carboxylate;1,2-Dihydroxycyclohexa-3,5-diene-1-carboxy…	1.24068955185608;1.24068955185608;0.9760174003865;0.9760174003865;0.9760174003865;0.9760174003865;0.9760174003865;0.9760174003865;0.9760174003865;0.9760174003865;0.9760174003865;0.9760174003865	MS1 mz matched	157.042	112.771	4311.51	4302.35	5539.99	5339.32	11080.1	10637.2
709	Guanidine	1			MS2 reverse	157.06	120.788	3442.87	2880.67	5364.69	5079.39	5962.47	2372.47
713	D-Proline	0.9186			MS2 forward	157.096	95.2205	4506.75	4201.93	68454.4	64308.5	65571.8	67736.8
716	L-Proline	0.927			MS2 forward	157.1	44.268	1811.26	5658.48	5439.71	8070.5	4641.04	4445.73
735	N-Carboxyethyl-.gamma.-aminobutyric acid	0.6547			MS2 forward	158.08	42.5795	2859.09	2126.22	9567.62	7299.09	5161.93	4875.73
742					Unmapped	158.117	517.107	15877.4	22764.9	46715.8	53275.8	120104	186034
745					Unmapped	158.153	217.389	10649.3	7177.8	4509.71	5901.36	5334.86	7965.05
772			4-Chloro-ortho-phenylenediamine;4-Chloro-1,2-benzenediamine;4-Chloro-meta-phenylenediamine;4-Chloro-1,3-benzenediamine	8.44893113988342;8.44893113988342	MS1 mz matched	160.059	405.015	18595.1	16288.9	19885.6	18098.6	19144.7	24711.1
773	Tyramine	0.9081			MS2 reverse	160.075	44.382	3934.11	3351.47	111195	93600.2	140796	161344
774					Unmapped	160.096	330.275	4056.97	4832.04	6827.01	9128.49	12096.3	13712.7
776					Unmapped	160.107	198.239	964.471	812.402	1620.54	1690.6	3708.44	4417.66
777					Unmapped	160.108	312.769	13749.9	16187	28116.8	32469.6	116089	144710
782					Unmapped	160.133	168.237	512.747	419.526	3057.09	3794.46	104265	90224.7
781	Cyclohexylamine	0.9867			MS2 reverse	160.133	366.279	15827.2	16061.6	28710.9	33412.9	92804.6	94743.8
805	Betaine aldehyde	0.8136			MS2 forward	162.112	287.24	8379.2	3156.61	1417	4220.27	1757.99	1305.84
803	L-Carnitine	0.9914			MS2 forward	162.112	336.123	6906.19	4652.43	3566.08	8534.81	19173.1	14930.2
820	Nicotine	0.9462			MS2 forward	163.122	76.56	88014.9	124034	88618.3	49005.9	44815.3	40504.1
829	Coumarin	0.74			MS2 reverse	164.07	43.137	7568.64	5046.27	7805.59	3168.4	11412.8	5254.21
863	Atrolactic acid	0.8259			MS2 reverse	167.069	38.632	8567.78	7314.59	8390.63	7935.63	10961.8	2356.9
889	Norharmane	0.9824			MS2 forward	169.075	42.902	1442.99	8502.33	16072.7	16018.2	22970.5	21367.2
920	Ornithine	0.9998			MS2 reverse	171.057	148.623	2403.87	2898.62	4607.99	5388.47	8548.43	8323.73
921					Unmapped	171.058	40.881	9411.15	11954.7	57894.7	64410	115112	134013
924	3-Hydroxyanthranilic acid	0.6939			MS2 reverse	171.076	122.486	5456.48	3874.35	18364.8	19606.6	18398.4	19378.7
927	.beta.-Homoproline	1			MS2 reverse	171.112	358.582	6125.14	6907.22	16895.4	20141.4	27444.7	29356.5
931			(S)-3-Sulfonatolactate;Glycerone sulfate;Dihydroxyacetone sulfate;(S)-2-O-Sulfolactate;(S)-3-Sulfolactate;(2S)-3-Sulfolactate;(2R)-3-Sulfolactate;(R)-3-Sulfolactate;3-Sulfolactate;(R)-2-O-Sulfolactate	-11.7549561832899;-12.3426967380865;-12.3426967380865;-12.3426967380865;-12.3426967380865;-12.3426967380865;-12.3426967380865	MS1 mz matched	171.148	36.868	44423.2	72014.9	42779.2	59753.3	81994.9	49248.7
932					Unmapped	171.149	185.755	12965	9574.54	8299.84	11820.5	82229	53550.5
952	Histamine	0.6515			MS2 reverse	172.108	80.336	7192.04	6340.43	8889.13	4815.09	24192.6	25424.6
956			Cytosine;Cytosine	18.001476121;18.001476121	MS1 mz matched	172.133	455.175	8739.35	6996.99	9703.62	11468.6	29027.6	25805.7
964			3-Dehydroshikimate;5-Dehydroshikimate;2-Oxohept-3-enedioate;2-Oxohept-3-ene-1,7-dioate;2-Hydroxyhepta-2,4-dienedioate;2-Hydroxyhepta-2,4-diene-1,7-dioate;2-Hydroxy-5-methyl-cis,cis-mucote;2-Oxo-5-methyl-cis-mucote;5-Methylmaleylacetate;cis,cis-2,4-Dihydroxy-5-methyl-6-oxo-2,4-hexadienoate	0.885854919694075;0.885854919694075;0.885854919694075;0.885854919694075;0.885854919694075;0.885854919694075;0.885854919694075;0.885854919694075	MS1 mz matched	173.037	188.951	9148.35	8501.8	8283.32	7205.75	10210.4	10230.1
968			3-Fluorocatechol;4-Fluorocatechol	-0.780633421596845;-0.780633421596845	MS1 mz matched	173.075	47.886	6385.93	5571.5	32196.4	39006.9	118454	147574
985	5-Hydroxyindoleacetate	0.7254			MS2 forward	174.054	165.833	30216.2	32329.4	64968.8	78264.4	70206.6	67261.1
993			1-Methyl-4-phenyl-1,2,3,6-tetrahydropyridine;MPTP;Norselegiline	16.6982054109;16.6982054109	MS1 mz matched	174.123	293.822	10004	9727.92	21247.3	18667.9	51911.5	59923.7
1006	L-Arginine	0.9968			MS2 forward	175.118	510.268	20593.3	13297.5	8630.37	20615.2	13263.5	13576.1
1022					Unmapped	176.875	316.873	144748	154935	177383	169384	193544	203158
1036	Arecoline	0.9996			MS2 reverse	178.086	44.8795	9309.5	9142.03	10756.3	3224.08	9994.04	1840.22
1037	DL-Norvaline	0.9955			MS2 reverse	178.106	311.918	10376.1	22157.4	3449.64	4420	1953.95	1661.14
1061	L-Threonine	0.9058			MS2 reverse	180.087	131.956	77885.8	75631.8	24152.7	22184.2	108299	90436.1
1062	L-homoserine	0.9219			MS2 reverse	180.087	353.767	955.183	857.28	3524.02	3728.98	20420.7	24776.2
1082	Pro-Thr	0.9521			MS2 reverse	181.096	123.741	7756.13	7450.57	10988.1	11738.9	12539.3	5996.46
1099	2-Methyl-3-hydroxybutyric acid	0.9041			MS2 reverse	182.08	57.57	10205.6	12210	12543.9	29063	15657.2	16445
1107			Beta-Tyrosine;L-Threo-3-Phenylserine;Meta-Tyrosine;4-Hydroxy-4-(3-pyridyl)-butanoic acid;o-Tyrosine;L-Tyrosine;4,6,7-Trihydroxy-1,2,3,4-tetrahydroisoquinoline;L-Tyrosine;(S)-3-(p-Hydroxyphenyl)alanine;(S)-2-Amino-3-(p-hydroxyphenyl)propionic acid;Tyrosine;Tyrosine;3-(p-Hydroxyphenyl)alanine;2-Amino-3-(p-hydroxyphenyl)propionic acid;L-threo-3-Phenylserine;3-Amino-3-(4-hydroxyphenyl)propanoate;beta…	8.27867110767489;8.27867110767489;8.27867110767489;8.27867110767489;8.27867110767489;8.27867110767489;8.27867110767489;8.27867110767489;8.27867110767489;8.27867110767489;8.27867110767489;8.27867110767489;8.27867110767489;8.27867110767489;8.27867110767489	MS1 mz matched	182.19	152.687	12802.1	9651.58	63743.6	18736.2	10384.9	10067
1114	Homovanillic acid	0.6504			MS2 reverse	183.064	92.192	16401.9	13560.2	16294.8	21481.8	20797.7	22385.2
1120	DL-Phenylalanine	0.7673			MS2 reverse	183.112	48.274	19587	6051.08	11954.2	14007.1	23535.7	21168.2
1125	5-Aminopentanoic acid	0.7496			MS2 reverse	184.033	139.167	21089.1	13204.9	12347.7	16155.3	23966.9	22070.2
1126	Indole-3-carboxylic acid	0.6122			MS2 reverse	184.041	46.565	1166.75	1216.67	1829.79	2174.66	2197.3	30686.7
1131	4-Pyridoxic acid	0.9859			MS2 forward	184.06	41.657	2475.37	1522.89	4307.39	4375.04	7664.48	11098.8
1132	Purine	0.9417			MS2 reverse	184.063	141.204	11284	7026.62	6218.8	6499.94	23080	25448.6
1153	Pro-Ser	0.9043			MS2 reverse	185.092	109.724	6606.6	6497.53	25692	28855.1	25926.6	26939.8
1171	N-Acetylmannosamine	0.6916			MS2 forward	186.075	104.576	47675.9	39693.6	38611.7	37243.7	34574	36809.8
1177	Indole-3-butyric acid	0.763			MS2 reverse	186.094	92.999	5426.36	6386.48	6795.03	3594.03	5075.6	2015.05
1178					Unmapped	186.098	220.667	7153.49	7965.3	7512.87	7113.99	8181.71	7486.31
1186			Pseudoecgonine;Ecgonine;Otonecine;(1R,4beta,7abeta)-2,3,5,7a-Tetrahydro-1,7a-dihydroxy-7-(hydroxymethyl)-4-methyl-1H-pyrrolizin-4-ium;Ecgonine;Pseudoecgonine;N-Isovaleryl-L-homoserine lactone	2.25947155897595;2.25947155897595;2.25947155897595;2.25947155897595;2.25947155897595;2.25947155897595	MS1 mz matched	186.221	143.697	3139.5	5490.48	9392.09	5436.47	4933.45	3884.46
1187			Pseudoecgonine;Ecgonine;Otonecine;(1R,4beta,7abeta)-2,3,5,7a-Tetrahydro-1,7a-dihydroxy-7-(hydroxymethyl)-4-methyl-1H-pyrrolizin-4-ium;Ecgonine;Pseudoecgonine;N-Isovaleryl-L-homoserine lactone	3.30039417927061;3.30039417927061;3.30039417927061;3.30039417927061;3.30039417927061;3.30039417927061	MS1 mz matched	186.221	122.855	9552.83	6463.33	12642.8	9407.21	5642.46	5282.97
1190			8-Chloroxanthine;3-Phospho-D-glycerate;D-Glycerate 3-phosphate;3-Phospho-(R)-glycerate;3-Phosphoglycerate;Glycerate 3-phosphate;3-Phosphoglycerate;2-Phospho-D-glycerate;D-Glycerate 2-phosphate;2-Phospho-(R)-glycerate	1.17906742040429;9.5293960146943;9.5293960146943;9.5293960146943	MS1 mz matched	186.995	345.13	393029	532074	548284	555954	562901	640424
1195	4-Pyridinecarboxylic acid	0.8666			MS2 reverse	187.046	42.641	1096.33	1875.15	2848.48	420.794	4771.49	2942.63
1199	1,3,5-Benzenetriol	0.7467			MS2 reverse	187.061	34.278	7013.52	1062.1	6481.33	7296.34	1612.98	10639.3
1207	Pro-Ala	0.9793			MS2 reverse	187.107	359.773	2387.3	2519.32	1460.54	1676.48	17947.6	2666.67
1231			5-Pyridoxolactone;6-Methoxy-2(3H)-benzoxazolone;Noradrenochrome;(R)-2-Hydroxy-2H-1,4-benzoxazin-3(4H)-one;Formylanthranilic acid;4-Pyridoxolactone;4-Pyridoxolactone;4-Pyridoxic acid lactone;4-Nitroacetophenone;p-Nitroacetophenone;3,4-Dihydroxymandelonitrile;Formylanthranilate;N-Formylanthranilate;2-(Formylamino)-benzoic acid;5-Pyridoxolactone;HBOA;2-Hydroxy-1,4-benzoxazin-3-one;Isatite	-24.826502109308;-24.826502109308;-24.826502109308;-24.826502109308;-24.826502109308;-24.826502109308;-24.826502109308;-24.826502109308;-24.826502109308;-24.826502109308;-24.826502109308;-24.826502109308;-24.826502109308	MS1 mz matched	188.127	289.878	5606.22	12071.4	17437.8	17413.6	33779.2	54441.6
1247			alpha-Fluoro-beta-ureidopropionic acid;alpha-Fluoro-beta-ureidopropionic acid;2-Fluoro-3-ureidopropionic acid	10.6589637889998;10.6589637889998	MS1 mz matched	189.073	142.127	22270.9	29488	33097.1	29469.9	27505	28001.7
1264	N6,N6,N6-Trimethyl-L-lysine	0.9001			MS2 forward	189.159	533.065	716.876	1164.82	611.912	707.721	1656.01	6719.36
1271	Kynurenic acid	0.997			MS2 forward	190.049	166.523	32919.2	31350.1	41223.1	46896.3	71646.6	63422.7
1339	2-Isopropylmalic acid	0.7964			MS2 reverse	194.103	72.897	57079.9	31343.5	65947.7	33082.3	38273.6	35963.6
1352					Unmapped	194.17	568.95	30911.6	26105.5	63644.5	154302	220948	399233
1359	Gly-His	0.7006			MS2 forward	195.087	208.482	1051.53	955.227	3277.42	3773.39	4876.38	5373.77
1402	Dopamine	0.9643			MS2 reverse	198.049	142.435	7206.52	6108.33	5497.25	4906.43	6549.45	5092.75
1420			(Z)-6-(2-Methoxyvinyl)-7-methyl-2H-1-benzopyran-2-one;Artemidinol;6-(3,4-Methylenedioxyphenyl)-3,5-hexadien-2-one;O-Desmethylnaproxen;Ethyl 2-phenyl-3-furancarboxylate;2-Phenylethyl 2-furancarboxylate;Nepodin;Musizin;1-(1,8-Dihydroxy-3-methylphthalen-2-yl)ethanone;NOP;2-(2-phthalenyloxy)propanoic acid;2-(2-phthoxy)propionic acid;Allenolic acid;6-Hydroxy-2-phthalenepropanoic acid;Bis(4-hydroxyphen…	-7.60972934338926;-7.60972934338926;-7.60972934338926;-7.60972934338926;-7.60972934338926;-7.60972934338926;-7.4047129146351;-7.4047129146351;-7.4047129146351;-7.4047129146351;-7.4047129146351	MS1 mz matched	199.074	41.657	1012.73	16806	15223.2	1470.7	16248.3	8862.12
1425			Cadalene;7-Isopropyl-1,4-dimethylazulene;Guaiazulene;1,4-Dimethyl-7-isopropylazulene	14.2863018475609;14.2863018475609;14.036980754652	MS1 mz matched	199.144	40.26	38225.2	32185.5	32585	99678	15987.5	37276.2
1431					Unmapped	199.66	506.548	166.943	121.787	795.171	1116.65	25526.5	41955.9
1434	p-CHLOROPHENYLALANINE	0.9742			MS2 forward	200.046	44.7975	2736.15	5305	4712.65	7053.87	11734.1	11830
1433	IS	0.9368			MS2 forward	200.047	227.387	2.60883e+06	2.79492e+06	2.26343e+06	2.81003e+06	3.82341e+06	2.64662e+06
1443			O-Phosphohomoserine;O-Phosphothreonine;Iminoerythrose 4-phosphate;gamma-Glutamyl-beta-aminopropiononitrile;gamma-Glutamyl-3-aminopropiononitrile	-15.5701356760991;-15.5701356760991;-15.5701356760991;1.50681305527924	MS1 mz matched	200.102	296.424	2500.29	2453.49	50227.8	52465.5	89359.6	91140.2
1489	3-Hydroxybenzoate	0.9444			MS2 reverse	202.044	227.368	825444	984710	718776	911331	1.11496e+06	880729
1507			3-{[(2E)-4-Amino-4-oxobut-2-enoyl]amino}-L-alanine	-1.29685	MS1 mz matched	202.18	101.886	411176	381020	86256.8	115374	86329.8	59122.4
1534			3-Indolebutyric acid;5-(2-Furanyl)-1,2,3,4,5,6-hexahydro-7H-cyclopenta[b]pyridin-7-one;Methsuximide;Isosalsolidine;Shihunine;Indolebutyric acid;Indole-3-butyric acid;IBA	14.8196927671921;14.8196927671921;14.8196927671921;14.8196927671921;14.9610083181629;14.9610083181629	MS1 mz matched	204.098	373.993	480.195	2149.57	10027.3	11456.1	15778.7	18883.1
1558			2-Oxo-8-methylthiooctanoic acid;8-Methylthio-2-octanoic acid	13.4985	MS1 mz matched	205.085	30.774	31909.2	29061.4	34572.7	26820.7	25181.1	27487.4
1562			Tsibulin 2;Methyl (2E,4Z)-decadienoate;alpha-Terpineol formate;5-Pentyl-3h-furan-2-one;2,2,7,7-Tetramethyl-1,6-dioxaspiro[4.4]non-3-ene;Linalyl formate;4-Hydroxy-4-methyl-7-decenoic acid gamma-lactone;(3E,6Z)-Nonadien-1-yl acetate;Methyl 4,8-decadienoate;6-(3-Hexenyl)tetrahydro-2H-pyran-2-one;Ethyl octynecarboxylate;(2E,6Z)-2,6-Nonadien-1-Yl acetate;Bornyl formate;cis-3-Hexenyl tiglate;Neryl form…	1.75807832242239;1.75807832242239;1.75807832242239;1.75807832242239;1.75807832242239;1.75807832242239;1.75807832242239;1.75807832242239;1.75807832242239;1.75807832242239;1.75807832242239;1.75807832242239;1.75807832242239;1.75807832242239;1.75807832242239;1.75807832242239;1.75807832242239;1.75807832242239;1.64716876402473;1.64716876402473	MS1 mz matched	205.121	38.837	40357.6	38530	45194.6	8989.3	11450.4	12163.4
1573	L-Fucose	1			MS2 reverse	206.102	364.274	12460.6	13775.4	16644	13355.3	24214.4	22777.5
1574			4-Guanidinobutanoic acid;4-Guanidinobutanoate;4-Guanidinobutyric acid	-21.5501069838929;-21.3667702611615	MS1 mz matched	206.102	336.513	3482.72	3538.22	3201.85	3346.13	1938.45	1732.15
1577	Pantothenol	0.7772			MS2 reverse	206.138	53.233	7853.84	10654.8	5628.78	8344.64	7973.29	7280.12
1619					Unmapped	209.103	336.005	2892.34	3064.72	3277.58	3795.53	4559.14	5272.57
1625			Pentylbenzene;Ectocarpen	5.39746104849592;5.40083658957514	MS1 mz matched	209.153	33.452	29060	27971.2	20017.3	19775.1	20231.7	19903.9
1627					Unmapped	210.031	136.859	14811.4	9994.91	7990.56	9469.3	12868.7	9935.58
1643			Calcium glycerophosphate;Calcium beta-glycerophosphate	-23.8435	MS1 mz matched	210.956	345.743	28403.4	29746.4	29427.5	28200	28076.6	32679
1649	3-Methylphenylacetic acid	0.9695			MS2 reverse	211.098	46.2135	11127	11548.6	40561.6	39720	3556.56	2383.2
1652	Phenylacetylglycine	0.996			MS2 reverse	211.107	74.496	8641.6	7803.86	81363.6	77609.1	38075.5	35646.9
1653	L-NG-Monomethylarginine	0.949			MS2 reverse	211.114	41.1335	3533.21	2659.84	33048.9	28309.4	1069.1	1544.75
1673			Phosphocreatine;Mescaline;Isoproterenol;Isopreline;Metaproterenol;Orcipreline;Methoxamine;L-Isopreline;Levisopreline	21.4335349156776;-15.0392571456383;-15.0392571456383;-15.0392571456383;-15.0392571456383;-15.0392571456383	MS1 mz matched	212.118	130.265	21655.4	27116.3	27556.6	15027.3	87392.8	15645
1675	L-Arabinono-1,4-lactone	0.9603			MS2 reverse	212.127	44.4045	3780.69	4682.91	5347.55	4966.69	7060.99	10591.9
1711	Pro-Val	0.9703			MS2 reverse	214.129	373.95	884.557	897.701	22790.4	37545.2	62520.6	76911.1
1737					Unmapped	215.978	25.419	5321.97	4245.06	1089.7	2158.27	2462.46	1010.06
1740			3-Chlorotyrosine;	5.01825468850317;	MS1 mz matched	216.043	261.81	20794.8	22615.1	34180.3	29056.1	36972.9	38918.5
1739			3-Chlorotyrosine;	5.01825468850317;	MS1 mz matched	216.044	309.884	9359.81	11936.7	17043.1	10625.8	25692.4	32894.6
1765	Phosphoglycolic acid	0.8116			MS2 reverse	217.064	260.85	1892.24	2348.91	3081.35	3807.99	4664.46	5104.74
1778	Val-Val	0.9918			MS2 reverse	217.155	330.275	1254.86	6421.67	6304.35	1920.65	1209.42	3390.32
1782			Bergapten;Methoxsalen;8-Hydroxyalanylclavam	4.40585689861252;4.40585689861252;-3.92013924714046	MS1 mz matched	217.19	517.184	80206.5	124212	162875	198635	557416	875816
1797	Ala-Ser	0.796			MS2 reverse	218.113	358.325	1199.89	806.674	11111.9	10821.4	14831.4	17352.1
1811	Dodecanoic acid	0.7568			MS2 reverse	218.211	81.4225	24293.9	23006.5	24632.8	48840.9	28960	48165.9
1845			Prilocaine;Prilocaine	-24.1940359447799;-24.3607306765926	MS1 mz matched	221.152	38.7685	12765.3	14923.3	15318.1	15812.9	23287.1	21780.8
1917	Pro-Gln	0.6471			MS2 forward	226.118	119.931	17452.9	19301	6700.1	19684.8	6319.39	6448.14
1921			Furazolidone;Dinitolmide;Prometon;2,4-Bis(isopropylamino)-6-methoxy-1,3,5-triazine;Terbumeton;Secbumeton	-17.4961349415378;-17.4961349415378;-20.6049946926486;-20.6049946926486;-20.6049946926486	MS1 mz matched	226.154	337.161	397.255	375.791	2332.09	3463.53	5032.88	5733.69
1920			Furazolidone;Dinitolmide;Prometon;2,4-Bis(isopropylamino)-6-methoxy-1,3,5-triazine;Terbumeton;Secbumeton	-17.1177345005996;-17.1177345005996;-20.2265954281249;-20.2265954281249;-20.2265954281249	MS1 mz matched	226.154	321.519	611.04	573.198	6556.01	8343.54	10418.2	11547.8
1922			Furazolidone;Dinitolmide;Prometon;2,4-Bis(isopropylamino)-6-methoxy-1,3,5-triazine;Terbumeton;Secbumeton	-3.92657077268523;-3.92657077268523;-7.03547271040602;-7.03547271040602;-7.03547271040602	MS1 mz matched	226.157	30.7715	68119.6	2751.24	60751.7	74791.7	54475.6	4370.89
1929			Tetranorbiotin	7.44579	MS1 mz matched	226.987	345.325	222364	260089	282470	273020	296825	288165
1956					Unmapped	228.042	138.443	97937	53546.5	43212.8	47819.9	62714.5	59666.2
1957	DL-Indole-3-lactic acid	0.7022			MS2 reverse	228.06	43.728	976.614	1306.07	9331.71	5391.34	2649.05	2191.1
1962	Deoxycytidine	0.8416			MS2 reverse	228.097	195.887	893.016	637.745	860.569	903.459	4259.36	3822.96
1966			Trinitrotoluene;2,4,6-Trinitrotoluene	13.1034	MS1 mz matched	228.134	150.977	3425.39	3149.39	22352.3	23114.5	24835.1	26124.4
1968					Unmapped	228.145	332.459	829.004	766.282	13720.9	18860.8	28092.7	29496.2
1975	Altretamine	0.7874			MS2 reverse	228.195	33.7115	116004	126962	115313	163236	92804.4	77332.1
1996					Unmapped	229.154	283.065	2511.86	2112.99	3723.58	4240.93	1605.1	1418.71
2006			Lamivudine;Lamivudine;3TC;2',3'-Dideoxy-3'-thiacytidine	-4.85435384458534;-4.8024008511954	MS1 mz matched	230.059	267.675	679.427	749.534	4892.48	6959.45	21990.4	18950.8
2012	Pro-Asn	0.9601			MS2 reverse	230.114	330.503	661.346	491.85	3664.79	4035.37	11201	6088.01
2024			TES;N-Tris(hydroxymethyl)methyl-2-aminoethanesulfonic acid	-18.2306	MS1 mz matched	230.247	115.924	270979	224110	581388	370421	237116	146229
2025			TES;N-Tris(hydroxymethyl)methyl-2-aminoethanesulfonic acid	-16.6978	MS1 mz matched	230.248	140.852	102740	112427	290462	168962	94548.7	79554.6
2041	3-Methoxytyramine	0.6742			MS2 reverse	231.111	37.281	14650.2	4804.91	16787.7	16933.9	21085.3	21760.8
2050	Val-Leu	0.9915			MS2 reverse	231.169	352.185	1213.29	1093.26	1819.47	1561.99	4778.32	4146.31
2056			Benzeneacetamide-4-O-sulphate;Paracetamol sulfate;	1.51025791645546;1.51025791645546;	MS1 mz matched	232.02	185.627	19640.8	18402.7	27606	36567.3	29176.9	21329.5
2057			N-Acetyldemethylphosphinothricin;N-Adpt	3.34856	MS1 mz matched	232.038	197.034	2015.82	1741.92	2629.8	3154.71	5363.35	5254.19
2060	Hordenine	0.8543			MS2 reverse	232.074	300.295	5074.08	6058.08	31711.9	36824.8	63252.6	69998.5
2061					Unmapped	232.075	362.055	4039.69	4890.56	50918.3	53023.8	209190	234343
2064	Ala-Thr	0.7427			MS2 reverse	232.128	224.857	212.071	235.113	2462.16	3320.04	4781.32	5063.28
2066	N-(omega)-Hydroxyarginine	0.9443			MS2 forward	232.14	417.074	809.627	1194.51	25198.4	50234.5	30524.9	26834.9
2071			(2E,4E,6Z)-2,4,6-Decatrienoic acid dehydropiperidide;Rotundine A;Metazocine	13.814102915913;13.814102915913;13.8759650688045	MS1 mz matched	232.166	299.596	3221.69	2059.36	2185.06	3217.44	2649.13	1840.29
2086					Unmapped	233.074	39.3315	3561.94	3373.92	4384.22	4018.67	5530.01	6536.98
2107			4-Hydroxy-8-methoxy-2H-furo[2,3-h]-1-benzopyran-2-one;9-Hydroxy-4-methoxypsoralen;5-Hydroxyxanthotoxin	-14.6897633779362;-14.6897633779362;-14.6897633779362	MS1 mz matched	233.185	455.175	44916.3	33722.1	53378.1	59466	154457	134298
2144					Unmapped	235.105	46.7325	4053.44	1879.79	1198.08	4631.31	5704.61	5042.18
2145	His-Pro	0.9427			MS2 forward	235.118	131.904	12295.5	7639.78	158578	164051	168233	167516
2184			Procaine;Procaine;Metabutethamine	-2.47890687072744;-2.57249023406901;-2.57249023406901	MS1 mz matched	237.152	310.57	9268.41	5426.16	3605.62	5174.09	3391.57	4688.68
2205					Unmapped	238.165	254.679	18508.7	14189.6	3075.33	4733.43	6485.39	8256.13
2206					Unmapped	238.18	37.5675	21302.1	15433.2	13332.7	28824.5	15524.1	14063.6
2208			Biopterin;D-Biopterin;Sepiapterin;Deoxyeritadenine;Primapterin;Orinapterin;Dyspropterin;Sepiapterin;6-Pyruvoyltetrahydropterin;6-(1,2-Dioxopropyl)-5,6,7,8-tetrahydropterin;6-Pyruvoyl-5,6,7,8-tetrahydropterin;Biopterin;2-Amino-6-(1,2-dihydroxypropyl)-4(1H)-pteridinone	-7.16058365554778;-7.16058365554778;-7.16058365554778;-7.16058365554778;-7.16058365554778;-7.16058365554778;-7.16058365554778;-7.16058365554778;-7.16058365554778;-7.16058365554778	MS1 mz matched	238.214	33.438	2898.59	16131.5	1687.64	4226.31	15012.1	16048.4
2210			Cystathionine sulfoxide;Flavonol;2'-Hydroxyisoflavone;2-Hydroxymethylanthraquinone;Anthraquinone-2-methanol;7-Hydroxyflavone;7-Hydroxy-2-phenyl-4-benzopyrone;6-Hydroxyflavone;6-Hydroxy-2-phenyl-4-benzopyrone;7-Hydroxyisoflavone;3'-Hydroxyflavone	-19.7414675273625;-22.5041270587192;-22.5041270587192;-22.5041270587192;-22.5041270587192;-22.5041270587192;-22.5041270587192;-22.5041270587192	MS1 mz matched	239.058	45.162	5514.49	58669.8	40598.8	66895.3	5354.22	5507.26
2211			1-(2,4,5-Trimethoxyphenyl)-1,2-propanedione;3,4,5-Trimethoxycinnamic acid;Trans-2, 3, 4-Trimethoxycinnamate;	-11.6950259340851;-11.6950259340851;-11.6950259340851;	MS1 mz matched	239.081	42.902	49089.6	37939.1	24544.7	24837	15673.7	931.041
2221			D-Erythro-imidazole-glycerol-phosphate;Pirimicarb	12.1779611657878;-20.995788244859	MS1 mz matched	239.148	49.2	69166.2	48727.1	35149.1	58092.7	25008.1	38272.8
2220			D-Erythro-imidazole-glycerol-phosphate;Pirimicarb	16.3772581195119;-16.7966305958633	MS1 mz matched	239.148	69.341	49420.6	36898.4	19564.8	51765.8	22901.5	33868.8
2237	Ethyl glucuronide	0.8096			MS2 reverse	240.108	227.871	3567.1	1713.65	888.929	3319.94	4118.15	4455.04
2266			L-Menthyl acetoacetate;	21.5740729591785;	MS1 mz matched	241.178	35.568	2030.58	16426.5	12959.2	50650.3	16155.6	19950.2
2267					Unmapped	241.19	38.1965	18004.3	18905.4	10839.7	50836.2	15621.9	22656.8
2298			Bufotenidine;N,N,N-Trimethylserotonin;5-HTQ	-21.8875	MS1 mz matched	242.283	137.75	2735.74	3145.24	4752.6	3981.22	3304.62	4190.97
2310	Lumichrome	0.9968			MS2 forward	243.087	47.199	15237.8	18001.5	15690.1	12456.2	80293.6	75175.3
2314	Harmane	0.8762			MS2 reverse	243.115	44.268	3759.34	23477.5	22629.2	22837	88005.3	76477.7
2339			Biotin amide;Biotin amide	-4.72019918953401;-4.52481056460863	MS1 mz matched	244.111	285.038	8515.24	9276.58	9324.95	7774.78	6187.11	5156.16
2353			Prolyl-Gamma-glutamate;Gamma-glutamyl-Proline;Glutaminyl-Proline;Prolyl-Glutamine;	12.5779157007689;12.5779157007689;12.5779157007689;12.5779157007689;	MS1 mz matched	244.263	60.993	9751.2	7618.83	26491.5	10895.7	10303.2	5869.05
2359	Phe-Asp	0.9933			MS2 reverse	245.095	143.63	8159.88	8087.14	31635.1	32260.8	31584.9	26074.6
2358			Biotin;Biotin;D-Biotin;Vitamin H;Coenzyme R;C20818;Carbapenem biosynthesis intermediate 2	-0.668201185741372;-0.819375946918529;-0.819375946918529	MS1 mz matched	245.095	122.246	10840.9	17776.5	37464.2	41559.8	42361.3	41106.1
2364	Phe-Pro	0.6225			MS2 forward	245.127	42.095	3739.5	2122.35	14652.4	11793.9	15236.6	14542.3
2366	Pro-Phe	0.9999			MS2 reverse	245.128	43.024	5224.44	4291.48	14477	14247.6	9090.52	16297.9
2374	Arg-Ala	0.9027			MS2 reverse	245.153	115.081	9231.05	10598.4	2697.68	32780.4	28473.4	32218.5
2404	Myristic acid	0.6891			MS2 reverse	246.242	142.548	4048.48	2782.25	4634.96	4344.23	3629.39	4183.08
2402			Debromohymenialdisine;(Z)-Debromohymenialdisine;DBH	18.5865	MS1 mz matched	246.242	47.206	18613.2	11818.9	22641.9	38528.8	23435.7	14393
2403			Debromohymenialdisine;(Z)-Debromohymenialdisine;DBH	19.3555	MS1 mz matched	246.242	72.0315	7646.22	5837.42	11028.8	17991.5	10081.7	8408.4
2410			4-Nitrosobiphenyl	-7.64741	MS1 mz matched	247.092	405.11	21487.2	19046.3	26435.2	30189.1	24719.7	38043.4
2435	His-Gln	0.9841			MS2 reverse	248.112	294.445	1500.79	1677.08	2615.9	2861.47	2981.24	4654.02
2448			1-Hydroxy-6-methoxypyrene;Sudan I;C.I. Solvent Yellow 14	24.4405387236402;-20.9883310828792	MS1 mz matched	249.09	47.846	451.284	14569.8	12597.4	16654.9	2803.74	22854
2454			Pindolol;Pindolol	-20.1331860244931;-20.2222423711024	MS1 mz matched	249.147	45.135	29808.9	26132.6	22689.5	33284.2	40626.2	42749.4
2482					Unmapped	250.949	345.659	156672	157970	178339	163353	165709	174051
2488	Inosine	0.9359			MS2 forward	251.077	120.24	10685.7	9511.85	6022.02	11777.9	9077.12	9463.8
2519	Deoxyadenosine	0.9926			MS2 forward	252.108	133.898	23935.8	29436.6	14739.9	16875	20523.8	22762.1
2521			Didesmethyl doxepin;Prosulfocarb	11.8894116263888;-1.59277263494479	MS1 mz matched	252.144	364.215	45547.6	54872.1	51809.9	68759.6	42496.7	33322.2
2530					Unmapped	252.963	405.298	1453.97	1115.66	1076.59	1530.58	2356.88	2875.23
2532			Cartilagineal	24.5861	MS1 mz matched	252.994	32.77	4015.89	8889.31	4234.99	6147.31	2814.3	3901.34
2533			5-Hydroxy-N-formylkynurenine;N5-(3,4-Dioxo-1,5-cyclohexadien-1-yl)-L-glutamine;5-Hydroxy-N-formylkynurenine;5-Hydroxy-N-formyl-L-kynurenine	-3.53863468954264;-3.53863468954264;-3.45334278023518	MS1 mz matched	253.074	44.1185	7425.52	5185.63	5027.72	5937.07	13446	11830.3
2535	2'-Deoxyinosine	0.9984			MS2 forward	253.092	129.37	7960.18	13937.6	22838.9	23372.5	46751.2	47905.9
2563	Diaminopimelic acid	0.6238			MS2 reverse	254.117	39.108	4847.52	409.92	5961.69	5171.77	9984.15	11212.5
2571			Fepanil;Phepronil;Sisthane	11.163	MS1 mz matched	254.161	297.268	3096.38	2445.92	60024	92611.3	123434	121399
2570			Fepanil;Phepronil;Sisthane	-15.4054	MS1 mz matched	254.161	311.755	1473.14	1897.5	48023.7	70241.6	103656	122269
2573			Isosorbide Dinitrate;4-Heptyloxybenzoic acid;Heptyl p-hydroxybenzoate;Heptylparaben	11.4340743037151;-9.31645981297532;-9.31645981297532	MS1 mz matched	254.172	36.938	2236.47	20514.6	53537.7	27230.3	24253.3	20848.5
2579			Tetranorbiotin	7.44579	MS1 mz matched	254.982	345.13	32073.3	41612.8	41241.5	38559.8	41758.4	48074.4
2583	(+)-Catechin	0.8673			MS2 reverse	255.065	138.17	53408.6	3547.99	1091.43	5009.98	9772.35	13700.6
2584	Daidzein	0.9546			MS2 forward	255.065	120.008	273510	7675.79	10868.5	10888.1	18348.6	22202.6
2606			Dyphylline;Dyphylline;Diprophylline	5.50655161640745;5.50655161640745	MS1 mz matched	255.252	35.145	322588	194765	172148	418050	4832.19	191230
2614			Modafinil;6-Nitrochrysene;7-Nitrobenz[a]anthracene	-12.2651647290629;0;0	MS1 mz matched	256.075	300	4145.68	6517.27	28752.6	32459.8	53627.4	57984
2616					Unmapped	256.081	320.188	12737.1	13888.6	14984.7	13176.3	7070.14	6451.21
2630			1-(Indol-3-yl)propanol 3-phosphate;Indolepropanol phosphate	-21.155	MS1 mz matched	256.202	174.236	4922.14	4967.79	3082.3	3561.62	22707.4	17949.5
2635			Amidithion	-18.2942	MS1 mz matched	256.299	132.859	44616.5	35572.5	40315	31941.7	29721.6	26928.1
2636			Phosfolan	18.6941	MS1 mz matched	256.299	112.502	98571.2	19019.1	46376.3	38804.8	83926	26122
2642			(2S)-Liquiritigenin;(S)-Pinocembrin;Isoliquiritigenin;(E)-2,4,4'-Trihydroxychalcone;7E-Mycosinyl acetate;4'-Methoxybenzophenone-2-carboxylic acid;Emodinanthranol;2-Dehydro-O-desmethylangolensin;Dihydrodaidzein;3,9-Dihydroxypterocarpan;(6aR,11aR)-3,9-Dihydroxypterocarpan;Isoliquiritigenin;Liquiritigenin;7,4'-Dihydroxyflavanone;Pinocembrin;5,7-Dihydroxyflavanone;Hydrangenol;3',5'-Dihydroxyflavanone…	-20.3734427812434;-20.3734427812434;-20.3734427812434;-20.3734427812434;-20.3734427812434;-20.3734427812434;-20.3734427812434;-20.3734427812434;-20.3734427812434;-20.5339402422363;-20.5339402422363;-20.5339402422363;-20.5339402422363;-20.5339402422363;-20	MS1 mz matched	257.068	164.403	30212.1	15414.4	15525.7	24417.5	26570	18632.9
2667	D-Glucuronate	0.7963			MS2 reverse	258.052	159.416	8594.65	1326.39	8070.45	8260.27	8877.01	8597.42
2671	Ribothymidine	0.997			MS2 reverse	258.09	248.685	115746	115408	247893	215932	24856.4	16552.4
2672			Glycerophosphocholine;Tolmetin;Ismine	-3.20455445608321;-12.446267131312;-12.446267131312	MS1 mz matched	258.11	368.892	3846.22	3207.71	3043.43	3068.56	9308.95	10492.4
2681	N-.alpha.-Acetyl-L-arginine	0.6097			MS2 reverse	258.156	378.061	417.188	284.925	4083.26	5509.8	8901.3	16299
2704	1-Methylpseudouridine	0.8059			MS2 reverse	259.093	248.685	14977.1	17199.2	30165.8	25810.7	4357.1	2664.56
2726			Cloethocarb	7.33418	MS1 mz matched	260.07	301.721	1128.12	658.526	7551.31	7760.21	48590.4	36658.2
2741	Lys-Asn	0.9887			MS2 reverse	260.149	306.46	662.711	779.797	671.562	706.844	1814.81	473.69
2743					Unmapped	260.16	337.913	407.171	402.38	655.762	1041.64	4798.22	7344.1
2768	trans-Zeatin	0.9897			MS2 reverse	261.148	30.755	9799.15	11322.2	7402.23	9967.11	6294.5	9453.9
2786			Aspartyl-Glutamine;Gamma-glutamyl-Aspartate;Glutaminyl-Aspartate;Aspartyl-Gamma-glutamate;	24.9410097244404;24.9410097244404;24.9410097244404;24.9410097244404;	MS1 mz matched	262.103	408.573	4562.41	5257.41	10684.5	9217.46	14850	18831.3
2797					Unmapped	262.201	293.491	2779.73	2679.29	2810.54	5818.54	2797.28	2441.95
2801			Aspartyl-Glutamine;Gamma-glutamyl-Aspartate;Glutaminyl-Aspartate;Aspartyl-Gamma-glutamate;NS-102	19.675238743794;19.675238743794;19.675238743794;19.675238743794;13.933134124402	MS1 mz matched	262.237	49.1385	27956.4	25648.3	27463.9	87788.7	36683.4	38158.3
2822	Ser-Pro	0.6978			MS2 reverse	263.124	304.326	1170.33	1396.44	4607.19	4832.35	8782.79	12212.8
2826	cis-4-Hydroxy-D-proline	0.7001			MS2 reverse	263.128	45.162	11631.4	16342.9	14354	24210.3	14269	22426.5
2829			Argyrolobine	-16.4551	MS1 mz matched	263.164	44.3785	14978.2	11675.8	14139.4	19520.9	24867.2	18307.4
2864	Pyridoxal 5'-phosphate	0.8587			MS2 reverse	265.063	112.449	20256.2	19645.6	24749.5	23512.1	54779.2	55893.3
2865	Metyrapone	0.7703			MS2 reverse	265.074	42.718	2789.74	2180.37	2856.41	7864.81	3002.71	3428.74
2892			Agaritinal;(-)-Annoine;Anoine;2,3-Bis(p-methoxyphenyl)acrylonitrile;2,3-Di(4-methoxyphenyl)acrylonitrile	2.80642189015055;-12.4476491481751;-12.4476491481751	MS1 mz matched	266.107	45.863	24402.8	19243	27850.6	32528	45045.4	52793.5
2909	Xanthosine	0.9636			MS2 reverse	267.072	43.6515	5335.62	1428.86	1296.7	6519.69	2652.18	1877.12
2921			Cyprodinil;4-(Dimethylamino)azobenzene;2-Aminoethyl diphenylborite;2-APB	15.1137184045651;15.1137184045651;-11.1045717521803	MS1 mz matched	267.171	31.421	6250.63	11209.8	12461.8	7850	8898.51	6223.41
2926	Adenosine	0.9983			MS2 forward	268.104	159.073	42442.6	29666.1	14659.5	18037.4	25924.8	25945.6
2935	Lys-Val	0.9925			MS2 reverse	268.165	106.044	5763.76	4518.64	15377.9	13312.3	45702.4	46779.5
2944			Dimethylallylpyrophosphate;Isopentenyl pyrophosphate;Amobam	12.9029464634307;12.9029464634307;-4.47136113520581	MS1 mz matched	268.998	345.13	1.17641e+06	1.63286e+06	1.71611e+06	1.72386e+06	1.75409e+06	1.92348e+06
2945			Coumesterol;Coumestrol	-3.70732159041971;-3.8065611787965	MS1 mz matched	269.036	345.731	5216.44	1.57245e+06	1.74729e+06	1.73357e+06	1.80317e+06	9156.77
2964			Sinapinic acid-O-sulphate;5-(3',4',5'-Trihydroxyphenyl)-gamma-valerolactone-4'-O-sulphate;5-(3',4',5'-Trihydroxyphenyl)-gamma-valerolactone-3'-O-sulphate;Pregn-21-ol;5-beta-Pregn-21-ol	16.4326115034704;16.4326115034704;16.4326115034704;4.6010767835794	MS1 mz matched	269.258	31.4345	21736.8	30383.9	57737.8	27937.5	26914.5	23664.9
2976			Selenocystathionine;L-Selenocystathionine	-15.8377916481451;-5.06358554169189	MS1 mz matched	270.156	376.433	891.114	1016.11	21399.4	36112	56350.5	52812.5
2975			Selenocystathionine;L-Selenocystathionine	-13.9047406747273;-3.13051374085463	MS1 mz matched	270.156	360.905	1131.6	1320.14	32377.1	54851.2	80227.6	94491.3
2978			Benzeneacetamide-4-O-sulphate;Paracetamol sulfate;	17.2990926625495;17.2990926625495;	MS1 mz matched	270.192	251.046	951.964	546.415	2523.23	3762.24	3062.7	3619.5
2983			Histidinyl-Asparagine;Asparaginyl-Histidine;	12.4022681659609;12.4022681659609;	MS1 mz matched	270.261	31.4215	6128.96	6429.05	10864.3	8012.78	5152.58	5737.13
2987			(卤)-Mephosfolan;Mephosfolan	-21.4866274817406;-22.6005147011818	MS1 mz matched	270.315	135.435	4540.46	4390.13	11308.9	6218.17	4754.23	5568.46
3001			Estrone;15-Octadecene-9,11,13-triynoic acid;Estrone;3-Hydroxy-1,3,5(10)-estratrien-17-one;Hexestrol;Exestrol;Trenbolone;17-beta-Hydroxyestra-4,9,11-trien-3-one;17beta-Dihydroequilin;Estra-1,3,5(10),6-tetraen-3,17beta-diol;6-Dehydroestradiol;3-Hydroxyestra-1,3,5(10)-trien-16-one	-14.7315325474866;-14.7315325474866;-14.8059312559215;-14.8059312559215;-14.8059312559215;-14.8059312559215;-14.8059312559215;-14.8059312559215	MS1 mz matched	271.165	196.705	27098.9	28042.6	3804.68	3430.56	762.562	737.403
3006			2-(3,4-Dihydroxybenzoyloxy)-4,6-dihydroxybenzoate;Oxandrolone;3alpha,11beta-Dihydroxy-5beta-androstane-17-one;11beta-Hydroxyetiocholanolone;3alpha,11beta-Dihydroxy-5alpha-androstane-17-one;11beta-Hydroxyandrosterone;Androst-5-ene-3beta,17beta,19-triol;3beta-Hydroxy-D-homo-17a-oxa-5alpha-androstan-17-one;Isoandrololactone;Dihydromocolin L	-17.634127130329;-1.63281567629813;-1.63281567629813;-1.63281567629813;-1.63281567629813;-1.63281567629813;-1.63281567629813	MS1 mz matched	271.204	43.643	11292.8	6168.44	8203.79	9949.64	10889.1	12205.2
3015					Unmapped	272.005	150.336	26537.4	15153	13167.7	14626.9	16186.6	13471.7
3016					Unmapped	272.006	135.769	21611.4	18188.8	15634.2	14097.4	15758.1	13944
3031	Pro-Asp	0.9974			MS2 reverse	272.124	166.652	3828.86	1590.16	27255.9	30141.9	21480.8	20813.7
3034			Bupranolol;	3.30353370739427;	MS1 mz matched	272.135	411.598	1110.82	1008.31	5247.78	9300.07	5848.53	8150.82
3044					Unmapped	272.258	36.055	84701.3	90891.5	301605	135918	96788.8	90534.5
3074	Baclofen	0.9367			MS2 reverse	274.086	299.692	158789	167315	889520	934550	1.55887e+06	1.83499e+06
3076			L-Thyronine;1,6-Dihydro-1-(3-methoxyphenethyl)-6-oxonicotinic acid	16.761985315755;16.7912790951263	MS1 mz matched	274.105	311.918	12224.8	8140.29	4836.51	7605.42	6475.6	6592.12
3081			N-Lactoyl ethanolamine phosphate;Octhilinone	-16.8914480474302;15.4843286864282	MS1 mz matched	274.15	374.671	1672.23	1493.38	6319.11	8362.21	13363.3	15026.2
3092	Palmitic acid	0.7765			MS2 reverse	274.273	47.206	1.84684e+06	1.88181e+06	3.16355e+06	3.9718e+06	3.69287e+06	1.88629e+06
3097			beta-2,3,5,6-Tetrachloro-1,4-cyclohexanediol	-23.0225	MS1 mz matched	274.91	347.325	71087.7	64651.6	67096	66946.8	68039.2	40596.6
3133					Unmapped	276.039	361.748	187.14	227.678	2533.93	1903.2	13126.8	15658
3134			Paraoxon;Paraoxon;O,O-Diethyl-O-p-nitrophenylphosphoric acid	-10.5178630112951;-10.6134789329387	MS1 mz matched	276.053	26.045	2336.48	2197.7	1442.71	2222.36	1925.6	1730.72
3141			Cybutryne;Irgarol 1051	-12.2464	MS1 mz matched	276.119	408.612	4591.69	3723.07	5263.65	5487.53	5037.19	9131.96
3151			L-Tyrosine methyl ester 4-sulfate	5.30118	MS1 mz matched	276.28	67.633	7337.38	8732.23	28997.7	24018.1	20542.9	20805.8
3154					Unmapped	276.831	316.978	11042.3	10783.7	12919.9	13238.9	13449.3	15383
3171			Panaquinquecol 2;Ginsenoyne K;Ginsenoyne C;[8]-Shogaol;Cyclandelate;Panaquinquecol 7;Buddledin A;[6]-Shogaol;Shogaol;Sugeonyl acetate;Onchidal;[E,(+)]-2-[(E)-2-Acetoxyethenyl]-4-(2,2-dimethyl-6-methylenecyclohexyl)-2-butel	-9.21380510017831;-9.21380510017831;-9.21380510017831;-9.21380510017831;-9.21380510017831;-9.21380510017831;-9.05231331866035;-9.05231331866035;-9.05231331866035;-9.05231331866035	MS1 mz matched	277.176	304.55	3216.44	3045.16	7530.99	9013.7	46910.7	55685.1
3212					Unmapped	278.952	316.957	1463.3	1568.23	1605.1	1468.88	5733.64	8782.9
3225			(-)-Fumigaclavine B;Chanoclavine-I;Huperzine B;Fumigaclavine B;6,8-alpha-Dimethylergolin-9-beta-ol	17.3201991103778;17.1769254551711;17.1769254551711;17.1769254551711	MS1 mz matched	279.159	30.7715	66424.8	72809.5	75888.8	63415.8	63108.5	65085.7
3251			Isovalerylglucuronide;Tuliposide A;6-Tuliposide A;6-O-(4-Hydroxy-2-methylenebutanoyl)-D-glucose	-13.1785213462116;-13.1785213462116;-13.1785213462116	MS1 mz matched	279.252	35.296	64026.7	69021.7	1536.15	60978.9	52236.4	62627.4
3257			Graveolinine;Avenalumin II;Graveoline;Tolmetin sodium	-18.4274191687705;-18.4274191687705;-18.4274191687705;-9.67296589497728	MS1 mz matched	280.084	183.839	66079.2	102543	38940.6	44783	47110.9	25286.7
3269			Alanyl-Phenylalanine;O-Desmethyl-lacosamide;Hexobarbital;Phenylalanyl-Alanine;Carbetamide;Hexobarbitone;Hexobarbital	-0.391332920431519;-0.391332920431519;-0.391332920431519;-0.391332920431519;-0.42352046292014;-0.42352046292014	MS1 mz matched	281.087	45.865	28551.5	21506.9	1543.78	13386	22715.2	22017.9
3274	Phenylethylamine	0.9197			MS2 reverse	281.137	36.125	22375.6	20221.4	17521.8	21286.1	33290.2	25450.2
3278	Tyr-Val	0.9822			MS2 reverse	281.152	377.82	53337.4	50102.2	52736.5	48633.2	484.84	51978
3302	5-Methoxydimethyltryptamine	0.8436			MS2 reverse	282.156	366.003	2015.92	3393.43	3853.8	4055.39	5880.6	7623.71
3309			2'-O-Methyladenosine;1-Methyladenosine;3'-O-Methyladenosine;N6-Methyladenosine;Dodemorph;Oleamide;Oleyl amide;(Z)-9-Octadecemide	14.5768500422337;14.5768500422337;14.5768500422337;14.5768500422337;0.355527871696028;0.355527871696028	MS1 mz matched	282.278	33.722	24495.1	38435.8	28903.9	160545	21495.1	36093.2
3323			(all-E)-1,7,9-Heptadecatriene-11,13,15-triyne;Miotine;3-Hydroxymonoethylglycinexylidide;Mexacarbate;Zectran	-3.82910211115761;14.405537488577;14.405537488577;14.405537488577	MS1 mz matched	283.174	50.1895	68311.7	53748.7	26851.6	42194.2	21703.7	27700.4
3324					Unmapped	283.175	74.994	51608.2	31952.8	14079.6	29616.7	16556.9	15173.4
3330					Unmapped	283.237	36.3265	11345.8	12986.8	11421.7	26708.6	7488.14	9884.12
3344			(E)-4-[5-(4-Hydroxyphenoxy)-3-penten-1-ynyl]phenol;7-Methoxy-2-methylisoflavone;8-Oxodeoxycoformycin	21.4423988873231;21.4423988873231;-5.63694680399971	MS1 mz matched	284.133	334.287	3595	3025.36	1430.41	1280.52	1547.01	1707.06
3356			Cadralazine;Lysyl-Histidine;Histidinyl-Lysine;Oxtriphylline;Breviamide F;Cyclo(L-Trp-L-Pro)	14.5672770807184;14.5672770807184;14.5672770807184;14.5672770807184;20.5675388448268	MS1 mz matched	284.331	110.292	76219.4	28138.4	154569	112314	36065.4	37916.5
3355					Unmapped	284.331	131.757	26308.6	16128.5	94701.6	58470.1	15560.6	16126.3
3387	Pro-Glu	0.9554			MS2 reverse	286.14	300.306	3022.55	2864.01	7343.6	12177.4	13342.8	12228
3388			2-(Formamido)-N1-(5-phospho-D-ribosyl)acetamidine;Cynometrine	8.31987543337219;11.1254623482479	MS1 mz matched	286.151	414.437	824.704	857.222	3742.4	7145.28	9419.8	12090.7
3402			Faropenem;	-19.1598087733496;	MS1 mz matched	286.311	107.199	2707.35	5873.22	9729.34	27107.3	4083.67	1370.11
3401			Faropenem;	-19.0970713173747;	MS1 mz matched	286.311	50.0045	2810.94	3544.51	7723.51	5368.56	4318.1	2343.16
3415			Schradan;Octamethyl pyrophosphortetramide	7.40776	MS1 mz matched	287.135	399.881	3230.49	3494.2	5303.45	6426.83	8688.15	11133.8
3419			17beta-Estradiol-2,3-quinone;2-Hydroxyestrone;16a-Hydroxyestrone;17beta-Estradiol-3,4-quinone;16b-Hydroxyestrone;16-Ketoestradiol;4-Hydroxyestrone;2,3,4-Trioxycyclopentanone	15.3705889426914;15.3705889426914;15.3705889426914;15.3705889426914;15.3705889426914;15.3705889426914;15.3705889426914;4.51845121601749	MS1 mz matched	287.161	201.956	1126.69	923.013	1798.01	1852.55	4363.4	4199.28
3431			Tetraphyllin B;Volkenin	1.52002520763384;1.52664310924151	MS1 mz matched	288.101	275.514	4752.08	4647.53	5339.62	5552.64	7636.1	8387.14
3440			N-Jasmonoylisoleucine;Lycofawcine;(-)-Jasmonoyl-L-isoleucine;(-)-JA-L-Ile	4.15086605589285;4.0221565132938;4.0221565132938	MS1 mz matched	288.192	339.137	616.098	669.513	4134.53	4382.1	4764.77	5589.42
3464	L-leucyl-L-proline	1			MS2 reverse	289.179	37.9615	62947.8	70271.7	73546.6	71217.1	101555	119000
3470			2-(3,4-Dihydroxybenzoyloxy)-4,6-dihydroxybenzoate;Oxandrolone;3alpha,11beta-Dihydroxy-5beta-androstane-17-one;11beta-Hydroxyetiocholanolone;3alpha,11beta-Dihydroxy-5alpha-androstane-17-one;11beta-Hydroxyandrosterone;Androst-5-ene-3beta,17beta,19-triol;3beta-Hydroxy-D-homo-17a-oxa-5alpha-androstan-17-one;Isoandrololactone;Dihydromocolin L	-17.634127130329;-1.63281567629813;-1.63281567629813;-1.63281567629813;-1.63281567629813;-1.63281567629813;-1.63281567629813	MS1 mz matched	289.216	44.3215	27488.4	37097.8	28870.9	36707	27434.9	22214.2
3486	Trimethoprim	0.661			MS2 reverse	290.134	369.207	1824.49	1780.81	22798.5	39846.2	60909	56867.3
3493					Unmapped	290.269	47.206	132363	96462.3	218890	244848	196409	104993
3515			(2E)-Piperamide-C5:1;(E,E)-Piperlonguminine;alpha-Erythroidine;beta-Erythroidine;Lucrine;Norgalanthamine;N-Demethylgalanthamine;(-)-8-Demethylmaritidine;Normaritidine;Sanguinine;4'-O-Methylnorbelladine	-1.80678895604166;-1.80678895604166;-1.83058653818943;-1.83058653818943;-1.83058653818943;-1.83058653818943;-1.83058653818943;-1.83058653818943;-1.83058653818943	MS1 mz matched	291.173	148.529	13078.1	16168.3	20651.9	23689.3	39855.8	34724.1
3514			1-Octen-3-yl glucoside;Azatadine	1.52391881249347;-16.9523358568188	MS1 mz matched	291.173	133.614	49592.3	38877.9	52673.9	39468.2	62197.4	70911.1
3516					Unmapped	291.195	37.9615	133116	132203	145483	147939	190956	193208
3537			Metipranolol;Nadolol;Metipranolol	-9.72981338017028;-9.72981338017028;-9.70264623518809	MS1 mz matched	292.181	405.218	4952.26	5848.53	9909.59	7822.99	8254.8	6764.77
3545					Unmapped	292.959	345.13	433220	574098	578311	584231	585717	636008
3547			Coriandrone E;	14.2158330328599;	MS1 mz matched	293.047	141.619	10991.4	10171.8	11643.2	12096.4	12574.4	12107.2
3552	EDTA	0.996			MS2 forward	293.098	404.921	843874	860896	1034702	1.30965e+06	1.07472e+06	1.39324e+06
3556	Tyr-Glu	0.7271			MS2 reverse	293.113	162.392	8417.67	8218.37	9812.31	8772.94	8559.98	7739.5
3559			Gamma-Glutamyl Glutamine;Norophthalmic acid;(5-L-Glutamyl)-L-glutamine;N-Succinyl-L-citrulline	0.962154521375843;0.962154521375843;1.09046616351969;1.09046616351969	MS1 mz matched	293.149	46.51	15419.8	1746.24	11701.1	24561.9	21298.4	14987.5
3607	Tyr-Met	0.7462			MS2 forward	295.117	35.042	9464.49	7513.81	6789.87	7312.8	9540.11	7809.49
3659					Unmapped	296.258	34.6965	10583.4	7388.7	10685.4	32954.9	9096.58	12889
3660			Mebendazole;N6,N6-Dimethyladenosine	5.54873181746759;-0.546911642604244	MS1 mz matched	296.294	32.7495	2211.24	3414.94	3378.2	5613.62	10007.3	11916.3
3728			(S)-Annocherine A;Tridemorph;2,6-Dimethyl-4-tridecylmorpholine	16.9781702513685;24.0417862976874	MS1 mz matched	298.31	36.055	55473.4	54285.6	63905	56365.2	34745.5	49781.6
3730			(+)-Erythraline;(卤)-Clausenamide;(卤)-Aegeline;Lansamide 3;Oripavine;Codeinone;(5alpha)-7,8-Didehydro-4,5-epoxy-3-methoxy-17-methylmorphin-6-one;Neopinone;Oripavine;(-)-Apoglaziovine;Glaziovine;3-Hydroxyestra-1,3,5(10),7-tetraene-16,17-dione 16-oxime;Tuduranine	-7.583360125783;-7.583360125783;-7.583360125783;-7.583360125783;-7.583360125783;-7.583360125783;-7.583360125783;-7.583360125783;-7.583360125783;-7.583360125783;-7.583360125783;-7.583360125783	MS1 mz matched	298.346	59.138	5922.25	8277.28	33816.5	15685.4	7988.61	7673.01
3731			(+)-Erythraline;(卤)-Clausenamide;(卤)-Aegeline;Lansamide 3;Oripavine;Codeinone;(5alpha)-7,8-Didehydro-4,5-epoxy-3-methoxy-17-methylmorphin-6-one;Neopinone;Oripavine;(-)-Apoglaziovine;Glaziovine;3-Hydroxyestra-1,3,5(10),7-tetraene-16,17-dione 16-oxime;Tuduranine	-6.25427949170516;-6.25427949170516;-6.25427949170516;-6.25427949170516;-6.25427949170516;-6.25427949170516;-6.25427949170516;-6.25427949170516;-6.25427949170516;-6.25427949170516;-6.25427949170516;-6.25427949170516	MS1 mz matched	298.347	101.645	4717.58	5726.76	17444.9	35046.8	10939.5	6674.76
3788	Trp-Ile	0.6166			MS2 reverse	300.167	419.079	30353.7	45163	40132	49830.5	54635.5	65652.2
3791			Ethylketocyclazocine;EKC	11.3581	MS1 mz matched	300.192	373.036	1589	1699.78	3420.93	3384.61	78230.9	100875
3792					Unmapped	300.201	50.453	58896.3	37685.8	26723.4	33842	17923.6	24041.5
3797			7-Methylxanthosine	15.0428	MS1 mz matched	300.265	37.777	11666.3	8526.56	7027.41	11682.5	8062.38	3576.52
3834			(S)-Tetrahydroprotoberberine;(S)-7,8,13,14-Tetrahydroprotoberberine	-17.4367	MS1 mz matched	302.08	355.105	6309.35	6321.94	7849.09	7495.12	7844.54	9878.31
3845					Unmapped	302.196	202.382	22684	18474.6	11098.8	11861.9	9143.43	6263.52
3857			5,6,7,3',4'-Pentahydroxyisoflavone;Tricetin;2',4',5,7,8-Pentahydroxyisoflavone;Quercetin;Morin;5,7,8,3',4'-Pentahydroxyisoflavone;6-Hydroxyluteolin;Quercetin;3,3',4,5,7-Pentahydroxyflavone;3,5,7,3',4'-Pentahydroxyflavone;8-Hydroxykaempferol;2'-Hydroxypseudobaptigenin;Bracteatin;6-Hydroxykaempferol;6-Hydroxyluteolin;5,6,7,3',4'-Pentahydroxyflavone;Hypolaetin;8-Hydroxyluteolin;Isoetin;5,7,2',4',5'-…	3.63955219614712;3.63955219614712;3.63955219614712;3.63955219614712;3.63955219614712;3.63955219614712;3.63955219614712;3.482951251458;3.482951251458;3.482951251458;3.482951251458;3.482951251458;3.482951251458;3.482951251458;3.482951251458;3.482951251458;3.482951251458;3.482951251458;3.482951251458	MS1 mz matched	303.044	33.381	13216.5	14333	14195.5	15734.2	17112.3	18504.9
3862			2-Methyl-1-[2,4,6-trihydroxy-3-(3-methyl-2-butenyl)phenyl]-1-propanone;Tavulin;Tatridin B;(1beta,8beta)-1,8-Dihydroxy-3,7(11)-eudesmadien-12,8-olide;(S)-Abscisic acid;(10R,11R)-Pterosin L;Heliespirone A;Alkhanin;Enokipodin C;Curcolonol;Isoamberboin;Abscisic acid;Hulupinic acid;15-Hydroxymarasmen-3-one;(8betaOH,10beta)-8-Hydroxy-3-oxo-7(11)-eremophilen-12,8-olide;Istanbulin A;Umbellifolide;3-Epiar…	10.7554376867737;10.7554376867737;10.7554376867737;10.7554376867737;10.7554376867737;10.7554376867737;10.7554376867737;10.7554376867737;10.7554376867737;10.7554376867737;10.7554376867737;10.7554376867737;10.7554376867737;10.7554376867737;10.7554376867737;10.7554376867737;10.7554376867737;10.7554376867737;10.7554376867737;10.7554376867737;10.7554376867737;10.7554376867737;10.7554376867737;10.75543…	MS1 mz matched	303.097	43.9395	2077.05	2131.31	9342.68	8673.8	9585.75	10192.5
3865			7-(4-Hydroxyphenyl)-1-phenyl-4-hepten-3-one;	2.39196422890335;	MS1 mz matched	303.134	295.932	5760.32	6148.91	8469.3	7819.21	8247.18	9660.79
3866	Methyl 2-aminobenzoate	0.8104			MS2 reverse	303.134	43.5745	7209.02	8220.4	7169.08	9128.28	6823.18	9986.85
3883			Chlorambucil;Chlorambucil	-7.5369717374816;-7.58877297126886	MS1 mz matched	304.078	194.532	22549.7	22704.8	23531	19769.3	16262.1	13478.1
3902			2'-O-Methyladenosine;1-Methyladenosine;3'-O-Methyladenosine;N6-Methyladenosine;Dodemorph;Oleamide;Oleyl amide;(Z)-9-Octadecemide	14.5768500422337;14.5768500422337;14.5768500422337;14.5768500422337;0.355527871696028;0.355527871696028	MS1 mz matched	304.263	30.774	8927.82	9250.83	5095.2	9432.11	8777.28	6889.75
3904					Unmapped	304.299	108.366	13977.9	8253	10438.9	12470	8335.82	7215.13
3924			2-Polyprenyl-3-methyl-5-hydroxy-6-methoxy-1,4-benzoquinone;3-Polyprenyl-4-hydroxy-5-methoxybenzoate;4'-Oxonebramine	22.6302971916642;22.6302971916642;-1.17465390764559	MS1 mz matched	305.174	38.472	32794.5	34291.9	37439.2	42051.8	50334.6	53811.3
3955			4-(beta-D-Ribofuranosyl)aniline 5'-phosphate	22.1367	MS1 mz matched	306.228	284.353	1576.77	1386.27	1149.94	3957.05	1222.66	963.945
3970			Agaritinal;(-)-Annoine;Anoine;2,3-Bis(p-methoxyphenyl)acrylonitrile;2,3-Di(4-methoxyphenyl)acrylonitrile	2.80642189015055;-12.4476491481751;-12.4476491481751	MS1 mz matched	307.15	45.9085	175665	2130.35	174327	203418	3654.04	174836
3971	Lys-Pro	0.6729			MS2 forward	307.168	243.231	11536	10178.2	9764.07	10237.3	17800.7	15107.9
3976			Capsiate;5'-Carboxy-gamma-chromanol;Compactin diol lactone;ML-236A;Di-n-pentyl phthalate;Diamyl phthalate;Capsiate	2.90904355256532;2.90904355256532;2.93941762298917;2.93941762298917;2.93941762298917	MS1 mz matched	307.19	37.561	88883.5	103763	104559	94112.9	140951	136755
3978			2-(3,4-Dihydroxybenzoyloxy)-4,6-dihydroxybenzoate;Oxandrolone;3alpha,11beta-Dihydroxy-5beta-androstane-17-one;11beta-Hydroxyetiocholanolone;3alpha,11beta-Dihydroxy-5alpha-androstane-17-one;11beta-Hydroxyandrosterone;Androst-5-ene-3beta,17beta,19-triol;3beta-Hydroxy-D-homo-17a-oxa-5alpha-androstan-17-one;Isoandrololactone;Dihydromocolin L	-17.634127130329;-1.63281567629813;-1.63281567629813;-1.63281567629813;-1.63281567629813;-1.63281567629813;-1.63281567629813	MS1 mz matched	307.226	44.016	114342	137502	105564	135300	89319.6	86206.5
4036			4R,5R,6S-Trihydroxy-2-hydroxymethyl-2-cyclohexen-1-one 6-(2-hydroxy-6-methylbenzoate);Sclareol;(13R)-Labd-14-ene-8alpha,13-diol;Icosadienoic acid;Eicosadienoic acid;11,14-Icosadienoic acid;(11Z,14Z)-Icosa-11,14-dienoic acid;11,14-Eicosadienoic acid;(11Z,14Z)-Eicosa-11,14-dienoic acid	-19.1804097076323;19.0968026560123;19.0968026560123	MS1 mz matched	309.277	45.513	7067.02	5356.38	7516.19	8180.95	4247.21	4019.86
4041					Unmapped	310.036	264.485	12563.3	10140.3	7675.12	6488.03	5928.54	6781.35
4058					Unmapped	310.258	31.445	7675.54	5904.17	3044.95	60479.9	39157.2	6788.02
4061			Cryptodorine;Piperolactam C;Lumarine	-20.8320940396781;-20.8320940396781;-20.8320940396781	MS1 mz matched	310.31	32.8035	48763.5	38384.7	59637.2	59288.8	36991.5	41549.1
4089			Modafinil;6-Nitrochrysene;7-Nitrobenz[a]anthracene	-12.2651647290629;0;0	MS1 mz matched	312.041	300.295	2340.99	2239.18	10663.6	11330.2	29822.2	29628.5
4090					Unmapped	312.062	235.126	1633.8	2451.09	2172.37	3641.52	6050.97	6379.45
4092			Tricrozarin A	8.16222	MS1 mz matched	312.075	165.126	66802	24117.5	29465.5	28654.3	34844.7	29764
4117					Unmapped	312.362	109.111	33172.2	9982.76	19389.7	14835.6	7358.08	13399.7
4116					Unmapped	312.362	130.491	10318.2	4255.11	14985.1	10140.1	2875.06	5835.73
4136			Tertatolol;Pyrifenox	14.908155101038;3.72674300620128	MS1 mz matched	313.202	44.434	26485.8	26442.3	30944.9	30743.9	4131.24	18317.2
4139			12,13-DiHODE;15,16-DiHODE;9,10-DiHODE;8(R)-Hydroperoxylinoleic acid;(卤)-(E)-13-Hydroxy-10-oxo-11-octadecenoic acid;13-L-Hydroperoxylinoleic acid;9(S)-HPODE;(9Z,11E)-(13S)-13-Hydroperoxyoctadeca-9,11-dienoic acid;(9Z,11E)-(13S)-13-Hydroperoxyoctadeca-9,11-dienoate;13(S)-HPODE;13S-Hydroperoxy-9Z,11E-octadecadienoic acid;(9Z,12Z)-(11S)-11-Hydroperoxyoctadeca-9,12-dienoic acid;(9Z,12Z)-(11S)-11-Hydro…	23.5733228626445;23.5733228626445;23.5733228626445;23.5733228626445;23.5733228626445;23.5733228626445;23.5733228626445;23.4436077751785;23.4436077751785;23.4436077751785;23.4436077751785;23.4436077751785;23.4436077751785;23.4436077751785;23.4436077751785;23.4436077751785;23.4436077751785;23.4436077751785;23.4436077751785	MS1 mz matched	313.237	44.412	26038.3	25625.5	31900.5	28694.8	22910	20600.3
4142			Pteroic acid	1.22133	MS1 mz matched	313.284	32.3535	11065	12464.7	14675.2	12021.3	2433.88	5152.07
4175			Laurelliptine;Moupinamide;N-cis-Feruloyltyramine;Muricinine;Laurolitsine;N-Feruloyltyramine;trans-N-Feruloyltyramine;Acetylcaranine;Belamarine;Kresoxim-methyl;BAS 490 F;Laurolitsine	-20.4488431065692;-20.4488431065692;-20.4488431065692;-20.4488431065692;-20.4488431065692;-20.4488431065692;-20.4488431065692;-20.4488431065692;-20.4488431065692	MS1 mz matched	314.341	102.469	2728.39	6654.61	10027.6	40587.6	4499.97	1788.05
4174			Laurelliptine;Moupinamide;N-cis-Feruloyltyramine;Muricinine;Laurolitsine;N-Feruloyltyramine;trans-N-Feruloyltyramine;Acetylcaranine;Belamarine;Kresoxim-methyl;BAS 490 F;Laurolitsine	-17.8265173715221;-17.8265173715221;-17.8265173715221;-17.8265173715221;-17.8265173715221;-17.8265173715221;-17.8265173715221;-17.8265173715221;-17.8265173715221	MS1 mz matched	314.342	131.727	2428.78	2283.06	3017.18	14651.3	1933.6	1032.43
4177					Unmapped	314.787	316.873	19375	19166.4	20418.3	21873.1	24901	25485.7
4182			trans-Grandmarin;(S)-Angelicain;Dihydromikanolide;Picrotoxinin	-5.77963266087765;-5.77963266087765;-5.82003028460006;-5.82003028460006	MS1 mz matched	315.08	408.997	6355.49	7778.42	14292.8	18447.4	9250.71	7474.71
4209			Oxfendazole;	5.1487336872812;	MS1 mz matched	316.069	416.465	2522.67	3490.24	2628.65	3586.95	3693.71	4851.12
4233					Unmapped	316.921	345.443	139505	148909	145983	156608	146860	147086
4253	15-Deoxy-delta-12,14-PGJ2	0.6482			MS2 reverse	317.213	36.4545	27092	25665.5	11575.4	13197	37883.8	32118.8
4278			N-(1-Deoxy-1-fructosyl)histidine;Phytosphingosine;4-D-Hydroxysphinganine	16.3913604743377;23.3251285089594	MS1 mz matched	318.3	47.206	87360.5	235518	235341	319677	158342	126689
4284			3,5-Dibromo-4-hydroxybenzoate	0.337937	MS1 mz matched	318.901	347.763	36825.2	33679.6	34038.3	33527.3	31981.3	33767.6
4296			4',7-Di-O-methylcatechin;Paeoniflorigenone;Paeonilactone C	6.58985184559252;6.71025112980206;6.71025112980206	MS1 mz matched	319.112	46.565	8091.41	4999.39	6346.53	5368.4	1415.45	6680.08
4300			Tyrosyl-Histidine;Histidinyl-Tyrosine;Asparaginyl-Tryptophan;Tryptophyl-Asparagine;Meclofemate sodium;Meclofemic acid sodium salt	6.8993199218056;6.8993199218056;6.8993199218056;6.8993199218056;14.145138551655	MS1 mz matched	319.143	299.69	2277.17	2562.4	12995.3	13187	18756.4	25815.8
4303			Fluvoxamine;Fluvoxamine	-13.0530505895548;-13.0137621384505	MS1 mz matched	319.151	37.896	29386.4	26912.6	5103.33	30279.2	6869.55	7149.81
4310			Acebutolol;Istamycin KL1	-8.64770244584011;3.27185322825755	MS1 mz matched	319.189	32.7265	14736.1	14382	32329.7	16560.3	16189.9	16848
4306	Isovalerylglycine	0.9551			MS2 reverse	319.189	45.162	8419.31	11136.4	13757.8	13202.8	20925.3	21949.5
4320			N-Acetylgalactosamine 4-sulphate;N-Acetylglucosamine 6-sulfate;N-Acetylgalactosamine 6-sulfate;beta-Snyderol	-19.9156241391593;-19.9156241391593;-19.9156241391593;8.63035015313104	MS1 mz matched	319.3	33.528	7236.14	10597	9676.64	24258.3	6402.72	7858.83
4334			Pendimethalin	-12.8051	MS1 mz matched	320.092	133.548	314855	181549	83286.6	52336.2	170933	119941
4333			Cybutryne;Irgarol 1051	-4.34549	MS1 mz matched	320.092	148.751	1.85173e+06	1.17896e+06	332210	166519	677533	600478
4365			Mycophenolic acid;Helipyrone;Oleacein;PR-toxin;PR Toxin;Arctolide;Conchosin B;Mycophenolate	-3.11814734242154;-3.11814734242154;-3.11814734242154;-3.15438296159318;-3.15438296159318;-3.15438296159318;-3.15438296159318	MS1 mz matched	321.125	46.538	2663.85	8492.1	12215.8	9639.05	12639.6	12574.3
4376			AICAR;Shiromodiol diacetate;Piperonyl butoxide;Mocolin J acid	8.27885061162748;13.8967201671093;13.8967201671093;13.8967201671093	MS1 mz matched	321.205	44.3825	29594.4	31592.5	29086.9	36369.6	42586	40179.2
4380	Erucic acid	0.8144			MS2 forward	321.315	32.417	22465.6	17485.1	27930.4	54169.1	15526.4	20518.4
4416			1D-1-Guanidino-3-amino-1,3-dideoxy-scyllo-inositol 4-phosphate;N1-Amidinostreptamine 6-phosphate;1D-1-Guanidino-3-amino-1,3-dideoxy-scyllo-inositol 6-phosphate	-20.6524715346828;-20.6524715346828	MS1 mz matched	323.185	39.739	35365.3	33562.5	39569.5	39403.1	44640.5	54849.8
4456			Hydroxygaleon;Austrobailignan 7;1,2,3,4-Tetrahydro-1-[1-hydroxy-3-(4-hydroxyphenyl)-2-propenyl]-7-methoxy-2,6-naphthalenediol;7-Hydroxyaustrobailignan 5;Phaseollidin hydrate;Deoxymiroestrol;3-Lilylflaviolin	-7.96091211910791;-7.96091211910791;-7.96091211910791;-7.96091211910791;-7.89135186750118;-7.89135186750118;-7.89135186750118	MS1 mz matched	325.139	197.489	2306.27	2451.2	3108.94	3348.8	5763.35	5525.8
4460	Retinol (Vitamin A)	0.6764			MS2 reverse	325.201	41.9045	37879.9	38402.2	46934.8	45935.1	59491.5	61534.3
4467			1-Acetoxy-2-hydroxy-16-heptadecyn-4-one;Decylubiquinol;6-Decylubiquinol;2-Decyl-5,6-dimethoxy-3-methyl-1,4-benzenediol;Dihydromocolin L acid	22.6801919951055;22.5552778722057;22.5552778722057	MS1 mz matched	325.237	44.386	84271.2	99262.5	83285.2	109055	75509.4	67070.3
4469			Nitrovin;Difurazone	17.4863	MS1 mz matched	325.272	45.858	5235.43	5782.82	6821.14	5569.68	10997.2	9805.63
4470			Grevilline A;Sterigmatocystin;Portulacaxanthin I	4.56327981350592;4.56327981350592;-0.679030238743313	MS1 mz matched	325.286	32.1125	67983.6	40900.7	58965.9	58669	55643.5	17905.6
4473					Unmapped	325.321	31.102	63304.1	41767.7	1871.8	2432.19	49124.8	32701.7
4491			Dapiprazole;Bisoprolol;N-(3-Hydroxy-7-cis-tetradecenoyl)homoserine lactone;10-Nitrolinoleic acid;10-nitro-9-cis,12-cis-octadecadienoic acid;10-nitro-9-cis,12-cis-octadecadienoate;(9E,12Z)-10-Nitrooctadeca-9,12-dienoic acid;12-Nitrolinoleic acid;12-Nitro-9-cis,12-cis-octadecadienoic acid;(9Z,12E)-12-Nitrooctadeca-9,12-dienoic acid	16.3953355827971;20.5337653620054;20.5337653620054;20.5337653620054;20.5337653620054	MS1 mz matched	326.232	37.2685	33301.9	34739.2	75083.4	78072.1	66802.5	112486
4533			Desloratadine;Porphyrin;Nemertelline	10.7173371593684;16.767605502103;16.767605502103	MS1 mz matched	328.16	335.348	4391.7	4082.88	2337.75	2235.42	2145.24	2746.68
4543					Unmapped	328.26	139.849	1959.16	23773.8	21897.1	5337.7	6309.21	22549.5
4550					Unmapped	329.007	347.378	6271.35	6678.28	6567.81	6226.79	13873.5	17104.8
4555			Aflatoxin Q1;Aflatoxin M1;Aflatoxin M4;2,3-Epoxyaflatoxin B1;Rhamnalpinogenin;Aflatoxin G;(-)-Acanthocarpan;Aflatoxin G1;Aflatoxin M1;Aflatoxin Q1;Aflatoxin B1-exo-8,9-epoxide;2,3-Epoxyaflatoxin B1;Aflatoxin B1-endo-8,9-epoxide	-0.9227018414986;-0.9227018414986;-0.9227018414986;-0.9227018414986;-0.9227018414986;-0.9227018414986;-0.914471604533515;-0.914471604533515;-0.914471604533515;-0.914471604533515;-0.914471604533515;-0.914471604533515	MS1 mz matched	329.069	44.408	2500.4	11687.4	5567.7	6508.94	6248.78	5626.57
4564			7-hydroxyolanzapine;2-hydroxymethylolanzapine;Pencycuron	-0.0252944069062642;-0.0252944069062642;4.79590362721856	MS1 mz matched	329.136	353.673	519.063	582.033	1342.23	1646.78	7957.71	10500.8
4569			Gibberellin A123;3b,8b-Dihydroxy-6b-angeloyloxy-7(11)-eremophilen-12,8-olide;3b,8a-Dihydroxy-6b-angeloyloxy-7(11)-eremophilen-12,8-olide;3b-Hydroxy-6b-(2,3-epoxy-2-methylbutanoyloxy)-7(11)-eremophilen-12,8b-olide;Eremopetasitenin A1;12-Oxo-20-carboxy-leukotriene B4;5-(4'-Hydroxyphenyl)-gamma-valerolactone-4'-O-glucuronide;Blumealactone A;Cinncassiol C2;Gibberellin A97;Gibberellin A74;3b,9b-Dihydr…	-23.5828366644104;-23.5828366644104;-23.5828366644104;-23.5828366644104;-23.5828366644104;-23.5828366644104;-23.5828366644104;-23.5828366644104;-23.5828366644104;-23.5828366644104;-23.5828366644104;-23.5828366644104;-23.5828366644104;-23.5828366644104;-1.	MS1 mz matched	329.158	30.1335	12799.8	16852.1	9756.55	15453.6	11468.2	11611
4601					Unmapped	330.336	47.199	75073.3	57337.4	148441	415212	38615.3	27909.8
4604	Inosine 5'-monophosphate (IMP)	0.9947			MS2 reverse	331.045	422.451	26303.5	43466.2	30804.3	29027.7	27663.1	31451.5
4634			Malvidin;Malvidin chloride	-1.26011	MS1 mz matched	332.081	43.847	2597.99	2997.32	3109.26	587.52	3892.22	4260.18
4638			Ciprofloxacin;Ciprofloxacin	12.6329819877022;12.6924754147143	MS1 mz matched	332.137	300.306	1106.03	916.227	4512.24	4771.57	6055.45	5535.6
4656			Lead nitrate	-0.839277	MS1 mz matched	332.952	345.13	129729	142496	146459	145712	149019	147908
4669			Spectinomycin;Spectinomycin	-1.05702596013684;-1.20424472166423	MS1 mz matched	333.166	413.964	799.455	758.855	2915.41	3042.63	38534.5	71096
4673			dIMP;Callicarpone;7beta,12alpha-Dihydroxykaurenolide;Marrubiin;Premarrubiin;Gibberellin A14 aldehyde;Gibberellin A12;Gibberellin A53 aldehyde;17beta-Hydroxy-4-oxa-5alpha-androst-1-en-3-one acetate;13-Hydroxy-2-(hydroxymethylene)-3-oxo-13,17-seco-5alpha-androstan-17-oic acid, delta-lactone;5,6-Epoxy-18R-HEPE;5,6-Epoxy,18R-hydroxy-7E,9E,11Z,14Z,16E-eicosapentaenoic acid	-1.73205469127479;21.7478208830744;21.7478208830744;21.7478208830744;21.7478208830744;21.7478208830744;21.7478208830744;21.7478208830744;21.7478208830744;21.7478208830744;21.7478208830744	MS1 mz matched	333.206	45.094	21645.6	13867.9	14549.5	16883	32247.4	33121.7
4702			2,4,12-Octadecatrienoic acid isobutylamide;	-24.8215464815009;	MS1 mz matched	334.295	48.042	20019.9	19348.4	20768.9	51803.4	9974.88	14146.2
4726			(+)-Quebrachidine;Quebrachidine;2,2-Dimethyl-3-(4-methoxyphenyl)-4-ethyl-2H-1-benzopyran-7-ol acetate	-19.0034211057526;-19.0034211057526;12.7780104637915	MS1 mz matched	335.16	42.905	19391.6	17721.9	3555.89	22085.5	23864.9	26286.2
4731	Pro-Arg	0.651			MS2 reverse	335.184	70.127	4428.43	9690.89	14446.2	15426.6	19867.9	20377.7
4746			S-Formylglutathione;S-Formylglutathione	0.833833910761356;0.895312056485647	MS1 mz matched	336.086	36.125	89047.1	3908.25	6740.98	6475.24	42687.8	24817.5
4767			Tamarixetin;Mycochromone;Dihydroisorhamnetin;Tridihexethyl	-6.91219191266065;-6.91219191266065;-6.91219191266065;-11.6249952478299	MS1 mz matched	336.311	24.729	10476.8	6771.38	4200.32	16603	3906.9	4173.24
4768			Acenocoumarol;Boc-Asn-OPhNO2	15.5663828397341;10.4718769255519	MS1 mz matched	336.326	33.6665	59215.1	45329	68688.7	168856	41868.3	40695.8
4785			Leflunomide;A771726;Leflunomide	17.3940526403762;17.3940526403762;17.3940526403762	MS1 mz matched	337.165	39.088	7354.96	5225.13	90888.1	72440.9	59472.2	13317.9
4786	(+)-Methamphetamine	0.9526			MS2 reverse	337.2	33.9585	51210.6	42443.8	76090.1	55936.4	50934.4	49798.8
4792	Jasmine lactone	0.658			MS2 reverse	337.237	70.878	6720.12	5030.37	4970.39	9972.72	13024.6	11964
4814	Met-Lys	0.6379			MS2 forward	338.171	378.382	3200.72	4070.12	6084.96	5563.51	8489.32	6736.8
4823	Erucamide	0.9798			MS2 forward	338.341	32.7265	605025	550628	771276	1.60222e+06	469567	566570
4843			AICAR;Shiromodiol diacetate;Piperonyl butoxide;Mocolin J acid	8.27885061162748;13.8967201671093;13.8967201671093;13.8967201671093	MS1 mz matched	339.216	44.776	24294.1	20438.6	25390.2	19692.6	24101	21366.2
4846			13,14-Dihydro PGE1;Prostaglandin F1a;13,14-Dihydro PGF2a;Prostaglandin F1alpha;(13E,15S)-9alpha,11alpha-9,11,15-Trihydroxyprost-13-en-1-oic acid	7.65095297029495;7.65095297029495;7.65095297029495;7.57881334310261	MS1 mz matched	339.253	44.5285	27696.3	24324.1	30638	28445.8	32230.8	32136.7
4857			Methylhydroxygliclazide;7-Hydroxygliclazide;6-Hydroxygliclazide;Phenoxybenzamine hydrochloride	-7.68536047754844;-7.68536047754844;-7.68536047754844;20.5552264315344	MS1 mz matched	340.123	310.784	4467.33	2683.02	1901.04	2787.49	1863.32	2988.65
4872			Vulgaxanthin I;Vulgaxanthin-I	13.3725040943957;13.3725040943957	MS1 mz matched	340.305	35.448	15387.7	14698	33042	1691.54	19748.4	23415.1
4875			Tetraphenylphosphonium	12.4323	MS1 mz matched	340.394	130.207	4368.61	1385.24	20657.1	10135.9	2579.58	3027.85
4878			3,5-Dibromo-4-hydroxybenzoate	0.337937	MS1 mz matched	340.882	347.661	35093.3	34583.2	33244.5	34692.6	32609.9	21755.1
4887			Methantheline;Mepenzolate;Mepenzolate;Methantheline	10.6628251037495;10.6628251037495;10.5708170666962;10.5708170666962	MS1 mz matched	341.195	42.615	26342.8	13696.8	16519.1	36769.1	15515.5	21864.1
4934	Pro-Trp	0.9942			MS2 reverse	343.172	405.017	665.031	605.191	9187.63	12158.9	13460.2	12418.6
4967			Veatchine;Atisine;Cuauchichicine;Veatchine,15-deoxy-16,17-dihydro-15-oxo-, (16-beta,20S)-;Denudatine;Garryine;Paravallarine;Samandenone	-9.03128933896394;-9.03128933896394;-9.03128933896394;-9.03128933896394;-9.03128933896394;-9.03128933896394;-9.03128933896394	MS1 mz matched	344.254	198.828	2783.85	13787.3	12898.2	5290.7	531427	352858
4984			Digallate;Digallic acid	-2.48275	MS1 mz matched	345.209	30.782	14003.5	12592.7	9257.39	15088.1	12886.8	8636.91
4998			8-Bromoadenosine	13.6229	MS1 mz matched	346.02	405.014	16337.9	12946.1	19581.4	21105.7	16071.6	28455.8
5016			Thiamin monophosphate;Thiamine monophosphate;Thiamin phosphate;Thiamine phosphate;TMP	-8.8908	MS1 mz matched	346.331	45.8635	13422.9	11315.1	19154	49119.6	6643.75	4643.56
5090			Pefloxacin N-oxide;Riddelline;18-Hydroxyseneciphylline	23.3714600315517;-1.59156815417294	MS1 mz matched	350.152	42.228	17291.6	13744.3	16612.5	15520.8	10808.4	10509.4
5105					Unmapped	350.932	405.109	606.467	831.104	354.929	1084.75	6101.19	7354.18
5107			Apigenin 7-sulfate;	-23.2216462565271;	MS1 mz matched	351.002	345.325	176694	233839	265842	263646	288815	311328
5121			Pefloxacin;	-11.6155279274407;	MS1 mz matched	351.18	33.7345	19426.9	14721.9	24327.3	27268.7	21936.8	13277.7
5124			10,11-dihydro-20-trihydroxy-leukotriene B4;Oleandolide	19.5391117753118;19.4184560773765	MS1 mz matched	351.216	45.865	18183	12236	22895.2	39363.8	22158	33883.9
5138			Sulpyrine;Dipyrone monohydrate;Dipyrone	-11.1389	MS1 mz matched	352.083	43.764	5908.07	2393.41	6264.66	9874.27	1760.07	1783.94
5147			Tamibarotene;Marmeline;Tamibarotene;Am 80;Am 580	-13.7509329856683;-13.7509329856683;-13.6264982912146;-13.6264982912146	MS1 mz matched	352.179	214.146	4200.46	3814.68	2730.52	4118.39	25929.8	19465.7
5153					Unmapped	352.321	34.0265	44799.7	33489.5	49051.4	151526	33064	35597.4
5158			Thelephoric acid;	-13.968448439615;	MS1 mz matched	353.027	422.451	3792.68	5310.08	3877.06	3913.24	2743.04	2999.35
5168			Coriandrone D;Palmatine;5,6-Dihydro-2,3,9,10-tetramethoxydibenzo[a,g]quinolizinium	14.6030607070103;6.94467122276953	MS1 mz matched	353.157	122.175	15182.4	6059.52	5373	5903.7	7692.51	7587.31
5200			Bremazocine	0.634478	MS1 mz matched	354.176	435	1840.88	3586.4	5655.24	7200.34	25552.3	39378.6
5205					Unmapped	354.285	31.435	83607.2	80562.3	41173.1	88821.2	60013.9	84928.6
5224			Isopropyl apiosylglucoside;Uncaric acid A	16.3491671314159;1.09329734180051	MS1 mz matched	355.158	44.667	22656.8	20727.8	18965.8	8143.53	1524.67	4074.93
5237			1-Hydroxy-1-phenyl-3-hexadecanone;3-Hydroxy-1-phenyl-1-hexadecanone;Adrenic acid;2-Methyl-5-(8-pentadecenyl)-1,3-benzenediol;5alpha-Androstan-17beta-ol propiote;7,10,13,16-Docosatetraenoic acid;(7Z,10Z,13Z,16Z)-Docosa-7,10,13,16-tetraenoic acid;Adrenic acid	13.4516490010818;13.4516490010818;13.4516490010818;13.4516490010818;13.5431416778366;13.5431416778366	MS1 mz matched	355.267	37.292	24078.4	25935.7	16842.6	37153.9	22328.9	4936.01
5235			2-O-p-Coumaroylhydroxycitric acid;Bufadienolide	-10.4441383966348;17.2191909859611	MS1 mz matched	355.27	148.637	2843.83	1887.81	3443.24	4413.31	8469.02	6543.45
5234			Cyclovariegatin;Methyl acetyl ricinoleate	8.59718314304243;-19.0650253897697	MS1 mz matched	355.27	122.091	5478.45	5012.99	16480.9	15643	22859.6	33882.9
5250			Cidofovir;Serratine	0;12.894749472948	MS1 mz matched	356.117	364.055	2564.51	2841.45	2752.14	3287.4	2533.67	2734.09
5267					Unmapped	356.913	346.728	43949.2	37847.5	42134	42982.8	40879.7	45308.8
5269			Azothoate	-19.9303	MS1 mz matched	357.008	384.118	2607.95	3298.4	6579.38	5901.36	1300.02	1710.56
5309			Oxybutynin;Dihydroretrofractamide B;Oxybutynin;Songorine;Zongorine;pellonine	8.22102500272809;8.22102500272809;8.2039490481096;8.2039490481096	MS1 mz matched	358.233	238.304	5016.97	3816.58	2917.33	2983.31	26759.8	28477.9
5317	Behenic acid	0.6184			MS2 reverse	358.368	46.565	16369.1	101858	206284	856206	46302.9	25903.4
5323					Unmapped	358.98	22.5195	1441.89	2533.27	1327.81	1789.28	2728.55	1508.04
5324			Cetylpyridinium chloride	17.2547	MS1 mz matched	359.008	384.302	2142.1	2148.14	4426.96	4345.77	864.2	1225.49
5354			Norendoxifen;	-1.13032562907411;	MS1 mz matched	360.188	351.071	542.512	673.497	2219.94	3578.88	7367.9	7865.15
5358			7-(4-Hydroxy-3-methoxyphenyl)-5-methoxy-1-phenyl-3-heptanone;	-0.319419623730767;	MS1 mz matched	360.213	395.112	1858.29	3820.42	1477.47	1026.89	907.519	877.942
5379			(3'x,5'a,9'x,10'b)-O-(3-Hydroxy-6-oxo-7-drimen-11-yl)umbelliferone;(S)-(E)-2'-(3,6-Dimethyl-2-heptenyl)-3',4',7-trihydroxyflavanone;(S)-(E)-8-(3,6-Dimethyl-2-heptenyl)-4',5,7-trihydroxyflavanone;9alpha-Fluoro-11beta,16alpha,17alpha,21-tetrahydroxypregn-4-ene-3,20-dione;9alpha-Fluoro-16alpha-hydroxyhydrocortisone	-9.27324245967016;-9.27324245967016;-9.27324245967016;-12.1152523960153	MS1 mz matched	361.183	436	203.74	234.043	1766.88	3124.18	5105.77	6638.37
5415			N-Arachidonoyl glycine;	-3.04156244134107;	MS1 mz matched	362.261	46.217	5400.35	4197.65	24862.4	3997.17	39592.9	43119.8
5419					Unmapped	362.325	70.81	5579.86	13339.7	5718.19	21426	12960.8	14308.1
5418			2,4,14-Eicosatrienoic acid isobutylamide;2,4,8-Eicosatrienoic acid isobutylamide;	-23.1998350891191;-23.1998350891191;	MS1 mz matched	362.326	46.5785	30147.2	79143.6	22831.3	101656	39411	42527.7
5425			[Nitrilotris(methylene)]trisphosphonic acid;	0;	MS1 mz matched	363.066	40.881	10520	6458.12	5684.08	5498.59	12603.5	9746.35
5429			Antirrhinoside;Catalpol	-13.9621723439759;-13.9621723439759	MS1 mz matched	363.116	44.382	13946.8	7945.3	7501.72	7227.91	13710.3	1831.63
5435			Thyrotropin releasing hormone;DU 122290	-17.2659127710031;-6.62678812839299	MS1 mz matched	363.172	23.848	5125.98	8224.81	8720.97	7899.7	6724.58	5998.81
5441					Unmapped	363.279	31.406	39648.8	40650.3	30778.8	44848.8	26775.4	34611.3
5466					Unmapped	364.342	26.705	7360.72	4199.89	2222.55	7915.63	4877.86	2380.34
5467			9-Aminocamptothecin	4.73268	MS1 mz matched	364.368	49.574	356.128	397.418	2788.65	1624.52	787.408	577.818
5472			Maltulose;Isomaltose;Inulobiose;Galactinol;Sucrose;D-Maltose;Epimelibiose;Kojibiose;Glucinol;Trehalose;Sakebiose;Mannobiose;3-b-Galactopyranosyl glucose;Trehalulose;Allolactose;Turanose;beta-Lactose;Galabiose;Cellobiose;Lactulose;DEAE-cellulose;Melibiose;Neotrehalose;Glucose-1,3-mannose oligosaccharide;Fagopyritol A1;Alpha-Lactose;Sucrose;Cane sugar;Saccharose;1-alpha-D-Glucopyranosyl-2-beta-D-fr…	-3.54119436404083;-3.54119436404083;-3.54119436404083;-3.54119436404083;-3.54119436404083;-3.54119436404083;-3.54119436404083;-3.54119436404083;-3.54119436404083;-3.54119436404083;-3.54119436404083;-3.54119436404083;-3.54119436404083;-3.54119436404083;-3.	MS1 mz matched	365.106	349.134	60887.4	42949.7	21368.1	17534.3	22289.4	22280
5473			Dictyoquinazol C;Sucrose;Cane sugar;Saccharose;1-alpha-D-Glucopyranosyl-2-beta-D-fructofuranoside;Cellobiose;1-beta-D-Glucopyranosyl-4-D-glucopyranose;Maltose;Malt sugar;alpha-D-Glucopyranosyl-(1->4)-D-glucopyranose;Lactose;1-beta-D-Galactopyranosyl-4-D-glucopyranose;beta-D-Gal-(1->4)-D-Glc;Milk sugar;Isomaltose;Brachiose;alpha-Maltose;alpha-Malt sugar;alpha,alpha-Trehalose;alpha,alpha'-Trehalose…	-7.51691858305544;8.18435373722761;8.18435373722761;8.18435373722761;8.18435373722761;8.18435373722761;8.18435373722761;8.18435373722761;8.18435373722761;8.18435373722761;8.18435373722761;8.18435373722761;8.18435373722761;8.18435373722761;8.18435373722761	MS1 mz matched	365.106	381.256	11002.3	3968.5	1250.59	1508.82	1749.95	1877.74
5512			2'-N-Acetylparomamine	-20.2633	MS1 mz matched	366.372	32.061	16298.8	8699.52	11119.7	34033.6	7729.94	7841.14
5539					Unmapped	367.96	405.109	1474.29	782.88	757.625	1515.03	2566.57	2487.43
5551			Chlormerodrin;6-Hydroxytryprostatin B;Desmethyltryprostatin A	-22.9441721133193;5.37842030382489	MS1 mz matched	368.192	367.868	16968.2	20647.8	27147.2	29314.2	61010.6	69302.9
5560					Unmapped	368.425	102.809	13463.4	3448.77	5594.74	3595.68	2536.35	2233.56
5561					Unmapped	368.426	125.618	7773.94	2022.18	3843.57	1977.67	975.246	1417.8
5569			12alpha-Hydroxyerosone;Velloquercetin;PD116740;Deoxynogalote;12-Deoxynogalonic acid;(1'S,5'S)-Averufin	-13.3239297207726;-13.316051309292;-13.316051309292;-13.316051309292;-13.316051309292	MS1 mz matched	369.085	264.485	10612.3	8527.7	5302.96	4361.08	4527.94	5280.04
5576			Tamibarotene;Marmeline;Tamibarotene;Am 80;Am 580	-9.80598619259786;-9.80598619259786;-9.68155100724915;-9.68155100724915	MS1 mz matched	369.209	38.632	14170.6	13710.4	13531.7	15557.2	16532.4	4475.99
5601			Estradiol-17beta 3-sulfate;Estradiol-17beta 3-sulfate	10.0967117943281;10.2233692588653	MS1 mz matched	370.172	407.455	518.427	2865.17	2493.18	3624.42	7095.82	10050.9
5609					Unmapped	370.258	38.1965	15092.8	14908.3	14969.8	12155.3	20476.7	21238.9
5677					Unmapped	372.989	117.102	13734.6	3664.3	12754.4	8861.04	14581.3	10626.6
5682			4-Methoxybenzenepropanol 1-(2-sulfoglucoside);Khellol glucoside;Khelloside	-4.94402209322583;3.43048465898649	MS1 mz matched	373.099	30.7715	6846.34	7550.89	7674.87	4664.19	4031.53	8481.05
5686			Citrusin E;Syringin;Eleutheroside B	-7.74865440869857;-7.66159154303776	MS1 mz matched	373.139	164.786	7715.24	7289.23	10001	7990.09	5955.91	7302.96
5727			Deferasirox;Violaceinic acid	2.38776628019471;2.38776628019471	MS1 mz matched	374.362	45.859	14742.2	15417.1	21430.1	75542.3	5540.5	3916.68
5733			Deoxyribose triphosphate	17.0568	MS1 mz matched	374.963	345.13	266015	333581	353741	361971	367743	414999
5747			3-(Acetyloxy)-9-mercaptoandrosta-3,5-diene-11,17-dione	-19.2434	MS1 mz matched	375.148	42.902	2706.51	10944.8	13857.8	3752.79	16382	3138.35
5748			Cyproterone;Deoxyloganin;7-Deoxyloganin;8-Epideoxyloganin	-7.67682968627364;11.4924803097748;11.4924803097748	MS1 mz matched	375.171	26.0635	5711.66	4956.9	3176.25	9399.13	2827.46	4532.16
5754			Methylprednisolone;11,12-Dimethylrosmanol;Macrophorin B;11beta,20-Dihydroxy-3-oxopregn-4-en-21-oic acid;Jasmolin II	17.4581432883926;17.4581432883926;17.4581432883926;17.4581432883926;17.5225468741934	MS1 mz matched	375.216	46.5165	10287.1	10782.7	13675	19796.4	17370.4	17106.6
5781			Hydroflumethiazide;Hydroflumethiazide	-9.05545561011405;-9.05545561011405	MS1 mz matched	376.259	32.7265	235566	228673	347824	338481	358288	301705
5783					Unmapped	376.303	46.538	6332.51	38419.3	31895.5	8698.66	24623.5	7509.71
5784			Acenocoumarol;Boc-Asn-OPhNO2	15.5663828397341;10.4718769255519	MS1 mz matched	376.318	33.0825	2138.07	232408	4272.27	334091	350738	305778
5786			2-Oxoclopidogrel;	8.88044260121752;	MS1 mz matched	376.787	316.978	8915.27	9406.85	10112.2	11063.8	11293.7	13321.6
5802			Diacetylfusarochromanone;XE991	-1.10404138118836;14.4120443133428	MS1 mz matched	377.163	41.9295	19144.6	14991.5	18116.1	17730.4	12568.4	13596
5824					Unmapped	378.213	332.178	1483.2	1478.86	1990.62	1931.52	3056.19	3281.63
5832			Guazatine;Iminoctadine	-0.844256	MS1 mz matched	378.33	34.108	14130.4	11982.9	15470.2	5097.62	17648.7	15840.1
5875			Gravacridonetriol;Tolrestat	-23.2260541481026;4.19759477809284	MS1 mz matched	380.337	32.722	16976.7	11408.3	12804.7	12823	6967.88	12512.2
5881			4-Methoxybenzyl O-(2-sulfoglucoside);	-12.4121982994382;	MS1 mz matched	381.077	45.861	25430.6	14866.5	17796.8	24500.7	27506.1	27068.4
5882			4-Methoxybenzyl O-(2-sulfoglucoside);	-1.82673166005293;	MS1 mz matched	381.077	124.266	4026.14	3153.14	5252.13	9082.22	16649.2	7143.26
5885			Cellobiote;Cellobionic acid;4-O-beta-D-Glucopyranosyl-D-glucote	13.6829	MS1 mz matched	381.107	39.088	6043.57	14580.9	18360.8	23958.3	1641.1	1433.76
5964			Dihydrozeatin-9-N-glucoside;Dihydrozeatin-7-N-dihydrozeatin;Dihydrozeatin-O-glucoside;Dihydrozeatin-O-glucoside	15.8742427141167;15.8742427141167;15.8742427141167;15.8314423619843	MS1 mz matched	384.187	482.469	5278.44	7964.06	22144.4	30551.1	73326	110934
5978			L-L-Homoglutathione;7-Demethylmitomycin B;6-Demethylmitomycin B	-10.7630204143712;-0.311433243738862	MS1 mz matched	385.109	42.357	6380.34	6242.12	7420.1	608.983	4205.31	4481.68
6011			Cyhexatin	-13.3221	MS1 mz matched	386.167	395.043	1549.85	835.305	1029.25	1607.3	5014.86	5779.3
6016			Thalicpureine;O-Methylandrocymbine;Kreysigine	5.74834806458288;5.80805937041432;5.80805937041432	MS1 mz matched	386.191	484.628	2999.68	2496.83	865.994	1257.96	2682.28	4251.22
6027			(-)-Epigallocatechin sulfate;	6.11850317795441;	MS1 mz matched	386.325	37.475	3991.27	10188.2	5585.63	11255.1	9871.65	2725.16
6042			Corchoionol C 9-glucoside;Citroside A;Sonchuionoside C;	-4.29188363502769;-4.29188363502769;-4.29188363502769;	MS1 mz matched	387.192	36.5915	13295.8	16643.3	9989.01	26094.5	13528.8	13686.3
6052			9'-Carboxy-alpha-tocotrienol;12a-Hydroxy-3-oxocholadienic acid;Medroxyprogesterone acetate;6-alpha-Methyl-17-alpha-acetoxyprogesterone;6-alpha-Methyl-17-alpha-hydroxyprogesterone acetate;12alpha-Hydroxy-3-oxochola-4,6-dienoate;Bufalin	16.2860061449643;16.2860061449643;16.3108611953743;16.3108611953743;16.3108611953743	MS1 mz matched	387.26	292.753	358.248	205.659	3860.4	3657.15	18980.5	18696.4
6061			Dihydroxycitracridone I;Dimethomorph	-9.82094465080244;11.1075607099246	MS1 mz matched	388.135	305.534	3484.43	3785.87	4877.72	4160.24	5135.37	5420.33
6068					Unmapped	388.254	91.7805	55309.6	32791.1	18086.2	36993	18397.3	25808.6
6075			Aflatoxin Q1;Aflatoxin M1;Aflatoxin M4;2,3-Epoxyaflatoxin B1;Rhamnalpinogenin;Aflatoxin G;(-)-Acanthocarpan;Aflatoxin G1;Aflatoxin M1;Aflatoxin Q1;Aflatoxin B1-exo-8,9-epoxide;2,3-Epoxyaflatoxin B1;Aflatoxin B1-endo-8,9-epoxide	-0.9227018414986;-0.9227018414986;-0.9227018414986;-0.9227018414986;-0.9227018414986;-0.9227018414986;-0.914471604533515;-0.914471604533515;-0.914471604533515;-0.914471604533515;-0.914471604533515;-0.914471604533515	MS1 mz matched	389.084	44.745	1000.79	3243	4386.79	4313.46	4228.38	1176.86
6109					Unmapped	390.994	345.13	19538.3	25655.7	26446.8	28459.3	27167	30668.9
6112			3-O-Caffeoyl-1-O-methylquinic acid;3-O-Feruloylquinic acid;3-O-Caffeoyl-4-O-methylquinic acid;5-O-Feruloylquinic acid;O-Feruloylquite;3-O-Feruloylquinic acid	6.16064624487715;6.16064624487715;6.16064624487715;6.24812047025823	MS1 mz matched	391.102	290.314	1957.93	1955.06	2311.35	1748.34	13676.3	2120.41
6124					Unmapped	391.284	30.134	85550.8	95963.6	55272.6	79956.2	60037.2	65648.4
6126			2,3,4,5,6-Penta-O-acetyl-D-glucose;Monotropein;Monotropein	-3.33043585403235;-3.33043585403235;-3.33043585403235	MS1 mz matched	391.349	25.206	61121.7	43366.3	2104.74	56665.2	20860.6	36034.5
6145					Unmapped	392.337	32.645	26738.6	27874.8	19245.5	24682.5	1576.62	20906.4
6152					Unmapped	393.067	38.632	3185.08	3560.87	3246.36	2776.75	3068.84	1427.68
6162			Androsterone sulfate;Etiocholanolone sulfate;5a-Dihydrotestosterone sulfate;Calanolide A;3,17beta-Diacetoxyestra-1,3,5(10)-trien-6-one;3,17beta-Dihydroxyestra-1,3,5(10)-trien-6-one diacetate;6-Oxo-17beta-estradiol diacetate;6-Lilyl-2-O,3-dimethylflaviolin;7-O-Geranyl-2-O,3-dimethylflaviolin	1.63487416843949;1.63487416843949;1.63487416843949;10.8056124351504;10.8056124351504;10.8056124351504;10.8056124351504	MS1 mz matched	393.177	135.661	15655.2	9843.91	14804.1	19429.2	16806.2	17557.8
6161			O-Desmethylcarvedilol;Sparfloxacin;cis-5-Amino-1-cyclopropyl-7-(3,5-dimethyl-1-piperazinyl)-6,8-difluoro-1,4-dihydro-4-oxo-3-quinolinecarboxylic acid	-9.19822224864635;10.1997623455861	MS1 mz matched	393.177	116.674	33497.8	29040.5	36769.2	36682.3	24650.9	25236.1
6169			beta-D-3-[5-Deoxy-5-(dimethylarsinyl)ribofuranosyloxy]-2-hydroxy-1-propanesulfonic acid;	19.7850887816043;	MS1 mz matched	393.263	42.905	9389.63	10108	3972.43	12151.9	6737.27	4979.55
6170			3a,7a-Dihydroxycholanoic acid;Isohyodeoxycholic acid;3b,12b-Dihydroxy-5b-cholanoic acid;7b,12a-Dihydroxycholanoic acid;Murocholic acid;Allodeoxycholic acid;Deoxycholic acid;Ursodeoxycholic acid;Allochenodeoxycholic acid;3b,7a-Dihydroxy-5b-cholanoic acid;Isodeoxycholic acid;3b,12a-Dihydroxy-5a-cholanoic acid;7a,12b-dihydroxy-5b-Cholan-24-oic acid;3a,12b-Dihydroxy-5b-cholanoic acid;Chenodeoxycholic…	-16.4318649329087;-16.4318649329087;-16.4318649329087;-16.4318649329087;-16.4318649329087;-16.4318649329087;-16.4318649329087;-16.4318649329087;-16.4318649329087;-16.4318649329087;-16.4318649329087;-16.4318649329087;-16.4318649329087;-16.4318649329087;-16	MS1 mz matched	393.286	32.7265	212848	226005	290898	308364	334845	296272
6202			alpha-Bixin;beta-Bixin;(R)-2',4',7-Trihydroxy-3',8-diprenylisoflavan;Bixin;Methyl (9-cis)-hydrogen-6,6'-diapo-psi,psi-carotenedioate;Kazinol A	-17.6000669549244;-17.6000669549244;-17.6000669549244;-17.5762224820443;-17.5762224820443	MS1 mz matched	395.207	45.1635	4353.28	3443.72	7929.24	11722.6	9468.19	9154.95
6229			Cefdinir;Cefdinir	9.99357635286941;11.2580880520814	MS1 mz matched	396.418	30.774	2626.91	2631.6	867.184	3333.67	1149.84	907.546
6259					Unmapped	398.101	408.849	1888.5	2970.13	3826.39	3118.63	2866.59	2893.12
6261			Tiagabine;Tiagabine	-12.4499953443913;-12.5288997733706	MS1 mz matched	398.117	290.962	1235.19	1240.68	968.187	991.33	9043.21	2943.69
6265			Simulansamide;Aureothin	-3.76933258287971;-3.67491077093332	MS1 mz matched	398.151	47.587	16540.3	13202	4187.25	6207.84	23345	3261.3
6271			Tridihexethyl bromide	-7.55291	MS1 mz matched	398.202	373.045	3198.94	3440.52	4464.16	4243.56	4713.19	4967.91
6270			Olopatadine;Olopatadine	-8.28548886634028;-8.30447035564862	MS1 mz matched	398.202	435.341	47171.1	73729	118003	142237	336629	368695
6273			Drotaverine;	-11.3975617945104;	MS1 mz matched	398.221	324.021	28871.6	26102.4	27339.3	32167	119836	116976
6280					Unmapped	398.313	506.548	174.286	146.938	261.63	490.733	5889.46	13872.6
6288			Ferbam;Ferric dimethyldithiocarbamate	11.0599	MS1 mz matched	398.924	345.396	140430	155532	154903	161998	152056	159162
6297			4,5-Dihydro-drospirenone-3-sulfate;Flunisolide;Flunisolide anhydrous;Dexamethasone acetate anhydrous;Triamcinolone acetonide;Paramethasone acetate;9alpha-Fluoro-6alpha-methylprednisolone 21-acetate	3.00566983727908;8.06060654906797;8.06060654906797;8.06060654906797;8.06060654906797;8.06060654906797	MS1 mz matched	399.199	296.267	338.823	291.793	2649.11	2439.93	6011.15	5691.6
6306					Unmapped	399.271	47.6525	7928.57	9382.29	12428.8	11641.8	14162.9	14678.5
6388			Salbostatin 6'-phosphate	6.2297	MS1 mz matched	402.32	39.525	9438.27	9572.73	7161.74	5103.33	3770.9	3584.4
6392					Unmapped	402.882	348.63	19331.9	18687.7	21791.1	11324.2	12579.7	13721.1
6398			Gibberellin A123;3b,8b-Dihydroxy-6b-angeloyloxy-7(11)-eremophilen-12,8-olide;3b,8a-Dihydroxy-6b-angeloyloxy-7(11)-eremophilen-12,8-olide;3b-Hydroxy-6b-(2,3-epoxy-2-methylbutanoyloxy)-7(11)-eremophilen-12,8b-olide;Eremopetasitenin A1;12-Oxo-20-carboxy-leukotriene B4;5-(4'-Hydroxyphenyl)-gamma-valerolactone-4'-O-glucuronide;Blumealactone A;Cinncassiol C2;Gibberellin A97;Gibberellin A74;3b,9b-Dihydr…	-23.5828366644104;-23.5828366644104;-23.5828366644104;-23.5828366644104;-23.5828366644104;-23.5828366644104;-23.5828366644104;-23.5828366644104;-23.5828366644104;-23.5828366644104;-23.5828366644104;-23.5828366644104;-23.5828366644104;-23.5828366644104;-1.	MS1 mz matched	403.138	34.108	5322.63	4047.78	3686.65	3973.13	8525.57	5277.22
6407			Cinitapride;Dehydrocholic acid;3,7,12-Triketo-5beta-cholanoic acid;Gamabufogenin;Gamabufotalin;Telocinobufagin	12.0168550072017;-22.5263188250371;-22.5263188250371;-22.5263188250371	MS1 mz matched	403.232	30.7715	24088.7	34103.3	16620.5	32694.8	26112.9	22744.8
6417			Perphenazine;Perphezine;4-(3-(2-Chlorophenothiazin-10-YL)propyl)-1-piperazineethanol	-19.7336708059325;-19.7066341558902	MS1 mz matched	404.141	419.079	1969.64	3016.74	2924.55	3377.34	4452.86	4851.77
6423					Unmapped	404.205	37.256	12703.3	1496.86	3300.27	12642.5	5700.32	13134.1
6431					Unmapped	404.328	32.4405	3600.18	4762.6	3669.94	4473.02	4329.15	3474.99
6463					Unmapped	406.128	322.863	948.515	993.408	2669.75	2265.46	3931.41	4387.81
6469			3, 5-Tetradecadiencarnitine;	-22.4865880947053;	MS1 mz matched	406.234	24.453	6055.73	2730.88	7139.15	8489.45	12002.5	11259.4
6473			Cassaine	-21.3478	MS1 mz matched	406.279	47.646	12868.5	14585.8	10208.9	10461.1	3053.43	10977.8
6477			Aminopentol;AP1	17.5075	MS1 mz matched	406.352	47.231	4566.21	14756.9	4091.62	14795	10775.2	7259.32
6488			2,3-Butanediol apiosylglucoside;	12.5943882245417;	MS1 mz matched	407.167	45.377	22945.9	16830.3	1656.72	3322.1	3105.33	62106.3
6492	Lincomycin	0.9985			MS2 forward	407.221	48.493	21275.6	15030.3	23534.8	92858.3	15850.5	73702.9
6500			Lancerin;4-C-Glucosyl-1,3,7-trihydroxyxanthone	-3.0125	MS1 mz matched	407.339	34.661	5930.56	6027.7	4880.36	7487.83	4851.92	5192.04
6532			Melatonin glucuronide;Devazepide;MK-329	1.49992674647512;-11.5690322339364	MS1 mz matched	409.154	44.39	47046.4	1489.23	32181.7	71615.9	28293.6	41039.9
6533			Tamsulosin;Tamsulosin	-0.466960129800888;-0.48484474308301	MS1 mz matched	409.172	44.667	50135.7	35491.2	34846	4295.49	31083	47688.5
6535			Anhydrocinnzeylanine;Cascarillin;Cascarillin;Nigakilactone F	12.730062596337;12.730062596337;12.7383916506753;12.7383916506753	MS1 mz matched	409.225	45.121	45909.4	36500.7	32084.7	77659	33099.2	49360.5
6540			Ganodosterone;	1.70290271833226;	MS1 mz matched	409.304	31.7335	8153.91	3495.93	1811.71	15808.5	5974.86	9429.21
6545					Unmapped	410.113	32.785	94103.7	5537.77	1051.95	1265.04	33737.3	36860.8
6559			N-Carbamoyl glucuronide lorcaserin;	0.992671454852755;	MS1 mz matched	410.904	345.068	5555.95	6355.18	8331.52	9099.36	7804.29	9026.19
6635			2-Oxoclopidogrel;	8.88044260121752;	MS1 mz matched	414.744	316.873	5806.63	5896.89	6191.44	6461.24	7107.11	7434.51
6639			Flusulfamide	23.5606	MS1 mz matched	414.955	345.13	68414.3	78358.1	74568.1	88560.1	80499.1	89148.9
6649			4-O-Methylmelleolide;Clausarinol;Eplerenone;Armillarin;Armillaripin;ltrindole;NTI	-16.5092467944468;-16.5092467944468;-16.5092467944468;-16.5092467944468;-16.5092467944468;7.48561725744749	MS1 mz matched	415.197	432.971	1133.42	1349.63	1830.15	2040.09	3284.47	7198.75
6651			4-O-Methylmelleolide;Clausarinol;Eplerenone;Armillarin;Armillaripin;Magnoshinin;Eplerenone;Estra-1,3,5(10)-triene-3,6alpha,17beta-triol triacetate;Estra-1,3,5(10)-triene-3,6beta,17beta-triol triacetate	1.83798215671206;1.83798215671206;1.83798215671206;1.83798215671206;1.83798215671206;1.93141450513953;1.93141450513953;1.93141450513953;1.93141450513953	MS1 mz matched	415.211	35.3415	419237	347790	359557	572144	677108	568015
6670					Unmapped	416.162	37.281	113164	1643.78	100005	820.1	177158	3595.7
6671			ltriben;NTB	-0.572525	MS1 mz matched	416.178	310.386	594.19	588.854	1131.12	1148.87	4503	5951.52
6699			Franguloside;Daidzin;(Z)-4',6-Dihydroxyaurone 6-glucoside;Toringin;Genistein 4'-rhamnoside;Pulmatin;Chrysophanein;Daidzin;Daidzein 7-O-glucoside;Chrysophanol 8-O-beta-D-glucoside;Chrysophanol 8-glucoside;Frangulin A;Puerarin;Flavonol 7-O-beta-D-glucoside	0.643578690223842;0.643578690223842;0.643578690223842;0.643578690223842;0.643578690223842;0.643578690223842;0.643578690223842;0.720961993963475;0.720961993963475;0.720961993963475;0.720961993963475;0.720961993963475	MS1 mz matched	417.118	137.676	210744	8436.97	1610.93	1278.87	33021.9	44025.3
6700	Daidzin	0.9999			MS2 forward	417.118	115.653	752196	16073.1	2232.54	1278.61	49618	75292.4
6719			Pelargonidin 3-rhamnoside;	6.65757960507908;	MS1 mz matched	418.121	121.12	130525	3422.54	1176.61	1028.88	12378.9	18444
6731			Sulcozole	4.54543	MS1 mz matched	418.989	345.13	16060	20720.5	21627.6	21857.1	26297.3	28544.7
6741			Cellobiote;Cellobionic acid;4-O-beta-D-Glucopyranosyl-D-glucote	13.6829	MS1 mz matched	419.145	332.459	2021.92	2283.25	2740.38	2179.31	2289.15	2470.59
6748			CPA(18:1(9Z)/0:0);CPA(18:1(11Z)/0:0);4,4'-(Diphenylethenylidene)bis[N,N-dimethylbenzemine]	-22.0297302709636;-22.0297302709636;-4.03690791607077	MS1 mz matched	419.239	23.84	6145.5	6675.7	9316.18	11251.6	7069.87	5696.95
6752					Unmapped	419.315	30.771	11016.4	12304.4	32685.1	16046.2	16132.9	14338.3
6790			6-Ethylchenodeoxycholic acid;6-ECDCA;6-Ethyl-CDCA;6alpha-Ethyl-chenodeoxycholic acid	-18.5017	MS1 mz matched	421.316	32.7265	43461.3	43160.8	68672.1	75988.8	63108.6	57346.2
6804					Unmapped	422.349	34.888	4564.48	4283.45	3697.47	5388.96	3183.4	17736.5
6813			N-Acetyl-9-O-lactoylneuraminic acid;8-Demethylnovobiocic acid	4.95740121206344;20.4659305229716	MS1 mz matched	423.168	45.205	8406.86	6917.85	11401.1	11265.6	2472.55	9094.6
6814			Cyananin;O-beta-D-Glucosylzeatin;O-beta-D-Glucosyl-trans-zeatin;trans-Zeatin-O-glucoside;O-beta-D-Glucopyranosyl-cis-zeatin;cis-Zeatin-O-glucoside;trans-Zeatin-7-beta-D-glucoside	-7.87056591988788;-2.0988296926331;-2.0988296926331;-2.0988296926331	MS1 mz matched	423.198	241.374	15373.5	16441.7	17539.4	16053.9	11574.7	10610.9
6844			Cinacalcet;E-64;Proteise inhibitor E 64	-8.3936745268371;10.0725954336611	MS1 mz matched	424.363	34.662	32787.6	24492.4	18109.1	27659.2	18091.7	17050.9
6846					Unmapped	424.864	348.103	13091.3	13464.8	12392.8	12586.1	10624.3	13216.9
6908					Unmapped	427.945	345.387	3140.74	4293.36	5613.76	5944.05	7541.28	7857.31
6943			Glyceryl lactooleate;Sorbitan oleate;Diethylstilbestrol diphosphate;Fosfestrol;Diethylstilbestrol bisphosphate	9.79282037319106;9.79282037319106;18.6395367841587	MS1 mz matched	429.318	26.748	3176.01	1749.98	2109.5	4012.07	1607.97	2005.8
6987			Bicalutamide;alpha-Tocopherol;Vitamin E;4beta-Hydroxymethyl-4alpha-methyl-5alpha-cholest-7-en-3beta-ol	0;-18.820529061367;-18.820529061367	MS1 mz matched	431.383	33.684	3785.87	6749.25	4901.62	8492.49	4763.46	3277.97
6988			4alpha-Hydroxymethyl-4beta-methyl-5alpha-cholesta-8-en-3beta-ol;4-beta-Hydroxymethyl-4-alpha-methyl-5-alpha-cholest-7-en-3-beta-ol;Alpha-Tocopherol;Ikshusterol;alpha-Tocopherol;Vitamin E;4beta-Hydroxymethyl-4alpha-methyl-5alpha-cholest-7-en-3beta-ol	23.6255738312684;23.6255738312684;23.6255738312684;23.6255738312684;23.5809611528585;23.5809611528585	MS1 mz matched	431.391	127.204	6035.18	1929.91	890.237	754.211	521.829	570.143
7000					Unmapped	432.209	45.5115	2479.89	60700.4	3296.12	60316.1	79235.3	86132.4
7002			4-O-Methylmelleolide;Clausarinol;Eplerenone;Armillarin;Armillaripin;Magnoshinin;Eplerenone;Estra-1,3,5(10)-triene-3,6alpha,17beta-triol triacetate;Estra-1,3,5(10)-triene-3,6beta,17beta-triol triacetate	1.83798215671206;1.83798215671206;1.83798215671206;1.83798215671206;1.83798215671206;1.93141450513953;1.93141450513953;1.93141450513953;1.93141450513953	MS1 mz matched	432.238	35.395	78925.3	74874.7	66750	95584.6	99264.3	113605
7014			Butoconazole;Butocozole	-19.0294176358494;-19.0235643428933	MS1 mz matched	433.005	345.325	316965	504349	533473	555143	614034	656535
7023			Margrapine B;	-17.1070115874566;	MS1 mz matched	433.193	305.849	1285.51	1569.48	2443.18	2113.05	2371.59	1807.67
7040					Unmapped	434.169	45.485	2821.76	10690	10575.4	15260.5	13929.3	4753.37
7047			Dextrorphan O-glucuronide;Mycophenolate mofetil;Mycophenolate mofetil;RS 61443	13.6176433749118;13.6176433749118;13.5077644773144	MS1 mz matched	434.216	45.162	12206.1	9585.15	9991.57	14407.7	12376.8	6005.99
7053			Sulcozole	4.54543	MS1 mz matched	434.973	346.698	11451.8	16141.4	16649.2	571.022	4106.02	5241.88
7089					Unmapped	436.401	26.069	3309.36	1769.81	2128.59	5522.72	2425.97	2070.15
7100			4-O-Methylmelleolide;Clausarinol;Eplerenone;Armillarin;Armillaripin;Magnoshinin;Eplerenone;Estra-1,3,5(10)-triene-3,6alpha,17beta-triol triacetate;Estra-1,3,5(10)-triene-3,6beta,17beta-triol triacetate	1.83798215671206;1.83798215671206;1.83798215671206;1.83798215671206;1.83798215671206;1.93141450513953;1.93141450513953;1.93141450513953;1.93141450513953	MS1 mz matched	437.194	34.788	3727.95	3450.77	4075.88	5832.14	5325.98	6699.33
7128					Unmapped	438.379	34.0265	23373.2	26937.2	24655.8	27952	15746.9	12395.1
7131			Ferbam;Ferric dimethyldithiocarbamate	11.0599	MS1 mz matched	438.917	345.526	49929.1	49804.7	53198.4	50150.2	52183.7	52461
7141			8-Acetoxypinoresinol;4'-Methylliquiritigenin 7-rhamnoside;1-Acetoxypinoresinol;Lophotoxin	11.7321490220739;11.7321490220739;11.7746825580755;11.7746825580755	MS1 mz matched	439.142	413.283	3248.21	2831.49	1392.14	2422.5	3220.53	3768.57
7149			Ganoderol A;alpha,gamma-Onoceradienedione;Thujyl 19-trachylobanoate;Momordicinin;Demethylphylloquinol	9.5095291101433;9.5095291101433;9.5095291101433;9.5095291101433;9.46549992716341	MS1 mz matched	439.354	32.118	9328.22	11564.8	8274.75	2955.93	2400.76	1901.29
7178			Shoyuflavone B;Pyrazoxyfen	10.703163581149;22.8825097535811	MS1 mz matched	441.027	229.042	13921.5	3853.71	11928.7	12370.8	18072.9	5038.91
7188			Idanpramine	19.3755	MS1 mz matched	441.252	45.864	12787.4	11255.5	13075.7	16538.5	7490.19	15813.9
7211					Unmapped	442.95	345.396	12737.6	14308.2	15665.3	16290.5	16579.7	18614.3
7219			Tovophyllin B;Garcimangosone A;Bezepril hydrochloride	-16.4901959501123;-16.4901959501123;9.77885659091083	MS1 mz matched	443.175	199.056	1790.11	1808.84	3669.88	6396.9	3748.88	3680
7232					Unmapped	443.987	405.017	1910.62	2293.48	3632.65	2760.17	3004.99	3927.95
7246			Succinyladenosine;	-19.5662297309987;	MS1 mz matched	444.331	34.662	10309.7	11800.7	13477.3	5633.8	3997.66	11171.8
7278			1alpha-O-Methylquassin;16-Methyl-epi-nigakihemiacetal B;Cortisol 21-acetate;Hydrocortisone acetate;Cortell;Strophanthidin;Corchoside A aglycon	-2.19880323707678;-2.19880323707678;-2.22651086698467;-2.22651086698467	MS1 mz matched	446.259	247.101	5299.37	5656.22	3392.55	2854.43	1964.22	4011.12
7281			2-Angeloyl-9-(3-methyl-2E-pentenoyl)-2b,9a-dihydroxy-4Z,10(14)-oplopadien-3-one;	1.69454610143991;	MS1 mz matched	446.295	45.861	7559.65	4830.47	3030.64	5735.27	6804.16	5487.74
7284					Unmapped	446.847	345.396	31650.5	31386.5	33334.9	33270	30290.4	33794.1
7302			1-O-Sinapoylglucose;Pyrazosulfuron	-17.0829293392885;8.80052471834227	MS1 mz matched	447.372	37.477	823.472	1093.34	994.075	1277.61	1022.04	250.98
7317			Homofukinolide;Antibiotic CJ 15544;3b,6b-Diangeloyloxy-7(11)-eremophilen-12,8b-olide;Antibiotic CP 412065;Budesonide;21-Hydroxypregn-4-ene-3,20-dione hydrogen succite;21-(3-Carboxy-1-oxopropoxy)pregn-4-ene-3,20-dione;11-Deoxycorticosterone hydrogen succite	-19.8468030414521;-19.8468030414521;-19.8468030414521;-19.8468030414521;-19.8468030414521;-19.7566216642429	MS1 mz matched	448.26	25.3945	6980.03	2517.66	6494.98	2966.84	5959.7	7515.21
7327			NTP;	13.3987190824611;	MS1 mz matched	449.124	31.4455	7947.42	996.972	2011.85	1113.44	3796.34	4666.64
7329			Cycloartomunin;Artonol E;Cycloartomunoxanthone;	-6.82535973015581;-6.82535973015581;-6.82535973015581;	MS1 mz matched	449.149	43.8055	2854.53	4930.37	4085.38	1599.19	4625.88	6429.37
7342			2-Deoxycastasterone;6-Deoxodolichosterone;Teasterone;Typhasterol	-17.4952781863199;-17.4952781863199;-17.5844915851614;-17.5844915851614	MS1 mz matched	449.347	33.052	10611.5	11501.3	14386.6	15839.4	19476.9	18434.1
7388			4-Hydroxyvalsartan;Formylmethionyl-leucyl-phenylalanine methyl ester;FMLP OMe	-24.2771875197631;-6.87035267727848	MS1 mz matched	452.218	288.144	7650.13	9415.91	8499.5	9058.84	7175.62	7719.26
7415			Bicalutamide;alpha-Tocopherol;Vitamin E;4beta-Hydroxymethyl-4alpha-methyl-5alpha-cholest-7-en-3beta-ol	0;-18.820529061367;-18.820529061367	MS1 mz matched	453.357	30.798	7910.34	4712.89	3851.16	1191	4093.12	4326.04
7454			Ceanothenic acid;Ubiquinone-4;13'-Carboxy-alpha-tocotrienol;Primisulfuron	8.80789524127359;8.80789524127359;8.80789524127359;4.20703554213297	MS1 mz matched	455.312	44.412	10004.1	4183.32	11269.1	5243.5	7745.52	8382.85
7474					Unmapped	456.966	345.325	261152	343171	360553	359906	359164	408551
7475					Unmapped	457.002	228.406	9825.46	11795.1	9417.5	14435.4	16323.6	13782.3
7514			8-Hydroxynevirapine glucuronide;12-Hydroxynevirapine glucuronide;3-Hydroxynevirapine glucuronide;2-Hydroxynevirapine glucuronide;	3.61764173458102;3.61764173458102;3.61764173458102;3.61764173458102;	MS1 mz matched	459.145	44.434	2343.11	2174.46	2351.39	3300.18	642.56	3846.59
7522			(3xi,16xi,21xi)-12-Ursene-3,16,21-triol;Heliantriol B1;(2alpha,3beta)-20(29)-Lupene-2,3,28-triol;Soyasapogenol F;Heliantriol C;Longispinogenin;(3beta,24xi)-Cycloart-25-ene-3,24,27-triol;(3b,24x)-Cycloartane-3-oxo-24,25-diol;Coriandrinonediol;Quasiprotopanaxatriol;(20S,24E)-20,26-Dihydroxy-24-dammaren-3-one;Heliantriol B2;Soyasapogenol B;Heliantriol A1;Heterobetulin;Lucidumol B;22alpha-Hydroxyeryt…	21.433714017479;21.433714017479;21.433714017479;21.433714017479;21.433714017479;21.433714017479;21.433714017479;21.433714017479;21.433714017479;21.433714017479;21.433714017479;21.433714017479;21.433714017479;21.433714017479;21.433714017479;21.433714017479;21.433714017479;21.433714017479;21.4238965391634;21.4238965391634	MS1 mz matched	459.386	30.136	4171.84	4296.56	4455.44	3770.84	4814.67	2604.74
7536			Mibefradil	-5.45136	MS1 mz matched	460.269	35.395	132350	129087	125258	170697	210857	188521
7538					Unmapped	460.294	26.058	9619.74	105398	97780.8	9714.34	170465	4896.41
7544			Doronine;4,8-Secosenecion-8,11,16-trione, 15,20-dihydro-12-(acetyloxy)-20-chloro-15-hydroxy-4-methyl-	-6.08804	MS1 mz matched	460.924	345.443	20808.9	25131.1	27572	25057.7	23323.6	22249.7
7553			Dihydrofolic acid;Dihydrofolate;Dihydrofolic acid;7,8-Dihydrofolate;7,8-Dihydrofolic acid;7,8-Dihydropteroylglutamate	8.27836142324936;8.34921753159833	MS1 mz matched	461.185	246.598	2726.25	2419.11	5026.23	3969.8	3486.15	4303.56
7552			Tovophyllin B;Garcimangosone A;Bezepril hydrochloride	-16.4901959501123;-16.4901959501123;9.77885659091083	MS1 mz matched	461.185	199.472	2039.91	2368.54	4894.08	8165.02	4970.13	4586.14
7638					Unmapped	465.925	404.909	385.31	765.167	526.309	759.81	4234.63	3926.41
7654			Delphinidin 3-glucoside;Delphinidin 3-O-glucoside;Mirtillin;Delphinidin 3-glucoside;Delphinidin 3-O-beta-D-glucoside	-19.4987281476925;-19.4987281476925	MS1 mz matched	466.375	36.268	2954.62	5032.65	6328.91	6522.63	2931.06	4091.14
7661			Artomunoxanthentrione;	15.9798828473234;	MS1 mz matched	467.117	140.924	6573.89	6578.22	10824.5	11427.2	13682.6	12194.8
7670			Cephaeline	-9.44598	MS1 mz matched	467.279	32.061	13746.9	11264.2	17088.9	14383.1	13719	12875.7
7688			Lucidine B;Serratanine	-7.70239	MS1 mz matched	468.38	36.128	31747.4	32583.2	27695.1	38034.8	22676.5	16153.4
7694			alpha-D-Ribose 1-methylphosphote 5-triphosphate	17.2856	MS1 mz matched	468.947	345.325	7837.95	12631.9	15222.4	18859.8	14670.3	18961.3
7723					Unmapped	470.353	43.764	7380.05	6837.28	3552.31	10642.7	3954.03	6607.32
7762					Unmapped	472.997	345.13	23221.8	32578.5	33329.7	34199.9	34201.5	37759.3
7770					Unmapped	473.251	45.858	4907.27	10062.5	11865.1	15146.3	15095.3	15233.9
7813			Pubescenol;	-15.0519249634088;	MS1 mz matched	475.298	24.1695	23199.2	11408.4	29703.4	46906.6	14130.4	22655
7831					Unmapped	476.338	43.764	51749.3	30099.7	14913	15814.7	2890.18	15199.2
7833					Unmapped	476.744	316.873	5741.39	6106.3	6184.16	6670.46	7014.56	6484.73
7834					Unmapped	476.989	229.065	7022.9	8509.45	6441.28	7521.44	5554.87	1968.34
7854			(2alpha,3alpha,5alpha,22R,23R)-2,3,22,23-Tetrahydroxy-25-methylergost-24(28)en-6-one;Homodolichosterone;	-19.9769004136714;-19.9769004136714;	MS1 mz matched	477.341	32.7265	10447.6	4106.61	5842.72	8502.75	11656.4	5810.62
7858			Delphinidin 3-arabinoside;	-7.57996344612573;	MS1 mz matched	477.382	32.1	1272.74	1543.1	2086.89	2573.56	2380.88	1632.8
7884			Diferuloylputrescine;Holyrine A	-1.67335031234444;20.9003127777724	MS1 mz matched	479.149	45.108	688.025	1901.61	1448.47	1738.44	2106.92	2520.28
7946					Unmapped	482.367	34.725	26553.8	28588.5	28826.5	3285.44	16946.6	4374.89
7950					Unmapped	482.404	35.508	23289.4	27200.5	29586	31735.7	16719.4	14873.6
7952			Doronine;4,8-Secosenecion-8,11,16-trione, 15,20-dihydro-12-(acetyloxy)-20-chloro-15-hydroxy-4-methyl-	-6.08804	MS1 mz matched	482.906	345.139	16102.4	17293.5	14641.6	17744	16556.8	15207.1
7962			Gentamicin X2	19.0769	MS1 mz matched	483.272	33.11	10521.5	9764.12	20993.4	20561.5	18640.5	8136.96
7964					Unmapped	483.315	34.661	6647	1068.01	6937.63	10585.1	6432.04	4199.71
7982			6'-Oxokamycin X	3.48402	MS1 mz matched	484.208	312.31	8594.57	9786.1	14285.6	9287.47	10963.3	14326.9
7994			Paederoside	23.9863	MS1 mz matched	485.058	36.39	21011.1	20112.9	20854.4	24524.8	18054.4	25139.7
8005			Gallopamil	-8.85392	MS1 mz matched	485.289	33.369	569605	477901	1.06628e+06	690376	487921	449979
8006			6-Deoxohomodolichosterone;(3beta,22R,23R,24S)-3,22,23-Trihydroxystigmastan-6-one;	6.68273010374319;6.68273010374319;	MS1 mz matched	485.358	39.9915	16583.4	11093.2	13732.7	15743.6	14382	14386.5
8010			S-(2,2-Dichloro-1-hydroxy)ethyl glutathione;S-(2,2-Dichloro-1-hydroxy)ethyl glutathione	9.36419960146809;9.30716286410363	MS1 mz matched	485.988	345.13	1085.02	1884.29	3592.67	2734.48	4213.79	3166.47
8051					Unmapped	488.265	44.434	14080.8	14364	15992.3	17464.1	3788.04	19807
8053					Unmapped	488.358	35.8505	15796.7	15534.7	18743.9	10481	6345.59	10891.1
8075					Unmapped	490.197	44.386	3102.86	3710.8	5336.34	5782.96	4405.99	4054.1
8117			Pubescenol;	-15.0519249634088;	MS1 mz matched	492.324	25.343	10642	13261.7	16771.5	17618.2	12014.9	4533.88
8118					Unmapped	492.364	45.108	3352.25	7890.51	3531.89	6493.07	2197.49	2411.59
8120					Unmapped	492.908	345.13	16232.7	22395.2	24143.5	24788.3	25083.5	28318
8168			3,7,11,15,23-Pentaoxolanost-8-en-26-oic acid;Ganoderenic acid D;Anabsin;Ganosporelactone A;Pedilstatin;12-O-2Z,4E-Octadienoyl-4-deoxyphorbol 13-acetate	8.97248242413442;8.97248242413442;8.97248242413442;8.97248242413442;8.97950992976825	MS1 mz matched	495.266	30.135	8040.69	6227.17	5933.4	5895.3	6663.14	6125.25
8175			Isometamidium chloride	14.5398	MS1 mz matched	496.208	287.808	26499.6	27360.4	30296.7	25395.7	23623.6	24886.8
8184			Sodium folite	-2.18259	MS1 mz matched	496.42	35.342	10586.6	7145.43	12618.5	11017	7282.02	6184.77
8190					Unmapped	496.959	345.13	92136.5	107817	107202	107053	109926	126419
8197			(7R*,8R*)-3-Methoxy-3',4,7,9,9'-pentahydroxy-8,4'-oxyneolignan 4-xyloside;	5.4279122537216;	MS1 mz matched	497.197	47.194	3270.22	2206.35	5041.15	4896.42	13508.4	11567.1
8216			Validamycin A;Validamycin A;Validacin;Validamycin;Valimon	12.3887081735786;12.4695601945461	MS1 mz matched	498.224	178.393	52885.4	53512.5	74523.6	69171.6	47395.4	65418.2
8255			4'-Apo-beta,psi-caroten-4'-al;beta-Apo-4'-carotel	0.207316	MS1 mz matched	500.38	37.896	4138.62	3013.78	2746.31	2826.32	3893.94	2950.64
8260					Unmapped	500.992	345.13	18361.9	26659.7	24668.8	25938	28330.7	30213.9
8261					Unmapped	501.017	28.447	1266.12	1394.18	657.66	2354.12	1035.74	763.811
8262					Unmapped	501.029	150.389	1570.39	457.669	601.662	521.01	1612.75	4826.86
8287			Delphinidin 3-arabinoside;	-7.57996344612573;	MS1 mz matched	502.316	33.3785	218653	180433	339197	291309	177770	213770
8289			Pinotin A aglycone;Peonidin 3-O-glucoside;Peonidin-3-glucoside	10.7895117314263;14.2422046587368	MS1 mz matched	502.373	34.838	9099.09	11871.6	8694.9	9161.15	7076.57	7039.05
8313					Unmapped	504.047	43.675	2598.42	3131.46	2799	3914.64	3856	4990.52
8317					Unmapped	504.259	30.776	63024.9	44603.7	4688.91	72601.3	32091.8	37610.1
8319			Dynorphin A (6-8);	-4.17485483385417;	MS1 mz matched	504.323	26.381	44781.5	52859.3	25416.7	67139.9	29562	38148.1
8322			Doronine;4,8-Secosenecion-8,11,16-trione, 15,20-dihydro-12-(acetyloxy)-20-chloro-15-hydroxy-4-methyl-	-6.08804	MS1 mz matched	504.888	345.443	46704.8	50204	46315.7	52427.4	46202.2	45635.6
8328			Chlorhexidine;Chlorhexidine	11.2922727198568;11.285132660831	MS1 mz matched	505.209	44.382	792.842	2272.47	4583.51	5095.72	6682.77	3733.01
8336			Luteolin 3'-(4''-acetylglucuronide);3-Methylellagic acid 8-(3-acetylrhamnoside);3-Methylellagic acid 8-(4-acetylrhamnoside);Gomphrenol 3-methylether 4'-glucuronide;Luteolin 3'-(3''-acetylglucuronide);3-Methylellagic acid 8-(2-acetylrhamnoside);N,N'-Diacetylchitobiose 6'-phosphate	-17.6656447866436;-17.6656447866436;-17.6656447866436;-17.6656447866436;-17.6656447866436;-17.6656447866436;15.8402332209073	MS1 mz matched	505.388	44.375	1848.36	6204.8	1430.48	2297.15	2109.67	2004.36
8374					Unmapped	508.208	255.89	3954.08	4775.91	5387.15	4821.09	3191.83	3832.24
8382			C.I. Acid Yellow 17;C.I. Pigment Yellow;Gymnodimine;Gymnodimine A;GYM A	5.59168186076264;5.59168186076264;-13.9221646293299	MS1 mz matched	508.328	44.434	14188.6	9363.87	20606.3	14130.8	3340.57	13458.4
8387					Unmapped	508.458	33.0435	2418.51	4293.65	2903.16	1803.05	1303.76	2504.35
8416			LysoPC(O-18:0);	16.6377256945052;	MS1 mz matched	510.401	38.103	6099.74	4145.9	3963.91	5228.95	1870.13	3901.64
8417			Pyranocyanin B;	8.61657237679889;	MS1 mz matched	510.433	35.319	2597.65	1483.02	2305.55	2192.27	628.445	1327.09
8430			Deuteroporphyrin IX;GW 409544;GW 9544	-0.36493581767893;21.5973446514007	MS1 mz matched	511.227	47.18	11535.8	9286.91	4957.67	3297.68	1923.16	4987.14
8453					Unmapped	512.416	37.8045	29012.5	26099.2	29562.4	33415.7	22054.7	15949
8456			Cer(d18:0/14:0);	-0.869996271456689;	MS1 mz matched	512.507	31.4035	1655.47	1888.59	3024.46	2049.84	1588.18	2136.32
8465			simvastatin hydroxy acid;	-3.41292634367524;	MS1 mz matched	513.189	48.8135	2582.41	2589.09	2265.4	4120.31	6973.63	9004.85
8484			trans-Zeatin-O-glucoside riboside;Validamycin B	11.5115322639178;14.0294595267856	MS1 mz matched	514.219	331.094	10899.5	11769.8	16635.7	15701.8	11335.6	16958.6
8491					Unmapped	514.378	44.8735	7970.67	8834.26	6754.4	7938.81	6652.7	4233.89
8493					Unmapped	514.7	316.873	2662.19	2902.05	3217.33	3162.02	3683.53	3927.54
8498			1-Phosphatidyl-1D-myo-inositol 3-phosphate;	11.3662605698558;	MS1 mz matched	515.008	345.325	252862	433707	432565	480490	517057	557072
8515			Didodecyl thiobispropanoate;	12.407135994975;	MS1 mz matched	515.412	29.488	3315.98	3048.64	3669.67	3684.63	2664.6	2776.93
8518			3-(ADP)-glycerate;(2S)-Lactyl-2-diphospho-5'-guanosine	20.3865483730909;20.3865483730909	MS1 mz matched	516.06	40.8195	3002.58	2118.5	3092.37	3679.14	2625.26	3269.59
8523			13-Dihydrocarminomycin	22.3499	MS1 mz matched	516.191	247.106	40105.4	41791.1	45435.5	37358.4	42808	39289.3
8532			Taurallocholic acid;Taurocholic acid;Taurohyocholate;Tauro-b-muricholic acid;Tauroursocholic acid;Taurocholate;Taurocholic acid;Cholyltaurine;Taurohyocholate;N-(3alpha,6alpha,7alpha-Trihydroxy-5beta-cholan-24-oyl)taurine	7.06493077063162;7.06493077063162;7.06493077063162;7.06493077063162;7.06493077063162;7.01350322539733;7.01350322539733	MS1 mz matched	516.295	35.5485	6951.56	7454.21	9461.13	9902.53	8334.65	9644.5
8533			dTDP-4-amino-2,3,4,6-tetradeoxy-D-glucose;dTDP-[(2R,5S,6R)-5-aminotetrahydro-6-methyl-2H-pyran-2-yl] ester;dTDP-4-amino-2,3,4,6-tetradeoxy-alpha-D-erythro-hexopyranose	-24.0586	MS1 mz matched	516.334	33.7345	10445.9	2657.88	10422.4	2265.48	10245	12549.2
8591					Unmapped	519.061	42.905	3927.84	3425.91	2704.59	3812.9	3256.97	4613.23
8618			LysoPC(18:2(9Z,12Z));	0.279012006641131;	MS1 mz matched	520.333	111.679	31466.5	20955.1	15937.8	20405.3	10482.4	12872.6
8619			LysoPC(18:2(9Z,12Z));	0.28055244572855;	MS1 mz matched	520.333	69.6515	95869	60884.7	27224.7	70006.8	16143.2	26269.3
8620					Unmapped	520.355	23.848	9840.28	9690.73	10485.2	11966.5	8498.36	3484.05
8647					Unmapped	521.929	345.325	20361.1	30309.4	33641.6	34551.4	32556.1	36557.7
8655					Unmapped	522.171	42.634	15676.1	836.19	21495.2	574.563	13758.2	15757.2
8657					Unmapped	522.223	45.6175	14828.7	17406.9	19985.1	23850.3	14504.5	17585.9
8673			4-Deoxyphysalolactone;Trilobolide	14.7698819880843;-0.680330074062377	MS1 mz matched	523.246	32.7265	6219.65	6627.87	13394.4	7896.56	9545.51	8753.62
8694			Brodifacoum	-12.4184	MS1 mz matched	524.416	37.6515	2504.55	1941.49	1084.78	5209.67	1734.67	2411.38
8696					Unmapped	524.454	26.748	1764.35	1101.79	641.642	1408.14	623.841	559.09
8721					Unmapped	526.218	302.334	12165.6	12206	18220	11975.7	11398.5	13454.2
8730			Griseorhodin A	17.1129	MS1 mz matched	526.431	37.3845	20939.8	29542.1	24331.6	34729.6	21600.7	12537.5
8735					Unmapped	526.903	344.723	3407.49	2943.31	4455.07	3778	4141.43	4203.94
8737					Unmapped	526.988	345.325	6130.64	11947.9	16564.7	14761.4	18919.5	18495.2
8742			Demethyloleuropein;Inumakilactone A glycoside	-18.6360403033128;-18.5581199638389	MS1 mz matched	527.159	421.771	4065.61	3124.71	623.976	2556.94	628.377	1577.51
8746			Desmosine;Isodesmosine;	14.9336573413233;14.9336573413233;	MS1 mz matched	527.296	30.128	11520	11214.7	13645.5	2121.41	9178.18	8542.93
8749	Nortriptyline	0.6708			MS2 reverse	527.337	30.7715	11941.4	11245.7	13418.4	13659.3	8697.9	7511.93
8750			3alpha-Acetomethoxy-11alpha-oxo-12-ursen-24-oic acid;	-21.234091340143;	MS1 mz matched	527.355	44.4045	11203.5	15503.1	1931.31	13510.8	3686.25	7441.45
8757					Unmapped	528.038	45.86	558.669	827.025	812.726	580.031	910.472	1708.29
8760			Lacto-N-triaose;Lacto-N-triose I;N-Acetylgalactosaminyl lactose;alpha-D-Galactosyl-N-acetyllactosamine;alpha-D-Galactosyl-1,3-beta-D-galactosyl-1,4-N-acetyl-D-glucosamine	2.59704964837699;2.59704964837699;2.59704964837699;2.56788572759874;2.56788572759874	MS1 mz matched	528.191	307.605	4516.85	4863.47	3846.75	3635.87	2869	5431.96
8766			Rolitetracycline;Destomysin;Destomycin A;Hygromycin B;Antibiotic A-396-II	-1.45098855138972;-12.5181940571364;-12.5181940571364	MS1 mz matched	528.234	199.8	7581.33	8202.83	11382.5	11267.9	9688.9	9948.01
8765			Hygromycin B;Destomysin;Destomycin A;Hygromycin B;Antibiotic A-396-II	2.86097614308919;2.93361981021079;2.93361981021079	MS1 mz matched	528.234	165.473	40668	42310.1	59679.6	55531.4	37972.1	45671
8825					Unmapped	530.347	33.483	84238.2	106041	184082	146606	131356	136108
8844			alpha-Tocopherol succinate;	5.42084386492995;	MS1 mz matched	531.407	30.763	491079	332894	443616	515972	505893	350063
8853			Phaseolotoxin;N5-[Amino(sulfoamino)phosphinyl]-L-ornithyl-L-alanyl-N6-(aminoiminomethyl)-L-lysine	11.1049	MS1 mz matched	532.205	120.238	21962.2	23293.4	34514.6	30133.8	21498.3	23638.8
8855					Unmapped	532.205	140.761	21221	20966.1	26440.3	28749.2	50681.1	22839.9
8858			CDP-4-dehydro-3,6-dideoxy-D-glucose;CDP-3,6-dideoxy-D-erythro-hexos-4-ulose;CDP-4-dehydro-3,6-dideoxy-alpha-D-glucose;CDP-4-dehydro-3,6-dideoxy-D-glucose epimer	-16.2534587182636;-16.2534587182636	MS1 mz matched	532.294	43.692	12749.9	12812.2	8864.22	15442.6	11721.5	2956.11
8861			LysoPC(O-18:0);	-20.6621903167804;	MS1 mz matched	532.354	26.711	23536.3	20779.2	203029	24282.9	1653.03	10204
8864			LysoPC(O-18:0);	16.6377256945052;	MS1 mz matched	532.383	37.256	15209.6	29286.8	19991.5	10710.5	6502.8	12124.2
8898			CDP-abequose;CDP-alpha-D-abequose;CDP-3,6-dideoxy-D-glucose;CDPparatose;CDP-alpha-D-paratose;CDP-3,6-dideoxy-D-mannose;CDPtyvelose;CDP-ascarylose	-12.8054883557604;-12.8054883557604;-12.8054883557604;-12.8054883557604	MS1 mz matched	534.311	248.365	2986.21	2923.58	2537.58	2109.52	845.923	1679.62
8899			LysoPE(0:0/22:2(13Z,16Z));LysoPE(22:2(13Z,16Z)/0:0);	-1.40864839380806;-1.40864839380806;	MS1 mz matched	534.347	45.862	6772.21	7170.65	4667.49	4496.7	7061.86	6352.83
8928			2',3'-Dideoxyadenosine-5-triphosphate;Codeine-6-glucuronide	-15.1520827169276;-19.3609130942577	MS1 mz matched	536.206	44.268	1147.05	1672.49	15487.4	16838.1	2383.81	15238.9
8953					Unmapped	538.147	30.776	7038.89	4687.01	1428.13	4689.42	5682.76	4913.35
8973					Unmapped	539.267	43.137	1462.17	1468.48	1259.45	1330.25	2655.54	2475.59
8991			Thioguanosine 5'-triphosphate;GTP-gamma-S	-22.9887657951811;-22.9887657951811	MS1 mz matched	540.234	46.51	34151.8	38669	48495.6	25024	10670.5	27098.5
8990					Unmapped	540.234	68.559	62681.9	72163	63141	207609	107312	128149
8989			Thioguanosine 5'-triphosphate;GTP-gamma-S	-21.9918182053433;-21.9918182053433	MS1 mz matched	540.234	108.722	30185.7	48354.4	50432.3	60439.3	52231.1	49806.7
8994					Unmapped	540.447	37.2865	9931.07	7294.77	8178.35	8957.13	6901.57	5356.29
8999					Unmapped	540.949	345.325	38206.4	45128.5	46866.8	43869.1	44349.6	46451.2
9043			Physagulin C;	3.76411994850985;	MS1 mz matched	543.254	43.692	4768.31	4347.94	4114	6138.91	6484.75	2287.88
9054					Unmapped	544.149	43.5745	588.142	1293.69	2628.27	3563.53	3231.48	3086.3
9086					Unmapped	545.89	345.13	15164.5	20207.2	21434.2	17128.9	19464.3	20158
9092			Lacto-N-triaose;Lacto-N-triose I;N-Acetylgalactosaminyl lactose;alpha-D-Galactosyl-N-acetyllactosamine;alpha-D-Galactosyl-1,3-beta-D-galactosyl-1,4-N-acetyl-D-glucosamine	2.59704964837699;2.59704964837699;2.59704964837699;2.56788572759874;2.56788572759874	MS1 mz matched	546.202	308.206	6604.73	6758.86	5505.05	4658.66	2509.75	3516.58
9117			Hovenidulcigenin B;dTDP-L-mycarose;dTDP-beta-L-mycarose;dTDP-2,6-dideoxy-3-C-methyl-beta-L-ribo-hexose;dTDP-L-oleandrose;dTDP-D-mycarose	17.0742261596573;15.1596932917925;15.1596932917925;15.1596932917925	MS1 mz matched	547.365	43.692	4092.89	5185.73	4415.45	5997.48	2974.08	1767.47
9118			Campesteryl p-coumarate;3-Hexaprenyl-4-hydroxybenzoic acid;2-Hexaprenyl-6-methoxy-1,4-benzoquinone;2-Hexaprenyl-6-methoxy-1,4-benzoquinone;3-Hexaprenyl-4-hydroxybenzoate;3-Hexaprenyl-4-hydroxybenzoic acid	-8.41753036059014;-8.41753036059014;-8.41753036059014;-8.42558289379938;-8.42558289379938	MS1 mz matched	547.403	32.005	5796.21	8173.28	8815.76	8365	5581.11	5702.04
9142			(24E)-15alpha-Acetoxy-3alpha-hydroxy-23-oxo-7,9(11),24-lanostatrien-26-oic acid;(24E)-3alpha-Acetoxy-15alpha-hydroxy-23-oxo-7,9(11),24-lanostatrien-26-oic acid;	-0.834458358895973;-0.834458358895973;	MS1 mz matched	549.322	31.469	1440.04	2698.97	2854.92	4483.86	2900.88	3395.97
9157			Rolitetracycline;Destomysin;Destomycin A;Hygromycin B;Antibiotic A-396-II	-3.34770561198195;-14.4148901263407;-14.4148901263407	MS1 mz matched	550.215	166.989	4086.88	3998.36	6160.39	5772.31	6479.93	3857.05
9176					Unmapped	551.253	45.162	10056.1	7676.57	10861.9	10639	12800.9	1858.51
9177			Desglucocheirotoxin;Adonitoxin;Adonitoxigenin 3-O-alpha-L-rhamnoside;Aspecioside;Convallatoxin;Strophanthidin 3-O-alpha-L-rhamnoside	12.1616754832601;12.1573139968268;12.1573139968268;12.1573139968268	MS1 mz matched	551.284	45.146	1166.29	2731.8	3339.37	2040.33	2563.14	3591.2
9179					Unmapped	551.328	29.488	8681.91	7268.15	9610.32	7276.5	7675.9	9655.81
9197					Unmapped	551.948	345.264	3306.69	3647.24	3808.67	5410.62	5474.57	2917.2
9229			alpha-Tocopherol succinate;	5.42084386492995;	MS1 mz matched	553.389	30.136	14312	9977.29	19089.7	18452.2	16313.7	15509.7
9235					Unmapped	554.177	30.141	3756.72	3865.56	4120.28	3577.36	5925.06	4873.68
9242					Unmapped	554.426	38.724	2884.15	3497.91	3349.51	3663.14	2913.37	1446.01
9268			Isomigrastatin	12.8763	MS1 mz matched	556.226	43.703	2686.69	2589.46	4493.12	4725.88	2407.94	2114.04
9267			Demethyldecarbamoylnovobiocin;15-Demethylaclacinomycin T	19.0918613915625;19.0918613915625	MS1 mz matched	556.229	270.334	4026.89	4209.02	8434.28	6101.33	5358.25	5729.85
9275					Unmapped	556.441	38.165	26915.3	29152.6	24283.8	26574.6	17679.3	13229
9289			Germanicol cinnamate;Acetrizoic acid	18.5186349117645;15.6453399699647	MS1 mz matched	557.871	344.793	7179.67	7553.77	7483.11	8259.07	8316.86	8393.24
9305			11-O-Demethylpradimicinone I	-1.3073	MS1 mz matched	558.436	40.012	16419.5	2707.56	6071.97	9099.81	3565.78	4846.24
9346			DG(16:1(9Z)/14:0/0:0);DG(14:1(9Z)/16:0/0:0);DG(14:0/0:0/16:1n7);DG(16:0/14:1(9Z)/0:0);DG(14:0/16:1(9Z)/0:0);DG(16:0/0:0/14:1n5);	-4.45399248456689;-4.45399248456689;-4.45399248456689;-4.45399248456689;-4.45399248456689;-4.45399248456689;	MS1 mz matched	561.831	344.401	1864.11	3799.46	3168.31	4737.6	3292.94	2812.87
9349					Unmapped	562.217	47.1675	3240.77	4869.41	7758.96	3273.2	2897.61	4034.15
9362					Unmapped	562.93	345.325	126630	168822	162790	169604	158471	183088
9366			Hordatine B;Hordatine B	13.4989415242188;13.4410408743576	MS1 mz matched	563.321	44.434	5516.06	2403.51	3904.35	5169	3645.71	2508.66
9385					Unmapped	564.909	345.325	22621.2	25471.9	23793	23656	20514.9	23831.7
9397			Valnemulin	4.54178	MS1 mz matched	565.362	67.099	29603	22578.2	14093.8	18016.9	9423.92	10108
9398			Valnemulin	21.5997	MS1 mz matched	565.372	44.667	7705.64	5329.83	6232.67	4024.49	3617.57	3314.11
9453					Unmapped	568.441	38.729	2149.71	2686.6	1882.84	1370.42	1767.09	1381.23
9454					Unmapped	568.475	36.6135	1769.23	2932.02	2162.27	3292.3	1817.36	1107.15
9462			Neobignonoside;Chrysophanol 8-(6-galloylglucoside);	21.6663088158787;21.6663088158787;	MS1 mz matched	569.143	299.985	28.786	30.0635	2700.22	3220.78	10114.4	12712.9
9477					Unmapped	570.342	30.771	5574.05	1074.33	5236.33	8670.34	2686	7395.85
9482			Myricatin;beta-Carotene 5,6-epoxide;5,6-Epoxy-beta,beta-carotene;Zeinoxanthin;3-Hydroxy-alpha-carotene;(3R,6'R)-beta,epsilon-Caroten-3-ol;beta-Cryptoxanthin;Lycoxanthin;Citroxanthin;Mutatochrome;Rubixanthin;1'-Hydroxytorulene;Myxocoxanthin;3,4-Dehydrorhodopin;3,4-Didehydrorhodopin;1-Hydroxy-3,4-didehydro-1,2-dihydrolycopene;alpha-Cryptoxanthin;(3'R,6'R)-beta,epsilon-Caroten-3'-ol;beta-Carotene-15…	10.8613405065943;-16.4725828339928;-16.4725828339928;-16.4725828339928;-16.4725828339928;-16.4725828339928;-16.4725828339928;-16.4725828339928;-16.4725828339928;-16.4725828339928;-16.4725828339928	MS1 mz matched	570.457	38.3065	20233.9	26896	20835.6	25342.1	13535.3	10771.6
9528			Ganoderic acid L;Cucurbitacin H;Divaricoside;Divaside;Sarmentogenin 3-O-alpha-L-oleandroside;Divostroside;Sarmentogenin 3-O-alpha-L-diginoside;Neriifolin;Digitoxigenin 3-(alpha-L-thevetoside)	-17.3461833556253;-17.4053229970412;-17.4053229970412;-17.4053229970412;-17.4053229970412	MS1 mz matched	573.265	45.377	1997.3	2324.81	2714.43	1636	2615.91	3825.52
9531			Ganoderic acid H;	6.36153998319856;	MS1 mz matched	573.302	43.024	3499.87	4217.4	5244.73	4134.95	1995.66	5285.78
9570					Unmapped	576.269	44.7275	7859.45	1519.9	952.118	10038.2	8245.94	6395.66
9572					Unmapped	576.341	32.3985	5587.08	7841.44	5010.54	7808.77	6293.42	3738.64
9576					Unmapped	576.465	30.134	8585.3	5883.44	8905.11	9259.36	9911.54	7641.9
9577					Unmapped	576.502	42.357	12424.6	9349.51	11807.8	1975.27	11568.5	9871.11
9578			Mauritine A;alpha-Ergocryptine;beta-Ergocryptine	-4.16884952253816;-4.16884952253816;-4.16884952253816	MS1 mz matched	576.701	316.978	5786.89	6628.13	6908.55	7389.01	7859.04	9138.28
9581					Unmapped	577.247	43.538	1568.86	5493.77	6415.69	8449.66	7193.43	5312.86
9604					Unmapped	578.374	45.865	4036.83	7030.92	4108.5	7023.7	4929.31	4841.09
9622					Unmapped	579.97	345.334	18597.5	29891.9	35670.3	34454.4	38813	48244.6
9639			Tinyatoxin	-9.52768	MS1 mz matched	581.245	30.1355	3074.34	2266.84	1846.98	2403.65	4317.92	3835.12
9668			Aralionine A	3.161	MS1 mz matched	583.286	45.535	2097.99	2603.85	1644.22	2232.11	1668.34	2878.44
9680					Unmapped	584.358	33.381	4162.21	1410.5	2890.35	3135.1	2022.29	2370.95
9683					Unmapped	584.472	38.3065	10131.5	5991.93	5341.71	8815.57	4862.71	4408.34
9694			Ouabain;Glycosides;Ouabain;G-Strophanthin	-7.65330821000494;-7.65330821000494;-7.69284352314813	MS1 mz matched	585.279	44.434	2172.53	1239.4	1755.11	3356.41	1307.21	2452.8
9716					Unmapped	586.892	345.325	50794.9	60001.9	58916.6	58149.1	55528.4	63157.4
9739					Unmapped	588.871	346.651	10164.7	10821.6	11478	11109.9	9060.72	10729.8
9755					Unmapped	590.427	38.3065	6576.67	9034.95	5699.8	9501.63	4832.14	4323.21
9764			(24R)-5b,8b-Epidioxyergosta-6,22E-dien-3b-ol 3-glucoside;	12.0960693045481;	MS1 mz matched	591.389	30.772	2770.49	2426.28	2667.02	1875.73	1399.58	2063.82
9773			2-Hydroxyestrone-4-S-glutathione;2-Hydroxyestrone-1-S-glutathione;4-Hydroxyestrone-2-S-glutathione;	11.8535234494555;11.8535234494555;11.8535234494555;	MS1 mz matched	592.232	416.785	302.03	289.916	346.694	449.282	3206.98	4278.45
9794			Pheophorbide a	10.3919	MS1 mz matched	593.275	44.412	5473.26	2197.72	5021.4	2096.7	2324.97	3498.55
9796			Cholesteryl-beta-D-glucoside	-23.158	MS1 mz matched	593.359	43.692	6573.04	12638.4	4655.22	5779.21	4654.77	1230.12
9805					Unmapped	594.245	44.375	2454.46	1203.22	440.8	952.709	1696.64	1464
9825					Unmapped	596.233	233.312	3123.92	3909.95	3022.07	3543.22	3259.15	2387.39
9828					Unmapped	596.477	44.39	7031.14	1300.61	4520.27	5360.19	2199.74	2140.36
9835			Cer(d18:0/20:0);	-20.1237234341226;	MS1 mz matched	597.011	345.325	108909	176953	204003	216018	237700	252401
9858			beta-Doradecin;Phoenicoxanthin;Adonirubin	-12.223694995803;-12.223694995803	MS1 mz matched	598.872	345.13	11894	11780.6	13574.3	12049.3	14369.2	15518.6
9859			Clocapramine dihydrochloride	-4.51268	MS1 mz matched	598.969	345.481	5416.05	9015.58	11500.6	10935.1	1953.62	13527.4
9864			5-Oxo-delta-bilirubin;15-Oxo-beta-bilirubin	-3.65202951913845;-3.65202951913845	MS1 mz matched	599.241	44.3785	3078.87	3799.61	1366.3	4424.21	3441.36	1158.01
9869					Unmapped	599.389	33.407	5104.42	6011.06	4146.81	7325.97	4039.2	5501.16
9889					Unmapped	600.468	38.6215	27287.7	20750.1	16744.6	25501.3	15446.3	10199.4
9926			DG(20:4(5Z,8Z,11Z,14Z)/15:0/0:0);DG(15:0/20:4(5Z,8Z,11Z,14Z)/0:0);DG(15:0/0:0/20:4n6);DG(20:4(8Z,11Z,14Z,17Z)/15:0/0:0);DG(15:0/0:0/20:4n3);DG(15:0/20:4(8Z,11Z,14Z,17Z)/0:0);	6.27222903710238;6.27222903710238;6.27222903710238;6.27222903710238;6.27222903710238;6.27222903710238;	MS1 mz matched	603.931	345.325	19902.9	29446.8	35047.2	34011.7	33584.8	36033.1
9930			Janthitrem E;	-6.11181470233659;	MS1 mz matched	604.352	46.5375	6062.84	3497.07	3893.25	4337.7	2708.01	3286.93
9934			Ganoderic acid Md;18-Dehydroursolic acid 3-arabinoside;(3b,16a,21b,22a)-12-Oleanene-3,16,21,23,28-pentol-22-angeloyloxy-23-al;Ilexolide A	6.89971011743782;6.89971011743782;6.89971011743782;6.82143362663071	MS1 mz matched	604.433	345.325	6652.84	7583.28	9206	9471.85	9451.63	10280.8
9935			Cyanidin 3-sambubioside;Cyanidin 3-O-(beta-D-xylosyl-(1->2)-beta-D-galactoside);Cyanidin 3-O-beta-D-sambubioside	24.9355330486065;24.9355330486065;24.9355330486065	MS1 mz matched	604.493	30.772	1196.95	1089.42	1872.5	1580.82	915.813	1193.18
9937					Unmapped	605.063	160.78	6040.79	5400.41	6294.96	6072.29	5512.84	5464.51
9972			Cepharanthine	13.1954	MS1 mz matched	607.291	31.4215	10869.2	8323.11	8788.09	10066.7	12359.6	7992.81
9973					Unmapped	607.39	30.132	14510.1	12598.7	14216.2	14342.6	11977.8	12464.1
10011			24-Acetyl- 25-cinnamoylvulgaroside;	-13.4478553691489;	MS1 mz matched	609.327	45.162	4898.54	3617.46	4075.63	2794.57	2990.21	1765.23
10018			DG(15:0/0:0/20:1n9);DG(20:1(11Z)/15:0/0:0);DG(15:0/20:1(11Z)/0:0);	17.5704991648143;17.5704991648143;17.5704991648143;	MS1 mz matched	610.001	345.481	910.3	1878.11	2118.53	2464.72	2579.77	1967.28
10024					Unmapped	610.264	45.08	5191.73	2675.92	3740.96	3800.9	2402.97	4105.21
10057			Neobignonoside;Chrysophanol 8-(6-galloylglucoside);Xanthoaphin;Xanthoaphin fb;Afzelechin-(4alpha->8)-afzelechin;Guibourtinidol-(4alpha->6)-catechin	21.6663088158787;21.6663088158787;-1.09859405587939;-1.09859405587939;-1.09859405587939	MS1 mz matched	613.109	299.692	22.404	7.08212	1413.38	2863.99	4863.97	4462.2
10070					Unmapped	613.965	345.139	2532.87	4786.63	3774.05	4110.14	5154.31	5105.1
10090			Indinavir;Indivir	20.3652880996587;20.3652880996587	MS1 mz matched	614.81	348.119	6623.32	7419.83	7053.97	5090.27	6558.56	3691.35
10098					Unmapped	615.37	29.496	3500.22	3559.54	4706.73	6081.24	2858.42	3921.79
10105			iso-A2E(9,13-di-cis);iso-A2E(11-cis);iso-A2E(13-cis);N-Retinylidene-N-retinylethanolamine;iso-A2E(9-cis);	3.37315909834227;3.37315909834227;3.37315909834227;3.37315909834227;3.37315909834227;	MS1 mz matched	615.912	345.13	16188	22515.3	27757.9	27423.9	26709.9	29194.5
10107			Hematoporphyrin IX;	14.817498190062;	MS1 mz matched	616.333	30.1215	2213.38	901.162	1276.16	1268.22	3198.75	1088.56
10152					Unmapped	620.437	39.236	9458.93	12300.6	10134.5	8471.58	8467.81	5412.37
10153			Cyanidin 3-sambubioside;Cyanidin 3-O-(beta-D-xylosyl-(1->2)-beta-D-galactoside);Cyanidin 3-O-beta-D-sambubioside	24.9355330486065;24.9355330486065;24.9355330486065	MS1 mz matched	620.487	34.006	4210.73	4666.33	2824.04	2962.31	321.744	1736.87
10156					Unmapped	620.972	345.325	169516	244680	268206	275295	287846	314525
10161					Unmapped	621.365	33.381	2622.63	3851.15	2825.65	4163.56	1816.85	2282.09
10173			Hordatine B;Hordatine B	13.4989415242188;13.4410408743576	MS1 mz matched	622.363	47.18	4815.37	1679.16	3684.83	7444.95	4516.41	6122.38
10174					Unmapped	622.398	46.551	4575.33	6803.09	3663.65	6295.64	4722.72	5376.87
10197					Unmapped	624.091	226.842	6310.06	7453.08	7511.13	7496.03	14308.7	12897.8
10203			Antibiotic TA	5.52724	MS1 mz matched	624.443	45.6485	4003.73	6353.99	2271.93	3639.27	1529.69	1853.12
10243					Unmapped	627.347	46.907	1770.75	1821.48	1016.02	1505.77	1900.93	1887.31
10244			Sucrose monostearate;Cotylenin F	-9.16668640844154;24.5862407095136	MS1 mz matched	627.392	45.162	1303.01	1365.92	377.513	1337.59	864.626	418.116
10253					Unmapped	628.299	30.136	1014.72	299.615	1760.24	578.07	446.188	480.237
10261					Unmapped	628.499	38.611	7662.18	5108.54	1965.33	5562.74	4212.35	2553.86
10265					Unmapped	629.085	299.692	35.6202	0	1253.55	1119.79	3921.92	2991.52
10266					Unmapped	629.19	447.918	1255.62	1505.93	725.009	1988.28	3870.38	5321.88
10279			Carthamidin 6,7-diglucoside;Hydroxysafflor yellow A;Aromadendrin 3,7-diglucoside;Safflomin A;Glutathione disulfide;GSSG;Oxiglutatione;Oxidized glutathione	-6.59131672683252;-6.59131672683252;-6.59131672683252;-6.59131672683252;21.2365556265763	MS1 mz matched	630.193	30.1285	2180.38	1729.61	2269.48	3648.67	3737.09	2546.71
10291			Clocapramine dihydrochloride	-4.51268	MS1 mz matched	630.918	345.325	10983	11957.9	12578.8	11646.5	10216.9	13447
10306					Unmapped	632.846	348.881	6429.14	3151.99	3575.28	10569.7	4253.19	4223.22
10360			Avermectin A1a aglycone	-22.7291	MS1 mz matched	637.305	30.136	16135.7	10914.5	9384.07	17383.7	21906.6	22359.7
10363			Ansatrienin A	-2.31935	MS1 mz matched	637.34	44.382	19086.3	14399.6	10881.3	20047.5	25751.1	1395.24
10365			1,3,4-Trigalloyl-beta-D-glucopyranose;3-O-Galloylhamamelitannin;1,2',5-Tri-O-galloylhamamelofuranose;1,2,6-Trigalloyl-beta-D-glucopyranose;1,4,6-Trigalloyl-beta-D-glucopyranose;Kurigalin;1,2,4-Trigalloyl-beta-D-glucopyranose;1-O,2-O,6-O-Trigalloyl-beta-D-glucose;1,2,6-Trigalloylglucose;Gallotannin;1,3,6-Tri-o-galloyl-beta-D-glucose	-4.03570513368182;-4.03570513368182;-4.03570513368182;-4.03570513368182;-4.03570513368182;-4.03570513368182;-4.03570513368182;-4.03570513368182;-4.03570513368182	MS1 mz matched	637.466	45.1225	4117.31	9173.98	2348.5	2756.32	916.553	1314.12
10402					Unmapped	640.866	345.13	3710.82	4561.94	4527.44	5443.53	4830.94	5597.53
10404			Amaroswerin	5.64631	MS1 mz matched	641.124	460.365	2071.43	1884.38	2152.64	1492	1690.37	2238.64
10405			Bis-gamma-glutamylcysteinylbis-beta-alanine;Chartreusin	6.99862096681001;13.3437637461671	MS1 mz matched	641.188	141.274	1219.1	1564.09	3645.4	3316.11	5038.8	3502.8
10408			Mosesin 4	5.6538	MS1 mz matched	641.422	31.448	1302.42	685.466	944.245	1454.24	503.342	473.254
10441			Amritoside;	-22.0280560814299;	MS1 mz matched	644.494	39.974	19099.3	17506.2	15986.8	23042.9	15309.6	8717.83
10446			Galactosylceramide (d18:1/12:0) ;Glucosylceramide (d18:1/12:0);	-1.85049733275889;-1.85049733275889;	MS1 mz matched	644.934	345.325	122709	157032	168409	173734	161216	201703
10453					Unmapped	645.435	345.325	5983.65	8577.61	9583.07	9604.81	9644.54	12165.1
10463					Unmapped	646.396	44.667	1630.29	977.388	646.152	620.878	532.97	930.275
10483					Unmapped	648.272	414.603	759.08	772.889	1694.11	1396.69	1815.5	3032.38
10489			Eosin;D & C Red no. 21	-14.663	MS1 mz matched	648.891	345.387	18130	17729.8	16013.8	19315.3	16517.1	17502.9
10491			Quercetin 4',7-diglucoside;Myricetin 3-robinobioside;6-Hydroxykaempferol 6,7-diglucoside;Herbacetin 3,8-diglucoside;Vicinin 2;Hypoletin 8-gentiobioside;Myricetin 3-neohesperidoside;Quercetin 3-glucosyl-(1-&gt;2)-galactoside;Quercetin 3,4'-diglucoside;Quercetin 3-beta-laminaribioside;Quercetin 3-O-beta-D-glucosyl-(1->2)-beta-D-glucoside;Baimaside;Quercetin 3-beta-D-sophoroside;Quercetin 3-O-sophor…	-5.26951842344746;-5.26951842344746;-5.26951842344746;-5.26951842344746;-5.26951842344746;-5.26951842344746;-5.26951842344746;-5.26951842344746;-5.26951842344746;-5.26951842344746;-5.2703169520183	MS1 mz matched	649.124	20.5295	1174.62	1751.66	1108.22	1979.23	1238.41	1211.34
10500					Unmapped	650.366	46.217	1908.25	682.938	801.81	1055.6	280.766	912.05
10546			A 80987	16.6661	MS1 mz matched	654.332	30.132	5581.99	4056.11	4295.98	6212.92	10840.3	7477.17
10551					Unmapped	654.828	348.062	9743.63	8239.83	6123.87	8263.1	6607.53	9505.53
10556			Argenteane;	-15.6932563291244;	MS1 mz matched	655.319	28.7745	10610.1	19988.2	4681.85	14150.7	6451.83	10028
10599					Unmapped	658.51	39.644	15804.7	21222.6	14182.7	23404.6	11508.7	8487.47
10613					Unmapped	659.483	45.08	8397.89	7491.16	5908.75	11407.5	5216.28	4772.22
10634			DG(18:4n3/0:0/22:6n3);DG(20:5(5Z,8Z,11Z,14Z,17Z)/20:5(5Z,8Z,11Z,14Z,17Z)/0:0);DG(18:4(6Z,9Z,12Z,15Z)/22:6(4Z,7Z,10Z,13Z,16Z,19Z)/0:0);DG(20:5n3/0:0/20:5n3);DG(22:6(4Z,7Z,10Z,13Z,16Z,19Z)/18:4(6Z,9Z,12Z,15Z)/0:0);	10.1978121998423;10.1978121998423;10.1978121998423;10.1978121998423;10.1978121998423;	MS1 mz matched	661.972	345.325	10199.6	18548.8	20532.9	24756.9	26026.6	26932.6
10655			Goyaglycoside c;	9.98793272831676;	MS1 mz matched	663.453	29.492	139769	105958	129989	114289	88352.5	101018
10658					Unmapped	663.834	344.841	8813.06	11254	8882.88	10141.9	12004.8	9217.3
10682			2',7-Dihydroxy-4'-methoxy-8-prenylflavan 2',7-diglucoside;	-7.6867480453923;	MS1 mz matched	665.275	505.201	112.459	86.1096	100.757	403.869	2472.34	7198.35
10686			3-O-trans-Feruloyleuscaphic acid;Phytolaccoside B;Esculentoside B	-3.81127251118967;19.095331106882	MS1 mz matched	665.395	34.108	4607.44	6739.86	4371.98	4004.41	2616.79	2556.65
10703			Nicotinic acid adenine dinucleotide;Deamino-D+;Deamido-D+;Deamido-D;Nicotimide hypoxanthine dinucleotide	12.9123386840375;12.9123386840375;12.9123386840375	MS1 mz matched	666.426	46.592	4295.5	5331.32	4115	6395.14	5601.75	3224.52
10720					Unmapped	667.347	44.434	2381.3	1808.87	1702.85	2322.13	843.78	3182.93
10730					Unmapped	668.074	20.4985	3073.87	2709.89	1610.73	4056.91	1827.14	1111.72
10744					Unmapped	669.472	30.136	2816.95	3400.89	3086.45	2954.11	1682.53	1812.04
10757			Eosin;D & C Red no. 21	-14.663	MS1 mz matched	670.875	345.488	12162.5	10262	12475.8	12361.4	12134.6	11729.2
10765			Argenteane;	-15.6932563291244;	MS1 mz matched	672.341	28.063	2426.28	2910.4	1747.38	1659.1	1158.93	1390.92
10779					Unmapped	673.55	39.311	2776.37	569.664	2876.71	2737.62	1854.06	1720.66
10792					Unmapped	674.955	345.13	3143.58	4090.2	5352.68	4972.89	4362.37	6816.49
10793			Cucurbitacin C;Cucurbitacin C;Cucurbitacin Q;Montanin;23,24-Dihydrocucurbitacin B	3.71474261429802;3.74775870651871;3.74775870651871;3.74775870651871;3.74775870651871	MS1 mz matched	675.218	342.088	744.1	892.601	695.906	584.693	1222.32	1101.48
10800					Unmapped	675.674	32.417	3884.23	3377.8	5473.15	11030.7	3597.41	2067.19
10809			PE(15:0/16:1(9Z));PC(14:1(9Z)/14:0);PC(14:0/14:1(9Z));PE(16:1(9Z)/15:0);	0.141084042617504;0.141084042617504;0.141084042617504;0.141084042617504;	MS1 mz matched	676.486	30.7925	3331.98	2617.95	3464.65	3918.64	1332.66	1870.64
10813					Unmapped	676.808	346.851	10258.5	9647.98	9922.62	11612.3	10152.5	10118.6
10827					Unmapped	678.479	39.565	4488.48	5267.57	4360.74	7266.21	3108.36	3599.52
10834					Unmapped	679.014	345.325	63935.9	101792	122446	125268	145542	143349
10857			Goyaglycoside c;	9.98793272831676;	MS1 mz matched	680.48	29.492	23675.6	21811.2	21774.6	23202.8	21874.9	20163.9
10872					Unmapped	682.032	228.641	7494.21	5161.08	6383.58	9820.96	5317.63	1337.63
10886	Glycogen	0.6275			MS2 forward	684.247	45.165	7245.46	5648.65	637.765	6984.59	7347.19	8003.92
10893			Kuwanon Q;Kuwanon R;	20.2599742279322;20.2599742279322;	MS1 mz matched	685.252	280.564	2172.55	1383.71	1233.03	874.437	3667.3	3894.7
10895			Goyaglycoside c;	9.98793272831676;	MS1 mz matched	685.433	30.132	1454.65	1655.53	2050.95	1539.95	1473.97	1703.23
10900					Unmapped	685.935	345.325	16345.2	28059.4	29390.3	31350.4	29245	37491.4
10907					Unmapped	686.437	345.068	4519.64	8485.45	11106.7	8444.09	10321	12747
10910					Unmapped	686.537	39.7465	2997.64	1975.8	1373.65	2147.71	1232.05	1792.92
10924					Unmapped	687.797	345.139	8473.42	8275.13	8953.04	7242.35	7705.8	7782.61
10936			PE(14:0/18:2(9Z,12Z));PE(16:1(9Z)/16:1(9Z));PE(14:1(9Z)/18:1(11Z));PE(18:1(11Z)/14:1(9Z));PE(18:2(9Z,12Z)/14:0);PE(14:1(9Z)/18:1(9Z));PE(18:1(9Z)/14:1(9Z));	-1.40628746855766;-1.40628746855766;-1.40628746855766;-1.40628746855766;-1.40628746855766;-1.40628746855766;-1.40628746855766;	MS1 mz matched	688.483	30.132	3516.6	3417	1859.72	4127.61	1172.94	1505.49
10952			DG(20:4(5Z,8Z,11Z,14Z)/22:6(4Z,7Z,10Z,13Z,16Z,19Z)/0:0);DG(22:5n6/0:0/20:5n3);DG(20:4n6/0:0/22:6n3);DG(20:4n3/0:0/22:6n3);DG(20:5(5Z,8Z,11Z,14Z,17Z)/22:5(7Z,10Z,13Z,16Z,19Z)/0:0);DG(22:6(4Z,7Z,10Z,13Z,16Z,19Z)/20:4(8Z,11Z,14Z,17Z)/0:0);DG(22:6(4Z,7Z,10Z,13Z,16Z,19Z)/20:4(5Z,8Z,11Z,14Z)/0:0);DG(20:5(5Z,8Z,11Z,14Z,17Z)/22:5(4Z,7Z,10Z,13Z,16Z)/0:0);DG(20:5n3/0:0/22:5n3);DG(22:5(4Z,7Z,10Z,13Z,16Z)/20…	-24.5753608600314;-24.5753608600314;-24.5753608600314;-24.5753608600314;-24.5753608600314;-24.5753608600314;-24.5753608600314;-24.5753608600314;-24.5753608600314;-24.5753608600314;-24.5753608600314;-24.5753608600314;	MS1 mz matched	689.49	45.86	8729.36	2507.82	6000.39	8349.54	4492.08	4042.85
10982					Unmapped	693.358	46.565	2083.23	2155.16	1588.34	1957.15	1116.34	2627.36
10984					Unmapped	693.447	46.7085	1897.79	3198.65	1880.43	2217.24	1771.55	2515.49
10990					Unmapped	694.138	22.1845	1969.52	1809.99	1093.8	3281.47	726.608	1355.83
10992					Unmapped	694.277	492.526	160.973	131.924	187.157	198.528	1503.16	6870.6
11042			PE(15:0/18:4(6Z,9Z,12Z,15Z));PE(18:4(6Z,9Z,12Z,15Z)/15:0);	-16.7515806202161;-16.7515806202161;	MS1 mz matched	698.911	344.872	3920.8	5401.39	6822	7575.75	8269.42	7812.09
11055			Lasiodine A	14.3606	MS1 mz matched	700.373	27.412	1242.85	2771.65	435.588	1873.35	1029.55	1128.47
11068			3',5'-Diiodo-L-thyronine-beta-D-glucuronoside;	15.2797820768567;	MS1 mz matched	702.212	30.141	2690.43	3098.04	3967.84	6180.84	4876.45	6924.52
11072					Unmapped	702.537	41.4035	14016.5	19756.5	13852.1	16922.7	10267.2	7424.11
11075					Unmapped	702.975	345.325	106420	165581	183004	192428	203369	226050
11080					Unmapped	703.477	345.325	1858.23	5500.8	6108	7529.29	8977.3	9627.8
11082			Agrocin 84;	13.6119689211637;	MS1 mz matched	703.509	45.08	6618.95	5622.48	4920.87	8013.95	4672.24	3524.91
11112					Unmapped	706.485	30.809	1589.93	4385.73	1583.26	2071.45	1277.36	1605.9
11121			iso-A2E(9,13-di-cis);iso-A2E(11-cis);iso-A2E(13-cis);N-Retinylidene-N-retinylethanolamine;iso-A2E(9-cis);	3.37315909834227;3.37315909834227;3.37315909834227;3.37315909834227;3.37315909834227;	MS1 mz matched	707.793	345.405	3635.45	4933.07	3665.15	4219.51	4344.73	4892.39
11129					Unmapped	708.418	34.9665	5502.97	6416.21	5308.03	5261.77	3374.88	2410.28
11133			Chymosin preparation, escherichia coli k-12;Enterochelin;Enterobactin;Tri-(2,3-dihydroxy-N-benzoyl-L-serine)-ester;Tri-(N-(2,3-dihydroxybenzoyl)-L-serine)-ester	-3.73387061250349;-3.73387061250349	MS1 mz matched	708.511	29.81	13220.2	8226.15	12378.4	12247.9	13048.7	11275.3
11148					Unmapped	709.896	345.325	13882.2	20505.9	17880.6	20259.6	18524.1	23134.4
11152					Unmapped	710.398	345.334	4692.57	5284.39	7498	6237.76	6917.08	7713.42
11154			Fasciculic acid C;	17.1335110547734;	MS1 mz matched	710.452	47.0625	2984.21	5928.81	2123.27	4162.5	2197.87	4114.64
11190			PE(16:0/18:3(6Z,9Z,12Z));PE(14:1(9Z)/20:2(11Z,14Z));PE(18:3(6Z,9Z,12Z)/16:0);PE(18:3(9Z,12Z,15Z)/16:0);PE(14:0/20:3(8Z,11Z,14Z));PE(18:2(9Z,12Z)/16:1(9Z));PE(20:3(8Z,11Z,14Z)/14:0);PE(16:1(9Z)/18:2(9Z,12Z));PE(20:2(11Z,14Z)/14:1(9Z));PE(16:0/18:3(9Z,12Z,15Z));PE(20:3(5Z,8Z,11Z)/14:0);PE(14:0/20:3(5Z,8Z,11Z));	7.16188253456932;7.16188253456932;7.16188253456932;7.16188253456932;7.16188253456932;7.16188253456932;7.16188253456932;7.16188253456932;7.16188253456932;7.16188253456932;7.16188253456932;7.16188253456932;	MS1 mz matched	714.505	46.8725	3484.95	6731.28	4346.13	4326.01	2422.68	4508.22
11196					Unmapped	714.901	345.264	4284.45	4107.86	4679.46	5077.04	4794.87	6118.22
11216			PC(o-16:1(9Z)/16:1(9Z));PC(14:1(9Z)/P-18:0);PC(14:0/P-18:1(9Z));PC(P-18:0/14:1(9Z));PC(P-16:0/16:1(9Z));PC(P-18:1(9Z)/14:0);PC(16:1(9Z)/P-16:0);PC(P-18:1(11Z)/14:0);PC(14:0/P-18:1(11Z));	1.49269460696832;1.49269460696832;1.49269460696832;1.49269460696832;1.49269460696832;1.49269460696832;1.49269460696832;1.49269460696832;1.49269460696832;	MS1 mz matched	716.553	40.6915	5101.86	3235.38	2922.41	5446.25	3245.83	1764.53
11218					Unmapped	716.818	346.212	16779.5	13758.7	15180.3	14671.2	13225.4	13245.1
11239					Unmapped	718.8	348.062	5305.94	6730.03	4850.52	5468.45	5750.29	6029.05
11245			PG(16:1(9Z)/16:1(9Z));	-24.6562706744835;	MS1 mz matched	719.461	47.81	3987.65	3354.74	3365.77	3276.75	2338.74	3379.44
11271			PE(18:4(6Z,9Z,12Z,15Z)/P-18:1(11Z));PE(P-18:1(9Z)/18:4(6Z,9Z,12Z,15Z));PE(P-18:1(11Z)/18:4(6Z,9Z,12Z,15Z));PE(18:4(6Z,9Z,12Z,15Z)/P-18:1(9Z));PE(P-16:0/20:5(5Z,8Z,11Z,14Z,17Z));PE(20:5(5Z,8Z,11Z,14Z,17Z)/P-16:0);	0.074150597156158;0.074150597156158;0.074150597156158;0.074150597156158;0.074150597156158;0.074150597156158;	MS1 mz matched	722.505	41.395	4208.28	3969.83	3823.46	4676.91	2621.3	2945.6
11272					Unmapped	722.872	345.396	3298.13	3993.98	4315.46	4224.18	4822.27	3565.47
11291					Unmapped	725.519	45.691	2397.8	4836.47	1495.68	2122.25	947.495	960.68
11298					Unmapped	726.85	345.13	4222.56	3050.09	3695.68	3631.03	1376.18	3433.22
11300			Torvoside D;	20.5912829002546;	MS1 mz matched	727.438	345.325	4705.77	7153.62	6620.67	9612	11132.7	12530.1
11311			SM(d18:0/16:0);	22.6053037410288;	MS1 mz matched	728.585	39.507	3193.14	4976.82	2043.92	2395.85	1198.14	689.376
11313			PS(18:3(9Z,12Z,15Z)/14:1(9Z));PS(14:1(9Z)/18:3(9Z,12Z,15Z));	13.394603225137;13.394603225137;	MS1 mz matched	728.915	345.068	32350.6	41061	43379	40737.4	38280	46101.1
11331			(3R,2'S)-Myxol 2'-alpha-L-fucoside;Rhodopil glucoside	-23.1941472916778;-23.1941472916778	MS1 mz matched	731.995	345.334	3158.58	4846.4	6660.98	6811.52	9817.67	8456.07
11337			PE(20:1(11Z)/15:0);PC(16:0/16:1(9Z));PC(16:1(9Z)/16:0);PC(18:0/14:1(9Z));PC(14:0/18:1(11Z));PE-NMe(16:0/18:1(9Z));PE(15:0/20:1(11Z));PC(14:1(9Z)/18:0);PC(14:0/18:1(9Z));PC(18:1(11Z)/14:0);PC(18:1(9Z)/14:0);	1.97376378693326;1.97376378693326;1.97376378693326;1.97376378693326;1.97376378693326;1.97376378693326;1.97376378693326;1.97376378693326;1.97376378693326;1.97376378693326;1.97376378693326;	MS1 mz matched	732.548	43.675	10861	11222.1	6829.47	11462.5	7973.85	4905.61
11346					Unmapped	733.858	345.13	8459.45	12462.1	11221.6	10188	11758.2	11853
11350			PS(18:0/14:1(9Z));PS(14:0/18:1(9Z));PS(18:1(9Z)/14:0);PS(16:1(9Z)/16:0);PS(16:0/16:1(9Z));PS(14:1(9Z)/18:0);	0.839821289133157;0.839821289133157;0.839821289133157;0.839821289133157;0.839821289133157;0.839821289133157;	MS1 mz matched	734.487	44.375	2194.56	2951.89	800.8	2705.43	1265.98	1618.09
11363					Unmapped	736.541	29.467	2359.39	1548.63	1247.93	2549.93	2713.63	2071.16
11386					Unmapped	740.411	344.872	1553.08	2111.51	2068.69	2988.16	3256.2	1941.65
11390					Unmapped	740.778	347.325	7184.18	8525.61	7923.48	8170.28	7559.83	8042.27
11391					Unmapped	740.89	346.077	2575.26	1941.9	3112.22	3022.36	3482.47	4703.16
11414					Unmapped	743.89	345.13	2529.6	4316.52	4702	4470.86	4534.03	4736.17
11415			PG(18:3(6Z,9Z,12Z)/16:1(9Z));PG(16:1(9Z)/18:3(6Z,9Z,12Z));PG(18:3(9Z,12Z,15Z)/16:1(9Z));PG(16:1(9Z)/18:3(9Z,12Z,15Z));	23.0342299949549;23.0342299949549;23.0342299949549;23.0342299949549;	MS1 mz matched	743.977	345.334	8060.93	14216.7	16442.1	18464.4	23893.5	20802.4
11421			SM(d18:0/16:0);	22.6053037410288;	MS1 mz matched	744.581	40.012	1783.54	2398.54	345.401	2098.21	962.143	842.559
11429					Unmapped	745.838	345.13	6185.11	6533.27	7076.31	6435.32	7041.64	8132.52
11430					Unmapped	746.339	344.644	1947.96	2033.25	1302.93	3575.79	1739.7	2813.75
11434			PE-NMe2(16:0/18:1(9Z));PE(16:1(9Z)/20:0);PE(20:0/16:1(9Z));PE(18:0/18:1(11Z));PE(18:0/18:1(9Z));PC(15:0/18:1(9Z));PE(22:1(13Z)/14:0);PE(14:0/22:1(13Z));PC(15:0/18:1(11Z));PE(14:1(9Z)/22:0);PE(18:1(11Z)/18:0);PE(20:1(11Z)/16:0);PC(18:1(11Z)/15:0);PE(16:0/20:1(11Z));PE(18:1(9Z)/18:0);PE(22:0/14:1(9Z));PC(18:1(9Z)/15:0);	-0.208030945465906;-0.208030945465906;-0.208030945465906;-0.208030945465906;-0.208030945465906;-0.208030945465906;-0.208030945465906;-0.208030945465906;-0.208030945465906;-0.208030945465906;-0.208030945465906;-0.208030945465906;-0.208030945465906;-0.20803	MS1 mz matched	746.563	43.2985	9796.12	14375.4	9455.14	12384.3	6696.22	4972.86
11477			Pentagastrin;Rimocidine	7.81360896284172;-3.77653389452735	MS1 mz matched	750.898	345.325	41119.9	53912.3	55122.8	55847.8	53027.4	62372.3
11479					Unmapped	751.4	345.13	5798.2	6197.31	5782	6111.74	7798.31	8424.24
11486					Unmapped	752.448	36.037	4428.25	3798.88	3274.1	6352.82	3323.32	2669.88
11487			PC(16:1(9Z)/16:1(9Z));PC(18:1(9Z)/14:1(9Z));PC(14:1(9Z)/18:1(9Z));PC(14:1(9Z)/18:1(11Z));PE(20:2(11Z,14Z)/15:0);PC(18:2(9Z,12Z)/14:0);PE(15:0/20:2(11Z,14Z));PC(18:1(11Z)/14:1(9Z));PC(14:0/18:2(9Z,12Z));	-3.91333688056248;-3.91333688056248;-3.91333688056248;-3.91333688056248;-3.91333688056248;-3.91333688056248;-3.91333688056248;-3.91333688056248;-3.91333688056248;	MS1 mz matched	752.514	44.667	2702.93	3978.98	2787.2	4571.59	1177.16	2378.85
11516					Unmapped	755.959	345.334	8413.96	15807.9	15760.3	20828.5	26362.6	23146.9
11519			PS(20:4(5Z,8Z,11Z,14Z)/14:0);PS(14:0/20:4(5Z,8Z,11Z,14Z));PS(14:1(9Z)/20:3(8Z,11Z,14Z));PS(20:3(8Z,11Z,14Z)/14:1(9Z));PS(16:1(9Z)/18:3(9Z,12Z,15Z));PS(18:3(9Z,12Z,15Z)/16:1(9Z));	-16.8556488821928;-16.8556488821928;-16.8556488821928;-16.8556488821928;-16.8556488821928;-16.8556488821928;	MS1 mz matched	756.459	344.872	4212.17	6453.31	7048.4	7968.69	8476.8	12458.8
11520			PS(20:4(5Z,8Z,11Z,14Z)/14:0);PS(14:0/20:4(5Z,8Z,11Z,14Z));PS(14:1(9Z)/20:3(8Z,11Z,14Z));PS(20:3(8Z,11Z,14Z)/14:1(9Z));PS(16:1(9Z)/18:3(9Z,12Z,15Z));PS(18:3(9Z,12Z,15Z)/16:1(9Z));	-16.8556488821928;-16.8556488821928;-16.8556488821928;-16.8556488821928;-16.8556488821928;-16.8556488821928;	MS1 mz matched	756.463	345.387	3958.5	6470.14	6995.32	7329.9	8070.02	11452.8
11545			PC(16:0/18:1(9Z));PC(14:0/20:1(11Z));PC(20:0/14:1(9Z));PE(22:1(13Z)/15:0);PC(18:1(9Z)/16:0);PC(20:1(11Z)/14:0);PC(18:0/16:1(9Z));PC(18:1(11Z)/16:0);PC(14:1(9Z)/20:0);PC(16:0/18:1(11Z));PC(16:1(9Z)/18:0);PE(15:0/22:1(13Z));	1.06690847802072;1.06690847802072;1.06690847802072;1.06690847802072;1.06690847802072;1.06690847802072;1.06690847802072;1.06690847802072;1.06690847802072;1.06690847802072;1.06690847802072;1.06690847802072;	MS1 mz matched	760.579	43.611	3295.18	1969.93	2042.25	3424.05	3478.49	1416.87
11552					Unmapped	761.017	345.325	35042.3	64502.9	67001.4	78461.3	86955.9	93925.6
11588			PE(16:0/20:2(11Z,14Z));PE(18:0/18:2(9Z,12Z));PE(18:2(9Z,12Z)/18:0);PE(18:1(9Z)/18:1(9Z));PE(18:1(9Z)/18:1(11Z));PE(16:1(9Z)/20:1(11Z));PE(18:1(11Z)/18:1(11Z));PE(22:1(13Z)/14:1(9Z));PE(20:2(11Z,14Z)/16:0);PE(18:1(11Z)/18:1(9Z));PC(18:2(9Z,12Z)/15:0);PE(14:1(9Z)/22:1(13Z));PE(14:0/22:2(13Z,16Z));PE(22:2(13Z,16Z)/14:0);PC(15:0/18:2(9Z,12Z));PE(20:1(11Z)/16:1(9Z));Dihydrostreptomycin 3'alpha,6-bisph…	0.66572836624496;0.66572836624496;0.66572836624496;0.66572836624496;0.66572836624496;0.66572836624496;0.66572836624496;0.66572836624496;0.66572836624496;0.66572836624496;0.66572836624496;0.66572836624496;0.66572836624496;0.66572836624496;0.66572836624496;0.66572836624496;-3.63123003076239;-3.63123003076239	MS1 mz matched	766.529	43.615	3369.44	3908.81	2777.17	3767.34	1712.25	1707.56
11593			Sultamicillin tosilate;Sultamicillin tosylate	-20.054	MS1 mz matched	767.843	344.445	12059.2	15299.5	21194.4	24377.5	2743.5	1143.78
11606					Unmapped	769.802	345.325	8091.05	6022	6475.31	7133.37	5701.02	5692.2
11609					Unmapped	770.304	343.417	2667.39	1377.81	2112.14	1264.39	1600.69	1369.01
11617					Unmapped	770.963	345.13	10133.8	12438.2	13904.4	12960.5	15070.3	13552.4
11626					Unmapped	772.616	39.3315	3309.13	5997.58	2152.45	2731.52	903.913	1115.27
11631			Tylosin B;Desmycosin;Leucomycin A5	-4.79317017293203;-4.79317017293203	MS1 mz matched	772.936	344.715	4271.44	6387.33	5114.2	6216.23	6451.89	6079.53
11650					Unmapped	775.856	345.13	5421.66	6292.14	6937.75	6569.53	6419.45	7179.5
11654					Unmapped	776.573	44.39	7596.9	5670.9	4809.16	6372.98	4858.55	4177.85
11656					Unmapped	776.836	346.045	4717.66	6429.91	6699.38	4903.83	4997.42	7624.74
11665			TG(14:0/18:0/14:1(9Z));TG(14:0/18:1(11Z)/14:0);TG(14:0/14:0/18:1(11Z));TG(14:0/16:0/16:1(9Z));TG(16:0/16:0/14:1(9Z));TG(16:0/14:0/16:1(9Z))[iso6];TG(16:0/14:1(9Z)/16:0);TG(14:0/16:1(9Z)/16:0);TG(14:0/14:0/18:1(9Z));TG(14:0/14:1(9Z)/18:0);TG(14:0/18:1(9Z)/14:0);TG(15:0/16:1(9Z)/15:0);TG(15:0/15:0/16:1(9Z));Glycerol 1,3-ditetradecanoate 2-(9Z-octadecenoate);TG(18:0/14:0/14:1(9Z));	-24.9726214639405;-24.9726214639405;-24.9726214639405;-24.9726214639405;-24.9726214639405;-24.9726214639405;-24.9726214639405;-24.9726214639405;-24.9726214639405;-24.9726214639405;-24.9726214639405;-24.9726214639405;-24.9726214639405;-24.9726214639405;-24	MS1 mz matched	778.232	30.132	1323.96	967.579	1447.88	2516.94	3321.56	3277.78
11686			Emblicanin B;	3.25812860158507;	MS1 mz matched	781.512	45.08	1425.94	1722.86	860.259	2741.92	786.65	1026.12
11690			25-O-Desacetyl rifabutin;	-8.83374194121159;	MS1 mz matched	781.897	344.8	1551.05	1678.35	2338.3	2111.89	3510.87	2075.89
11694					Unmapped	782.776	348.241	3807.13	4193.65	5071.96	6039.39	5271.36	2813
11706					Unmapped	784.893	345.488	4116.07	5452.2	5146.18	6787.09	7139.22	7789.58
11707			PS(16:0/18:1(9Z));PS(18:0/16:1(9Z));PS(16:1(9Z)/18:0);PS(18:1(9Z)/16:0);1-Hexadecanoyl-2-(9Z-octadecenoyl)-sn-glycero-3-phosphoserine	-15.6166769836936;-15.6166769836936;-15.6166769836936;-15.6166769836936;-15.6166769836936	MS1 mz matched	784.979	345.325	76769.5	119058	136323	146508	144155	162408
11742					Unmapped	788.938	345.139	9305.53	10484	11852.9	12320.5	12732.3	11725
11755			PC(P-18:1(11Z)/20:5(5Z,8Z,11Z,14Z,17Z));PC(20:5(5Z,8Z,11Z,14Z,17Z)/P-18:1(9Z));PC(22:6(4Z,7Z,10Z,13Z,16Z,19Z)/P-16:0);PC(P-16:0/22:6(4Z,7Z,10Z,13Z,16Z,19Z));PC(20:5(5Z,8Z,11Z,14Z,17Z)/P-18:1(11Z));PC(P-18:1(9Z)/20:5(5Z,8Z,11Z,14Z,17Z));	13.6272117806935;13.6272117806935;13.6272117806935;13.6272117806935;13.6272117806935;13.6272117806935;	MS1 mz matched	790.589	44.375	6386.4	10513	5898.65	9239.55	4565.08	3602.18
11763			Nostocyclopeptide A2	-7.39318	MS1 mz matched	791.899	345.325	10933	19134.1	17039.4	19388.1	18043.9	22032.1
11764					Unmapped	792.4	345.334	3295.01	6930.41	6217.44	6805.31	8137.89	8518.62
11767			PS(18:0/18:0);	-5.37111399608665;	MS1 mz matched	792.563	43.675	4643.98	5072.64	3486.78	3548.02	1824.15	2132.29
11787			Tylosin B;Desmycosin;Leucomycin A5	-4.79317017293203;-4.79317017293203	MS1 mz matched	794.924	345.13	8762.82	12263.4	11580.5	13257.9	11366.8	14171.2
11798					Unmapped	796.538	44.749	2123.06	3169.78	1715.07	1577.65	617.913	958.095
11802					Unmapped	796.895	345.481	3731.45	5721.75	5504.01	5772.28	5832.13	5905.97
11815					Unmapped	798.51	47.218	3183.72	2494.08	1664.68	1871.11	707.62	1183.32
11829					Unmapped	800.806	346.212	8084	7074.36	6499.97	6533.12	7542.77	7065.6
11849					Unmapped	804.771	347.763	4262.12	4657.77	982.881	3335.19	2783.73	2379.31
11851			Rebaudioside B;Stevioside;Stevioside	-4.53928396652117;-4.53928396652117;-4.58267133121621	MS1 mz matched	805.374	345.264	1301.99	1929.1	2177.14	1148	2173.73	1791.97
11870					Unmapped	808.94	345.325	64780.6	104942	109543	115437	119064	129172
11871			Licoricesaponin B2;	21.1283793944939;	MS1 mz matched	809.442	344.841	4461.7	7986.88	7459.78	9787.66	9024.43	8827.89
11878					Unmapped	810.801	345.13	7182.88	6224.53	6228.37	7318.94	7141.59	6849.3
11895					Unmapped	812.899	345.488	15532.1	17151.9	19529.1	18221.8	16387.4	19486
11925					Unmapped	815.863	345.325	8296.84	10004.6	8882.38	9837.59	9144.15	11621.2
11927					Unmapped	816.363	345.13	1926.33	2984.85	4029.33	3659.72	3088.57	3305.11
11929			PC(18:0/20:1(11Z));PC(16:1(9Z)/22:0);PC(24:0/14:1(9Z));PC(18:1(9Z)/20:0);PC(14:1(9Z)/24:0);PC(24:1(15Z)/14:0);PC(14:0/24:1(15Z));PC(20:0/18:1(11Z));PC(20:1(11Z)/18:0);PC(22:0/16:1(9Z));PC(20:0/18:1(9Z));PC(16:0/22:1(13Z));PC(22:1(13Z)/16:0);PC(18:1(11Z)/20:0);	-1.30081834214148;-1.30081834214148;-1.30081834214148;-1.30081834214148;-1.30081834214148;-1.30081834214148;-1.30081834214148;-1.30081834214148;-1.30081834214148;-1.30081834214148;-1.30081834214148;-1.30081834214148;-1.30081834214148;-1.30081834214148;	MS1 mz matched	816.639	40.5615	2967.26	5156.43	1451.28	1780.57	1081.04	1352.75
11938					Unmapped	818.83	345.405	4604.37	4149.86	4304.74	2241.72	4244.68	2564.8
11947			PS(18:0/20:0);	0.811128433673396;	MS1 mz matched	820.6	44.715	5364.23	3998.9	3220.48	3375.29	3290.91	2303
11951					Unmapped	820.919	345.325	10879.6	17982	16655.3	16234.1	21100.3	22210.3
11953					Unmapped	821.422	344.841	3493.06	7233.94	6754.62	7032.67	9387.5	9222.13
11966					Unmapped	822.784	346.181	10585.1	10185.7	10339.6	12166.9	10257.1	10711.5
11967					Unmapped	822.797	347.254	10418.4	11020.4	10760.1	11646.5	10442.7	10244.2
11988			Corchorusoside E;	-21.4882531850728;	MS1 mz matched	825.903	344.574	2478.12	2930.04	4744.85	4315.63	4086.65	2651.3
11989			Vincristine;Yiamoloside B	23.6492154263348;-16.8370321616073	MS1 mz matched	825.977	345.334	4073.11	9563.98	11257.3	13214.4	14665.6	12904.1
11991					Unmapped	826.482	345.068	1820.54	2964.87	4920.48	5121.23	6625.21	6040.46
12009					Unmapped	829.821	345.405	3528.93	2822.4	1789.79	2230.99	2972.11	2717.43
12040					Unmapped	834.879	345.334	13700.1	17026.3	15821.5	15530.8	16932.7	19320.3
12045					Unmapped	836.595	44.375	1190.23	1980.72	671.08	945.154	525.648	295.728
12056			Goyaglycoside h;	-23.5583920514831;	MS1 mz matched	837.962	345.325	4226.73	10274.4	11705.3	13289.7	15376.5	18317.4
12066			3,5,7-Trihydroxy-4'-methoxy-8-prenylflavone 3-[rhamnosyl-(1-&gt;6)-galactoside] 7-galactoside;	23.1035370314106;	MS1 mz matched	839.822	345.13	5448.97	6241.07	6432.04	6651.34	7299.13	6890.06
12079					Unmapped	842.529	47.878	1341.81	2567.66	886.234	808.233	242.45	303.228
12080					Unmapped	842.797	343.63	2264.66	2479.87	2871.84	548.76	2363.55	911.515
12083					Unmapped	842.934	345.334	2540.11	4261.9	4850.44	4876.12	6446.75	7177.73
12084					Unmapped	843.019	345.334	23810.6	43802.2	55102	59581.7	64706.6	73462
12112					Unmapped	846.744	347.241	5667.15	4927.13	6166.15	5825.38	5514.61	6366.08
12128					Unmapped	849.941	345.325	6815.12	16790.6	13445.5	16684	17853.5	19821.1
12131			TG(20:0/14:0/o-18:0);TG(14:0/20:0/o-18:0);TG(18:0/16:0/o-18:0);TG(14:0/o-18:0/20:0);TG(16:0/o-18:0/18:0);TG(16:0/18:0/o-18:0);	3.14617931988015;3.14617931988015;3.14617931988015;3.14617931988015;3.14617931988015;3.14617931988015;	MS1 mz matched	850.446	345.139	3447.7	6119.06	5781.22	7169.52	7917.1	8541.72
12141			Precorrin 1	-22.4489	MS1 mz matched	851.802	345.387	5088.16	5951.88	6539.71	4197.67	5700.15	6142.94
12142					Unmapped	852.244	29.488	470.405	1024.07	658.829	2079.68	2198.98	2173.92
12160					Unmapped	854.915	345.387	2920.82	5734.55	3935.33	5463.55	7936.73	5414.31
12175			PS(22:6(4Z,7Z,10Z,13Z,16Z,19Z)/20:4(5Z,8Z,11Z,14Z));PS(20:4(5Z,8Z,11Z,14Z)/22:6(4Z,7Z,10Z,13Z,16Z,19Z));	-6.54147834602286;-6.54147834602286;	MS1 mz matched	857.086	229.556	2040.96	1671.25	2178.27	2573.5	1792.57	3989.49
12185			Luteolin 7-O-[beta-D-glucuronosyl-(1-&gt;2)-beta-D-glucuronide]-4'-O-beta-D-glucuronide;Luteolin 7-O-[beta-D-glucuronosyl-(1->2)-beta-D-glucuronide]-4'-O-beta-D-glucuronide	13.87169078848;13.87169078848	MS1 mz matched	859.589	37.8045	2428.88	2230.37	2302.4	2626.79	1400.46	979.996
12191					Unmapped	860.667	42.858	2165.31	4405.46	1422.08	1030.23	966.638	636.919
12205					Unmapped	862.92	344.811	3225.11	3843.97	4345.62	4818.38	5284.21	5686.88
12229					Unmapped	866.9	345.13	4418.56	3866.31	7217.91	4789.96	7548.4	6379.26
12230					Unmapped	866.982	345.325	46245.8	71197.4	89458	93036.7	105794	112426
12245					Unmapped	869.564	46.041	771.697	1950.69	1625.4	1370.82	244.709	89.0723
12246			Aquifoliunine EIV;	-1.66890510959709;	MS1 mz matched	869.832	344.464	2647.62	2373.28	1679.84	1741.32	1975.36	2181.1
12258					Unmapped	870.939	345.13	9970.38	13229.4	12559.9	14122.9	12828.1	14367.9
12275			TG(16:0/15:0/22:2(13Z,16Z));TG(15:0/22:2(13Z,16Z)/16:0);TG(15:0/20:1(11Z)/18:1(9Z));TG(15:0/22:1(13Z)/16:1(9Z));TG(16:0/18:0/20:2n6);TG(16:1(9Z)/15:0/22:1(13Z));TG(20:0/14:0/20:2n6);TG(14:0/20:0/20:2n6);TG(18:1(11Z)/15:0/20:1(11Z));TG(14:0/20:0/18:2(9Z,12Z));TG(15:0/24:1(15Z)/14:1(9Z));TG(18:1(9Z)/15:0/20:1(11Z));TG(15:0/18:1(9Z)/20:1(11Z));TG(16:0/20:2n6/18:0);TG(15:0/16:1(9Z)/22:1(13Z));TG(18:0…	-15.3419643713026;-15.3419643713026;-15.3419643713026;-15.3419643713026;-15.3419643713026;-15.3419643713026;-15.3419643713026;-15.3419643713026;-15.3419643713026;-15.3419643713026;-15.3419643713026;-15.3419643713026;-15.3419643713026;-15.3419643713026;-15	MS1 mz matched	874.407	345.13	2985.81	7109.48	5675.28	5696.44	6399.14	7042.82
12277					Unmapped	874.896	345.731	8588.71	9290.4	10359.7	11114.7	10654.9	12057.2
12292					Unmapped	876.92	345.405	6395.4	8795.26	8252.28	8234.34	10431.3	10211.5
12308					Unmapped	878.865	345.815	3320.05	4771.77	4711.59	5345.15	5000.52	6181.75
12322					Unmapped	880.825	345.443	10004.2	9887.82	9740.14	10094.7	9633.46	10838.7
12324					Unmapped	881.06	230.439	4966.09	9684.77	10778.9	12719.6	10469.2	8938.37
12334					Unmapped	883.936	345.264	2267.76	4158.16	3771.81	5164.19	4862.48	5996.76
12356			PE(24:0/22:1(13Z));PE(24:1(15Z)/22:0);PE(22:1(13Z)/24:0);PE(22:0/24:1(15Z));	23.0487411195065;23.0487411195065;23.0487411195065;23.0487411195065;	MS1 mz matched	886.739	346.045	4849.15	3213.63	3598.94	5778.26	4201.78	5819.47
12358					Unmapped	886.88	344.872	4429.8	4638.16	4848.48	3532.26	5353.3	5870.04
12373			3-trans,5-cis-Octadienoyl-CoA;	18.3151107435695;	MS1 mz matched	888.742	347.911	3940.45	4161.36	3478.94	4756.16	2091.68	4107
12383					Unmapped	890.943	345.325	34667.6	56080	59471.4	60740.5	72234.5	75804.1
12389			Cycloguanil pamoate	6.39157	MS1 mz matched	892.805	344.841	5802.26	5544.05	5587.54	5191.29	4499.28	5290.89
12404					Unmapped	894.902	345.396	14481.2	14722.4	15249.7	13892.1	14066.8	14499.7
12419					Unmapped	897.867	345.396	7302.88	9590.32	8612.5	7056.31	10021.1	10538.5
12434					Unmapped	900.887	345.325	3387.11	4364.46	3924.89	4417.92	6613.76	4868.82
12441					Unmapped	902.825	345.995	3980.48	4685.53	1663.46	4412.26	4166.53	4191.43
12454					Unmapped	904.691	44.39	1240.35	3739.08	933.77	592.327	806.555	648.24
12455					Unmapped	904.785	345.697	12187.9	12680.9	13680	12248	11912.9	14076
12473					Unmapped	907.982	345.325	2953.18	6028.11	6129.65	8168.67	9536.11	9656.23
12515					Unmapped	914.905	345.325	21807.2	28271.8	32238.9	30835.7	31546.5	34228.4
12517			TG(14:1(9Z)/20:4(8Z,11Z,14Z,17Z)/22:6(4Z,7Z,10Z,13Z,16Z,19Z));TG(20:4(5Z,8Z,11Z,14Z)/14:1(9Z)/22:6(4Z,7Z,10Z,13Z,16Z,19Z));TG(14:1(9Z)/22:6(4Z,7Z,10Z,13Z,16Z,19Z)/20:4(5Z,8Z,11Z,14Z));TG(18:4(6Z,9Z,12Z,15Z)/18:3(6Z,9Z,12Z)/20:4(8Z,11Z,14Z,17Z));TG(22:5(4Z,7Z,10Z,13Z,16Z)/14:1(9Z)/20:5(5Z,8Z,11Z,14Z,17Z));TG(14:1(9Z)/22:6(4Z,7Z,10Z,13Z,16Z,19Z)/20:4(8Z,11Z,14Z,17Z));TG(18:3(6Z,9Z,12Z)/20:4(8Z,11Z,…	8.69218111560659;8.69218111560659;8.69218111560659;8.69218111560659;8.69218111560659;8.69218111560659;8.69218111560659;8.69218111560659;8.69218111560659;8.69218111560659;8.69218111560659;8.69218111560659;8.69218111560659;8.69218111560659;8.69218111560659;8.69218111560659;8.69218111560659;8.69218111560659;8.69218111560659;8.69218111560659;8.69218111560659;8.69218111560659;8.69218111560659;8.692181…	MS1 mz matched	915.401	346.058	2869.47	5802.25	5251.84	5686.57	6731.95	7376.81
12536					Unmapped	918.863	345.396	7026.23	8895.19	7835.78	10540.4	7401.12	10419.6
12569					Unmapped	925.273	30.132	364.343	213.252	420.625	1055.5	1360.01	1625.42
12577					Unmapped	926.777	348.031	1223.26	2607.87	3379.17	2907.35	2828.65	2727.67
12579					Unmapped	926.884	345.13	5584.69	10302.8	10484	10590.1	11274.1	12439
12582			PC(24:0/22:2(13Z,16Z));PC(22:2(13Z,16Z)/24:0);PC(24:1(15Z)/22:1(13Z));PC(22:1(13Z)/24:1(15Z));	9.12509693659137;9.12509693659137;9.12509693659137;9.12509693659137;	MS1 mz matched	927.388	345.13	2293.62	5046.67	4846.67	4449.25	5461.5	6640.86
12588			PC(22:0/24:1(15Z));PC(24:1(15Z)/22:0);PC(24:0/22:1(13Z));PC(22:1(13Z)/24:0);	-21.9090898290975;-21.9090898290975;-21.9090898290975;-21.9090898290975;	MS1 mz matched	928.745	345.443	15445.8	17389.5	16459.4	16604	15797.9	16347.7
12597					Unmapped	930.726	346.666	13923.2	12963.4	13225.2	12229	13759.6	11346.9
12603			2-Feruloyl-1,2'-disinapoylgentiobiose;	-4.65314346618201;	MS1 mz matched	931.85	344.811	4047.94	9105.25	10611	13022.5	2167.58	13949.8
12605					Unmapped	931.943	345.334	5883.14	9469.4	10155.9	12692.8	14041.2	14441.2
12609			Dihydrocaffeoyl-CoA;3-(3,4-Dihydroxyphenyl)propanoyl-CoA;Hydrocaffeyl-CoA	-1.18065	MS1 mz matched	932.697	347.254	10351.3	8798.71	7686.05	7967.93	8251.85	9407.44
12624					Unmapped	934.639	29.4785	1257.18	900.48	1634.45	1538.74	472.592	840
12628					Unmapped	934.967	345.387	5875.12	6874.1	7836	7841.81	9128.08	8713.09
12634			3-Oxodecanoyl-CoA;3-Hydroxy-2,6-dimethyl-5-methylene-heptanoyl-CoA;3-Oxodecanoyl-CoA;3-Hydroxy-2,6-dimethyl-5-methylene-heptanoyl-CoA	-18.1669154822223;-18.1669154822223;-18.1669154822223;-18.1669154822223	MS1 mz matched	936.762	343.234	1846.03	564.398	2233.32	1024.64	1755.44	921.104
12639					Unmapped	936.962	345.481	2854.05	4539.57	4917.5	6427.19	3398.98	5345.26
12651					Unmapped	938.865	345.325	11077.2	15442.6	13397.3	16179.9	14696.8	15847.7
12654					Unmapped	939.367	345.068	3147.97	3474.24	4321.22	2973.19	3840.77	4556.38
12668					Unmapped	942.814	343.451	2082.49	2765.39	2906.17	2237.9	1958.04	2407.07
12679			TG(20:3n6/18:2(9Z,12Z)/20:3n6);TG(20:1(11Z)/18:2(9Z,12Z)/20:5(5Z,8Z,11Z,14Z,17Z));TG(15:0/22:2(13Z,16Z)/22:6(4Z,7Z,10Z,13Z,16Z,19Z));TG(18:2(9Z,12Z)/20:3(5Z,8Z,11Z)/20:3n6);TG(20:2n6/18:4(6Z,9Z,12Z,15Z)/22:2(13Z,16Z));TG(18:1(11Z)/20:2n6/22:5(7Z,10Z,13Z,16Z,19Z));TG(18:1(9Z)/22:5(7Z,10Z,13Z,16Z,19Z)/20:2n6);TG(20:3n6/20:2n6/20:3n6);TG(18:2(9Z,12Z)/18:1(9Z)/22:5(4Z,7Z,10Z,13Z,16Z));TG(20:2n6/18:1(…	5.28174031758799;5.28174031758799;5.28174031758799;5.28174031758799;5.28174031758799;5.28174031758799;5.28174031758799;5.28174031758799;5.28174031758799;5.28174031758799;5.28174031758799;5.28174031758799;5.28174031758799;5.28174031758799;5.28174031758799;5.28174031758799;5.28174031758799;5.28174031758799;5.28174031758799;5.28174031758799;5.28174031758799;5.28174031758799;5.28174031758799;5.281740…	MS1 mz matched	945.788	344.715	3416.93	1982.34	2751.42	2346.98	1345.43	2594.1
12681					Unmapped	946.348	472.747	79.7648	87.1264	76.4569	182.703	1273.6	2546.4
12693					Unmapped	948.903	345.325	3459.48	4995.65	3978	4969.56	6082.66	5165.82
12694					Unmapped	948.985	345.334	31734.6	43658	51616.3	52304	64639.9	71436.1
12704			Torososide B;	-22.4050382821671;	MS1 mz matched	950.845	345.387	3778.28	5488.47	5467.67	5126.02	5191.41	5955.93
12722			Dihydrocaffeoyl-CoA;3-(3,4-Dihydroxyphenyl)propanoyl-CoA;Hydrocaffeyl-CoA	-1.18065	MS1 mz matched	954.685	346.851	20473.6	18398.7	17813.6	19539.6	17672.6	19594.2
12732			TG(24:0/o-18:0/18:3(6Z,9Z,12Z));TG(20:1(11Z)/22:2(13Z,16Z)/o-18:0);TG(18:3(9Z,12Z,15Z)/24:0/o-18:0);TG(22:0/20:3(5Z,8Z,11Z)/o-18:0);TG(24:0/18:3(6Z,9Z,12Z)/o-18:0);TG(22:0/20:3n6/o-18:0);TG(18:3(6Z,9Z,12Z)/24:0/o-18:0);TG(20:3n6/22:0/o-18:0);TG(24:0/18:3(9Z,12Z,15Z)/o-18:0);TG(22:2(13Z,16Z)/20:1(11Z)/o-18:0);TG(22:0/o-18:0/20:3(5Z,8Z,11Z));TG(20:1(11Z)/o-18:0/22:2(13Z,16Z));TG(22:0/o-18:0/20:3n6)…	8.357647215625;8.357647215625;8.357647215625;8.357647215625;8.357647215625;8.357647215625;8.357647215625;8.357647215625;8.357647215625;8.357647215625;8.357647215625;8.357647215625;8.357647215625;8.357647215625;8.357647215625;	MS1 mz matched	955.906	345.139	6278.58	9836.27	10768.7	10689.3	13664.6	12274.6
12733			Thermozeaxanthin-15	16.1398	MS1 mz matched	956.41	345.325	2489.16	4217.91	4267.33	5656.46	6151.4	5823.84
12747					Unmapped	958.883	345.459	4778.11	4620	4343.82	7891.17	3190.62	7609.81
12748					Unmapped	958.929	345.387	4368.7	6167.16	7767.29	6373.62	8391.65	6828.08
12751					Unmapped	959.751	348.037	1877.29	2163.24	1465.73	1289.15	2047.65	1599.44
12770					Unmapped	962.829	345.13	6662.32	8207.35	6739.89	6975.3	7398.62	8916.25
12803					Unmapped	968.772	348.723	3811.93	3047.46	1668.65	1852.43	1268.37	2488.32
12811			TG(24:1(15Z)/22:5(7Z,10Z,13Z,16Z,19Z)/o-18:0);TG(24:0/22:6(4Z,7Z,10Z,13Z,16Z,19Z)/o-18:0);TG(22:5(4Z,7Z,10Z,13Z,16Z)/24:1(15Z)/o-18:0);TG(24:1(15Z)/22:5(4Z,7Z,10Z,13Z,16Z)/o-18:0);TG(22:5(7Z,10Z,13Z,16Z,19Z)/24:1(15Z)/o-18:0);TG(24:1(15Z)/o-18:0/22:5(4Z,7Z,10Z,13Z,16Z));TG(24:1(15Z)/o-18:0/22:5(7Z,10Z,13Z,16Z,19Z));TG(22:6(4Z,7Z,10Z,13Z,16Z,19Z)/24:0/o-18:0);TG(24:0/o-18:0/22:6(4Z,7Z,10Z,13Z,16Z,…	-3.55951007323677;-3.55951007323677;-3.55951007323677;-3.55951007323677;-3.55951007323677;-3.55951007323677;-3.55951007323677;-3.55951007323677;-3.55951007323677;	MS1 mz matched	969.891	345.481	1477.6	2517.52	2064.1	2237.3	2626.4	2246.32
12840					Unmapped	974.927	345.325	17888.7	22505.4	27892.4	24102.1	25041.9	28549.8
12858					Unmapped	978.003	345.435	726.434	1080.56	2174.85	1743.46	2357.73	3554.76
12865			Tetradecanoyl-CoA ;Tetradecanoyl-CoA;Myristoyl-CoA	-6.48886889117029;-6.28434819550906	MS1 mz matched	978.884	345.334	8577.11	9476.4	10460	9726.04	8683.41	10375.4
12880					Unmapped	982.838	345.387	4246.02	4313.06	4082.4	3509.34	4115.78	2625.86
12904					Unmapped	986.606	32.731	7989.94	5232.35	13928.5	7544.01	4013.19	5977.11
12905					Unmapped	986.791	345.405	4329.82	5230.76	4041.69	4139.94	4276.95	3452.45
12917					Unmapped	989.899	345.13	2317.99	3160.51	4093.33	2846.2	5729.28	3903.86
12918			TG(22:0/22:0/o-18:0);TG(20:0/24:0/o-18:0);TG(20:0/o-18:0/24:0);TG(24:0/20:0/o-18:0);TG(22:0/o-18:0/22:0);	7.96096021467347;7.96096021467347;7.96096021467347;7.96096021467347;7.96096021467347;	MS1 mz matched	989.984	345.572	1761.59	2802.61	3589.19	4624	6741.88	5000.43
12919			TG(22:0/22:0/o-18:0);TG(20:0/24:0/o-18:0);TG(20:0/o-18:0/24:0);TG(24:0/20:0/o-18:0);TG(22:0/o-18:0/22:0);	16.9516722307545;16.9516722307545;16.9516722307545;16.9516722307545;16.9516722307545;	MS1 mz matched	989.993	345.481	1673.44	3150.13	4073.66	4591.73	7319.47	5045.01
12931			Maltohexaose;Maltohexaose;Cellohexaose;alpha-Galactosyl-(1-6)-alpha-galactosyl-(1-6)-alpha-galactosyl-(1-6)-alpha-galactosyl-(1-6)-alpha-glucosyl-(1-2)-beta-fructose;Ajugose	-9.93996218835671;-9.93996218835671;-9.93996218835671;-9.93996218835671	MS1 mz matched	991.849	345.068	3749.31	4570.3	5192.67	5610.56	6133.96	5421.9
12932			Pentadecanoyl Coenzyme A;	8.85286117708822;	MS1 mz matched	992.343	344.872	2730.3	1802.46	2907.72	3773.78	1933.07	1783.58
12955					Unmapped	996.909	345.068	18887.1	25047.1	25931.2	23355.4	31021.8	30159.3
12956					Unmapped	997.409	345.264	2028.15	4694.63	3597.88	4358	4911.86	4420.19
12972					Unmapped	1000.87	345.334	6281.68	6493.04	7855.64	5144.32	7911.2	8167.51
12977					Unmapped	1001.97	345.325	2010.56	4329.26	6931.82	6697.15	5665.38	8565.83
12987					Unmapped	1003.83	344.872	4255.22	4471.93	5668.51	3605.2	6214.88	6272.48
12992					Unmapped	1004.81	346.727	4113.79	1679.49	3717.07	3981.43	4029.61	4785.07
13006					Unmapped	1007.03	345.396	9248.98	16128.2	21412.7	22935	25514.3	28768.1
13034					Unmapped	1012.73	347.541	4355.42	4033.18	4227.7	5276.69	4541.21	4676.33
13036					Unmapped	1012.85	345.405	1083.89	3381.81	3582.06	3544.29	4856.31	2523.04
13042			TG(20:0/20:2n6/24:0);TG(22:0/18:2(9Z,12Z)/22:0);TG(22:0/22:0/20:2n6);TG(22:0/20:2n6/22:0);TG(20:0/24:0/20:2n6);TG(20:0/18:2(9Z,12Z)/24:0);TG(20:0/24:0/18:2(9Z,12Z));TG(22:0/22:0/18:2(9Z,12Z));TG(24:0/20:0/18:2(9Z,12Z));TG(15:0/24:1(15Z)/24:1(15Z));TG(24:0/20:0/20:2n6);TG(24:1(15Z)/15:0/24:1(15Z));	7.90175296028661;7.90175296028661;7.90175296028661;7.90175296028661;7.90175296028661;7.90175296028661;7.90175296028661;7.90175296028661;7.90175296028661;7.90175296028661;7.90175296028661;7.90175296028661;	MS1 mz matched	1013.95	345.387	3700.44	6336.27	6495.65	6309.74	9269.54	10034
13063			(5Z,8Z,11Z,14Z,17Z)-Icosapentaenoyl-CoA;Eicosa-5,8,11,14,17-all-cis-pentaenoyl-CoA;Timnodonyl CoA;(5Z,8Z,11Z,14Z,17Z)-Icosapentaenoyl-CoA;(5Z,8Z,11Z,14Z,17Z)-Icosa-5,8,11,14,17-pentaenoyl-CoA	9.50597450496773;9.50597450496773;9.50597450496773;9.69609583843633	MS1 mz matched	1016.97	345.325	3436.73	5450.22	6068.19	5253.46	6235.29	7786.29
13065			TG(22:0/18:4(6Z,9Z,12Z,15Z)/20:5(5Z,8Z,11Z,14Z,17Z));TG(20:2n6/20:2n6/22:5(7Z,10Z,13Z,16Z,19Z));TG(18:1(9Z)/22:5(7Z,10Z,13Z,16Z,19Z)/20:3n6);TG(18:3(6Z,9Z,12Z)/20:1(11Z)/22:5(7Z,10Z,13Z,16Z,19Z));TG(20:3n6/22:2(13Z,16Z)/18:4(6Z,9Z,12Z,15Z));TG(18:0/20:3n6/22:6(4Z,7Z,10Z,13Z,16Z,19Z));TG(18:1(11Z)/20:3n6/22:5(4Z,7Z,10Z,13Z,16Z));TG(20:2n6/20:2n6/22:5(4Z,7Z,10Z,13Z,16Z));TG(20:3n6/18:1(11Z)/22:5(4Z…	-17.0269486847537;-17.0269486847537;-17.0269486847537;-17.0269486847537;-17.0269486847537;-17.0269486847537;-17.0269486847537;-17.0269486847537;-17.0269486847537;-17.0269486847537;-17.0269486847537;-17.0269486847537;-17.0269486847537;-17.0269486847537;-17	MS1 mz matched	1017.78	345.387	1478.9	1747.03	2040.53	1876.22	2095.32	1379.32
13071					Unmapped	1018.92	345.388	2604.3	4347.67	3086.36	4349.03	4912.06	4005.54
13072					Unmapped	1018.93	345.481	2621.8	4116.11	3915.95	4846.82	4095.79	3546.93
13093					Unmapped	1022.84	345.405	3759.6	5356.13	6524.05	5636.91	6025.45	5820.37
13111					Unmapped	1027.79	344.121	2847.89	3023.34	1234.9	3303.45	2951.77	3405.06
13113			TG(24:1(15Z)/18:2(9Z,12Z)/22:6(4Z,7Z,10Z,13Z,16Z,19Z));TG(24:1(15Z)/20:2n6/22:6(4Z,7Z,10Z,13Z,16Z,19Z));TG(24:1(15Z)/22:6(4Z,7Z,10Z,13Z,16Z,19Z)/18:2(9Z,12Z));TG(20:2n6/24:1(15Z)/22:6(4Z,7Z,10Z,13Z,16Z,19Z));TG(18:2(9Z,12Z)/24:1(15Z)/22:6(4Z,7Z,10Z,13Z,16Z,19Z));TG(24:1(15Z)/22:6(4Z,7Z,10Z,13Z,16Z,19Z)/20:2n6);	-0.902750724449396;-0.902750724449396;-0.902750724449396;-0.902750724449396;-0.902750724449396;-0.902750724449396;	MS1 mz matched	1027.86	345.405	755.369	2430.11	2416.07	3110.44	3041.65	2159.8
13124					Unmapped	1030.99	345.325	15410.8	26405.9	26777.2	29235.4	35032.3	38608.7
13135					Unmapped	1032.85	345.387	3990.93	3629.88	4618.12	5950.46	4801.89	6325.44
13173					Unmapped	1040.89	345.443	4649.27	6395.88	6825.09	5435.69	5415.73	3276.92
13174					Unmapped	1040.93	345.334	3256.4	7606.98	6864.7	6565.71	5215.13	7403.86
13212					Unmapped	1046.81	345.139	4975.48	7153.68	7149.62	6618.1	5791.63	6510.14
13217			3-Oxo-OPC6-CoA;3-Oxo-OPC6-CoA	21.361753528245;21.1675516580356	MS1 mz matched	1047.94	345.405	1089.65	2577.09	3091.33	1846.35	2902.44	3004.09
13242			TG(22:1(13Z)/22:2(13Z,16Z)/22:1(13Z));TG(24:0/24:0/18:4(6Z,9Z,12Z,15Z));TG(24:0/18:3(9Z,12Z,15Z)/24:1(15Z));TG(22:0/20:3(5Z,8Z,11Z)/24:1(15Z));TG(22:1(13Z)/24:0/20:3n6);TG(24:1(15Z)/24:0/18:3(6Z,9Z,12Z));TG(22:0/20:4(5Z,8Z,11Z,14Z)/24:0);TG(24:0/24:1(15Z)/18:3(9Z,12Z,15Z));TG(22:0/24:1(15Z)/20:3n6);TG(22:0/24:0/20:4(8Z,11Z,14Z,17Z));TG(24:0/20:3(5Z,8Z,11Z)/22:1(13Z));TG(24:0/20:0/22:4(7Z,10Z,13Z,…	14.1670654520304;14.1670654520304;14.1670654520304;14.1670654520304;14.1670654520304;14.1670654520304;14.1670654520304;14.1670654520304;14.1670654520304;14.1670654520304;14.1670654520304;14.1670654520304;14.1670654520304;14.1670654520304;14.1670654520304;14.1670654520304;14.1670654520304;14.1670654520304;14.1670654520304;14.1670654520304;14.1670654520304;14.1670654520304;14.1670654520304;14.16706…	MS1 mz matched	1052.75	348.881	1796.91	2452.87	1837.28	2115.55	1422.75	2223.35
13251					Unmapped	1054.86	345.405	2675.45	13816.6	3679.43	7910.71	10064.7	2533.69
13254					Unmapped	1054.95	345.325	15519.6	24985.2	27197.8	29720.8	38402.4	31570.7
13308					Unmapped	1064.85	345.731	4339.77	6881.5	6586.08	5417.74	7458.01	6194.75
13309					Unmapped	1064.89	345.405	4330.78	4787.91	3371.33	3001.24	5351.67	4174.11
13320			OPC8-CoA;OPC8-CoA	-7.66321694187661;-7.47163794958046	MS1 mz matched	1066.93	345.264	3300.81	4427.71	6155.69	6446.12	9158.49	8475.72
13323					Unmapped	1067.43	345.731	1849.7	2744.84	3594.4	4231.66	4860.74	4554.91
13334					Unmapped	1068.8	345.387	5465.18	5698.82	5580.7	7610	6708.79	7060.23
13335					Unmapped	1068.8	345.481	5313.93	5659.41	5728.97	5946.97	7410.43	6865.56
13342					Unmapped	1070.77	345.396	8804.25	11414	8172.57	3479.52	8098.38	9605.7
13373			TG(24:0/24:0/18:1(9Z));TG(24:0/20:0/22:1(13Z));TG(20:0/24:1(15Z)/22:0);TG(20:0/22:1(13Z)/24:0);TG(22:0/22:0/22:1(13Z));TG(18:0/24:0/24:1(15Z));TG(18:0/24:1(15Z)/24:0);TG(22:0/20:0/24:1(15Z));TG(22:0/22:1(13Z)/22:0);TG(24:0/18:1(11Z)/24:0);TG(24:0/22:0/20:1(11Z));TG(20:0/22:0/24:1(15Z));TG(24:0/18:1(9Z)/24:0);TG(22:0/20:1(11Z)/24:0);TG(20:0/24:0/22:1(13Z));TG(24:0/18:0/24:1(15Z));TG(24:0/24:0/18:1…	-11.7237199214311;-11.7237199214311;-11.7237199214311;-11.7237199214311;-11.7237199214311;-11.7237199214311;-11.7237199214311;-11.7237199214311;-11.7237199214311;-11.7237199214311;-11.7237199214311;-11.7237199214311;-11.7237199214311;-11.7237199214311;-11	MS1 mz matched	1075.01	345.264	1998.58	2174.43	2282	2996.78	2872.72	3591.19
13400					Unmapped	1078.91	345.325	13923	19548.4	21865.9	18826.7	27783.7	25006.6
13407			TG(24:0/24:1(15Z)/20:3n6);TG(24:0/20:3n6/24:1(15Z));TG(22:0/22:4(7Z,10Z,13Z,16Z)/24:0);TG(24:0/20:3(5Z,8Z,11Z)/24:1(15Z));TG(24:0/24:0/20:4(8Z,11Z,14Z,17Z));TG(20:3(5Z,8Z,11Z)/24:0/24:1(15Z));TG(22:2(13Z,16Z)/24:0/22:2(13Z,16Z));TG(24:0/20:4(5Z,8Z,11Z,14Z)/24:0);TG(24:1(15Z)/22:1(13Z)/22:2(13Z,16Z));TG(24:0/20:4(8Z,11Z,14Z,17Z)/24:0);TG(24:0/24:1(15Z)/20:3(5Z,8Z,11Z));TG(22:1(13Z)/22:2(13Z,16Z)/2…	-16.9477665204872;-16.9477665204872;-16.9477665204872;-16.9477665204872;-16.9477665204872;-16.9477665204872;-16.9477665204872;-16.9477665204872;-16.9477665204872;-16.9477665204872;-16.9477665204872;-16.9477665204872;-16.9477665204872;-16.9477665204872;-16	MS1 mz matched	1080.77	344.738	1616.1	559.197	2308.19	1593.51	909.816	1899.04
13418					Unmapped	1082.87	345.13	6359.54	8746.08	7602.58	8059.63	6885.31	9653.51
13421					Unmapped	1083.97	345.068	2538.11	2403.74	2986.86	4551.84	4601.95	4283.64
13428					Unmapped	1084.87	346.698	5414.03	5925.63	6312.46	5739.84	6116.35	6500.93
13438					Unmapped	1086.83	345.459	4647.63	5778.05	4872.67	5827.78	6784.47	4056.43
13449					Unmapped	1089.03	345.396	4422.21	9352.66	10003.6	11724	12596.3	14891.5
13462					Unmapped	1091.88	345.405	1988.65	2349.13	2467.21	2060.14	3810.96	3430.85
13465					Unmapped	1092.75	345.13	11474.3	11657.6	11873	9943.67	9606.47	11023.2
13473					Unmapped	1094.73	345.526	10817.8	10455.4	10438.8	12044.5	11018.1	10888.3
13492			TG(24:0/24:1(15Z)/20:3n6);TG(24:0/20:3n6/24:1(15Z));TG(22:0/22:4(7Z,10Z,13Z,16Z)/24:0);TG(24:0/20:3(5Z,8Z,11Z)/24:1(15Z));TG(24:0/24:0/20:4(8Z,11Z,14Z,17Z));TG(20:3(5Z,8Z,11Z)/24:0/24:1(15Z));TG(22:2(13Z,16Z)/24:0/22:2(13Z,16Z));TG(24:0/20:4(5Z,8Z,11Z,14Z)/24:0);TG(24:1(15Z)/22:1(13Z)/22:2(13Z,16Z));TG(24:0/20:4(8Z,11Z,14Z,17Z)/24:0);TG(24:0/24:1(15Z)/20:3(5Z,8Z,11Z));TG(22:1(13Z)/22:2(13Z,16Z)/2…	-16.9477665204872;-16.9477665204872;-16.9477665204872;-16.9477665204872;-16.9477665204872;-16.9477665204872;-16.9477665204872;-16.9477665204872;-16.9477665204872;-16.9477665204872;-16.9477665204872;-16.9477665204872;-16.9477665204872;-16.9477665204872;-16	MS1 mz matched	1097.81	344.872	2175.92	2155.32	3356.67	3020.33	2770.35	1830.34
13501					Unmapped	1100.67	348.423	4767.42	4344.11	2783.4	2707.25	3349.1	5235.46
13502					Unmapped	1100.92	345.068	2189.26	1869.29	2178.72	2088	2863.53	3289.1
13524					Unmapped	1104.84	345.388	3930.76	5106.8	5645.53	5880.32	5403.07	3760.68
13537					Unmapped	1106.83	344.841	3696.78	3190.07	3092.05	3185.18	3934.07	3731.25
13542					Unmapped	1107.93	344.872	2551.36	5324.87	4286.43	6040.02	5270.2	5849.21
13582					Unmapped	1113.99	345.068	3774.47	3480.29	3978.01	4899.84	8009.19	5829.58
13587					Unmapped	1114.75	347.572	2682.47	4093.34	1947.62	3650.3	1905.43	4863.66
13594			Guavin D;	3.27493877989536;	MS1 mz matched	1115.83	344.715	1311.39	922.972	1333.03	967.938	1122.9	1554.79
13600					Unmapped	1116.72	345.979	8415.74	6709.52	7622.23	7742.2	7083.06	5859.08
13602					Unmapped	1116.94	345.139	902.343	1846.8	1498	591.967	1056	1575.94
13625					Unmapped	1120.89	344.063	2618.16	2928.44	1650	2261.92	3524.57	3375.72
13628			Ganglioside GA2 (d18:1/20:0);Mallotusinic acid	11.1299503659543;21.1367670803075	MS1 mz matched	1121.77	346.077	1751.48	1339.32	1663.63	1975.01	2139.56	1622.36
13637					Unmapped	1122.92	345.979	3309.97	4697.66	4570.87	3978	5059.95	4757.11
13656					Unmapped	1126.84	345.325	6180.11	7507.08	7168.14	8100.79	7693.17	8978.3
13658					Unmapped	1127.33	345.264	1311.24	226.223	1093.24	2035.81	1230.82	1217.7
13685					Unmapped	1133.87	346.058	1061.55	1536.29	1881.85	1358.4	1477.16	1712.8
13696					Unmapped	1136.95	345.334	10374.4	18046.4	15835.5	19154.7	22895.2	23009.2
13709					Unmapped	1138.85	345.405	1117.79	5236.77	7693.07	8086.33	7235.79	7491.4
13719					Unmapped	1140.68	348.723	3345.66	2837.23	2952.68	2565.56	1556.1	2660.46
13722			TG(24:1(15Z)/24:0/24:1(15Z));TG(24:0/24:1(15Z)/24:1(15Z));	-12.6780114927765;-12.6780114927765;	MS1 mz matched	1140.91	345.325	5465.41	5537.09	5094.37	6252.91	5251.46	5923.42
13738					Unmapped	1143.87	345.388	3654.04	4849.94	5983.42	5709.46	6480.42	7807.14
13741					Unmapped	1143.92	345.387	3031.99	810.284	5491.2	4697.18	5433.97	6356.24
13769					Unmapped	1148.88	346.058	2547.16	5721.42	4975.87	5509.35	5119.48	3569.28
13770					Unmapped	1148.94	345.488	1450.44	4506.6	4226.61	4592.27	5644.25	7309.12
13781					Unmapped	1150.79	345.387	4668.89	7395.43	7206.6	6603.51	6047.55	6733.03
13801					Unmapped	1156.74	347.964	3205.94	1008.46	1215.94	2466.92	4118.29	4802.92
13803					Unmapped	1156.85	345.13	3044.82	3278.68	2704.12	3160.86	3391.96	3397.5
13813					Unmapped	1158.74	349.874	1339.26	1436.56	1222.2	763.002	1204.08	2205.26
13824					Unmapped	1160.24	300.002	14.5767	11.6025	130.557	0	2288	3057.17
13831					Unmapped	1160.91	345.325	10756.5	16525.5	18085.2	16733.6	20058.8	21324.6
13833					Unmapped	1161.42	345.334	1288.82	3038.32	3136.67	3600.64	3106.22	4724.71
13850					Unmapped	1165.88	344.872	2863.67	3779.47	4017.34	3911.76	4970.92	5948.55
13851					Unmapped	1165.89	345.405	2624.5	2924.38	3656.18	3689.01	4881.65	3289.56
13868			Trihexosylceramide (d18:1/25:0);	-9.92858467153524;	MS1 mz matched	1167.84	345.099	3896.09	3202.6	3681.46	3770.91	4493.66	5201.62
13886			Maltoheptaose;Celloheptaose	-8.23937911498578;-8.23937911498578	MS1 mz matched	1171.02	346.058	2376.66	5923.76	5067.91	6352.75	9061.67	9469.1
13921					Unmapped	1177.96	345.264	1266.33	2573.09	2581.93	2609.46	4094.88	4563.07
13938					Unmapped	1180.81	344.715	2014.38	945.725	2116.06	1469.52	1318.71	2442.4
13966					Unmapped	1186.85	344.811	4064.49	4874.04	5260.78	5114.96	5434.37	5413.17
13991					Unmapped	1191.79	345.397	1399.33	3278.12	1628.83	2393.07	1830.74	2672.21
14006					Unmapped	1194.91	345.405	1274.35	2312.84	2240.06	1934.5	3121.78	2517.78
14008			Cyanidin 3-(6-feruloyl-2'-sinapoylsophoroside) 5-glucoside;	-8.21778336981575;	MS1 mz matched	1195	345.325	3945.63	6302.38	8191.56	7774.35	10816.3	9692.6
14026					Unmapped	1197.85	344.872	1983.57	2774.63	2332.97	3715.26	2685.12	2437.38

## Sheet: NEG LCQTOF
id	MS2 name	MS2 score	MS1 name	MS1 ppm	type	mzmed	rtmed	D1-1_neg	D1-2_neg	D3-1_neg	D3-2_neg	D5-1_neg	D5-2_neg
57	Phenol	0.9913			MS2 forward	93.0362	114.484	42321.1	51699.9	35686.9	37538	38032.9	38771.6
70					Unmapped	96.9624	405.546	437925	528289	594993	602631	568374	654607
128			Trifluoroacetic acid;	-16.3510235310755;	MS1 mz matched	112.986	27.551	112834	142436	79025.2	83778.3	75705.1	105915
136					Unmapped	114.937	30.106	69207.7	27304	124723	41158.9	78337.5	50684.8
164	Methylmalonic acid	0.8889			MS2 forward	117.02	440.623	4668.25	3954.53	2851.94	3086.71	3552.11	2304.8
191	Benzoic acid	0.7592			MS2 reverse	121.03	650.352	12531.4	7900.64	7802.79	7149.73	3701.32	6733.71
218					Unmapped	124.992	30.9595	119800	18054.8	12195.3	26850.6	8701.53	5690.34
220	Taurine	0.9976			MS2 reverse	125.017	41.365	78533.7	27299.1	107346	157540	197620	106959
224					Unmapped	125.062	98.3555	12508.1	20602.6	259460	247975	1.65974e+06	1.61178e+06
244	Glyceric acid	0.6177			MS2 reverse	127.001	344.442	43582.4	50855.7	51301.4	50126	48344.3	50481.4
253					Unmapped	128.036	278.95	6574.13	5874.41	3740.52	4332.85	16511.5	7341.15
260	Citraconic acid	0.9916			MS2 forward	129.02	417.867	15196.5	13415.1	10125.2	11192.3	11137.4	9103.64
272					Unmapped	130.041	32.811	39716.1	38740	10614.3	12003.4	81110.8	59307.4
291					Unmapped	132.887	159.535	52330.2	71229.6	67077.8	35945	31502.7	17096.2
310					Unmapped	133.992	41.365	65260.9	93272.6	8872.33	42466	13441.1	7369.7
320					Unmapped	135.945	29.933	114690	55168.3	39399.9	68949.6	207350	115500
339	L-Cysteine	0.8417			MS2 reverse	137.036	124.671	35040.6	36713.8	46617.6	46655.4	63127	64378.6
347					Unmapped	138.02	22.003	30571.6	31004.7	36782.6	33915.8	30206.6	30594.5
370			Carboxyphosphate	14.7739	MS1 mz matched	140.969	52.5335	42616.8	37460.5	49397.7	47399.2	45749.8	49821
378	2-Oxoadipic acid	0.9682			MS2 forward	141.017	172.096	73632.7	76584.2	73579.1	75465.2	71254.1	73179.7
374					Unmapped	141.018	344.44	1.42403e+06	1.73364e+06	1.79659e+06	1.77667e+06	1.81687e+06	1.90826e+06
373			Methylthiouracil	8.45303	MS1 mz matched	141.021	20.8515	219224	148538	113793	119499	363276	261200
407	Caprylic acid	0.9943			MS2 forward	143.108	47.063	90665.4	65101.1	67606.4	86402.2	69016.6	60913
415					Unmapped	144.03	308.861	6014.35	6337.67	5643.22	6317.4	5886.86	5564.77
427	2,2-Dimethylsuccinic acid	0.9582			MS2 forward	145.051	80.043	29625.7	23391.2	31570.2	33267	38468.8	39245.9
433	L-Glutamate	0.9836			MS2 reverse	146.046	376.673	4483.51	3201.71	2123.63	2843.6	2870.79	2477.34
436					Unmapped	146.951	40.7025	69488.1	125124	30675.9	39831.1	144689	110700
437					Unmapped	146.966	35.8325	53339.2	58932.8	54628.3	47087.9	40344.5	43149.7
451			(S)-4-Hydroxymandelonitrile;NAPQI;5,6-Dihydroxyindole;4-Hydroxymandelonitrile;2,3-Dihydroxyindole;Dihydroxyindole;2-Formylaminobenzaldehyde;(S)-4-Hydroxymandelonitrile;5,6-Dihydroxyindole;DHI;Gentiadine;3-Hydroxyindolin-2-one;1,3-Dihydro-3-hydroxy-2H-indol-2-one;Dioxindole	-4.55223460586979;-4.55223460586979;-4.55223460586979;-4.69648307216291;-4.69648307216291;-4.69648307216291;-4.69648307216291;-4.69648307216291;-4.69648307216291;-4.69648307216291	MS1 mz matched	148.04	119.793	79507.1	88795.5	83663.9	87005.9	97953.6	97701.6
452			(3-Nitroamino)alanine;	-4.39938216022708;	MS1 mz matched	148.041	45.109	19890	17488.5	25344.6	19973.3	20827.9	24987.1
479	4-Hydroxy-3-methylbenzoic acid	0.9991			MS2 reverse	151.04	114.344	173613	122658	138530	141590	136609	145621
510			Bromobenzene	-3.206	MS1 mz matched	154.948	565.76	98330.6	64578.9	103552	107632	106697	104727
520	Suberic acid	0.9278			MS2 reverse	155.071	100.027	148164	138428	179774	172767	195030	207893
523					Unmapped	155.911	157.155	44256.2	59826.6	61227.5	35482.7	24582	16238.9
541					Unmapped	156.991	316.768	91207.2	97392.1	106659	125517	125123	131953
545					Unmapped	157.053	32.58	7168.33	12651.4	14812.6	15669.3	16148.9	9511.74
551	Pelargonic acid	0.8296			MS2 reverse	157.123	45.2875	42009.9	32811.3	31865.2	31604.1	40650.3	29414.6
563					Unmapped	157.992	129.496	10315.1	10665.8	14661.9	14972	15495.1	16011.8
583			Disodium malate;Disodium DL-malate	20.2264	MS1 mz matched	158.97	316.774	10507.5	9863.58	10702.6	13072.6	12545.8	13872.5
590	3,3-Dimethylglutaric acid	0.9995			MS2 reverse	159.066	76.625	15490.5	20613	15874.6	14719.1	16805.4	18424.4
661	Formylanthranilic acid	0.8244			MS2 reverse	164.035	87.648	12939.4	64359.5	10539.9	7458.82	13705	14415.2
680			1,3,11-Tridecatriene-5,7,9-triyne;(3E,5Z)-1,3,5-Tridecatriene-7,9,11-triyne;Fluorene;Diphenylenemethane;2,2'-Methylenebiphenyl;1-Phenyl-5-heptene-1,3-diyne;Benzene, 5-heptene-1,3-diynyl-	-7.60785953452222;-7.60785953452222;-7.90711369292004;-7.90711369292004	MS1 mz matched	165.077	139.096	57183.7	58405.1	82530.2	80448	85688.9	94983.3
728	Azelaic acid	0.6762			MS2 reverse	169.086	144.957	4805.17	4369.93	14196.2	12015.8	10623	11570.6
729	L-Arabinono-1,4-lactone	0.7652			MS2 reverse	169.087	117.808	10956.7	12119	13101.8	13226.9	21654.1	22273.7
747			Benzemine sulfate	-16.2784	MS1 mz matched	170.997	108.016	202379	98326.6	22627.3	77807.5	17812.3	50104.7
751	D-Lyxose	0.9799			MS2 reverse	171.03	42.542	5291.51	4971.85	2372.41	5584.68	4380.86	4391.52
757			1,2,3,4-Tetrahydro-beta-carboline;Deoxypeganine;3-Deoxyvasicine	14.0534533399853;14.3346891341998	MS1 mz matched	171.102	82.0355	54617.3	47461	71096.4	88896.3	88284.9	100277
760	Capric acid	0.9269			MS2 forward	171.139	45.157	23092.3	22968.8	34515.5	35825.9	33355.4	30257.1
782					Unmapped	172.958	567.639	321708	182740	349509	328929	316999	185129
785					Unmapped	172.991	78.6225	38309.4	38610.9	36572.6	91279.8	27827.3	29729.7
788	Xanthine	0.9627			MS2 reverse	173.007	40.592	10976.8	11927.3	1237.03	10427.8	10451.9	9804.21
787	cis-Aconitate	0.7139			MS2 forward	173.009	417.867	28326	24248.9	19011.4	22216.2	17571.4	15411.6
804					Unmapped	174.937	405.65	61684.2	67685.4	73751.1	76029.9	78852.4	86590.8
829			2-Chlorophenylhydrazine hydrochloride;o-Chlorophenylhydrazine hydrochloride	22.6935	MS1 mz matched	178.051	45.7895	283450	278034	382363	309755	288173	308909
842			Nitrofurazone;Nitrofurazone;5-Nitro-2-furaldehyde semicarbazone;2,4-Dinitrophenylhydrazine	0.481218577443147;0.504951299845121;0.504951299845121	MS1 mz matched	179.021	263.934	7159.83	6064.65	13761	12890.7	23751.2	27124.1
845	D-Mannose	0.9487			MS2 forward	179.056	288.387	2326.7	1745.03	1664.5	2467.92	27823.8	5967.81
846	D-Tagatose	0.6661			MS2 forward	179.056	325.671	1418.23	1265.01	1459.92	1218.69	7460.57	2617.04
861	1,7-Dimethylxanthine	0.9826			MS2 reverse	180.066	85.116	28451.8	39892.4	36132.1	29953.1	71071	47839.5
870					Unmapped	181.006	229.113	36775.2	32895.5	47197.2	43782.9	64038.5	53640.7
877	Homovanillic acid	0.9516			MS2 forward	181.05	99.973	132695	124572	169842	148440	190532	187342
951					Unmapped	186.974	53.055	45100.4	43196	63006.3	60540.2	72198.7	74743.1
964			cis-2-Methylaconitate;(Z)-But-1-ene-1,2,4-tricarboxylate;N,N-Dimethyltryptamine;DMT	-6.19289998452481;-6.19289998452481;12.4110129467767	MS1 mz matched	187.134	126.718	11551.5	14917.1	14567.2	12618.1	159952	167095
968	Kynurenic acid	0.998			MS2 forward	188.035	166.852	5718.86	7645.32	9490.53	11563.9	26459.3	36690.7
982			3-Hydroxy-4-aminopyridine sulfate;	-20.1436987279714;	MS1 mz matched	188.987	22.854	10486.8	10341.5	11665.1	12692.8	14869.8	8983.36
1013			Phosphocreatinine;4,6-Dichloro-3-methylcatechol	24.2128953928203;13.5524871351828	MS1 mz matched	192.03	119.521	146045	160764	158973	166597	183917	186922
1014					Unmapped	192.031	20.258	11050.9	7736.81	10652	8608.38	18113.2	9252.97
1034	2'-Deoxy-D-ribose	0.7113			MS2 reverse	193.071	139.332	8178.55	8780.38	12052.8	12437.8	15455.1	17338.5
1044					Unmapped	194.037	22.744	76680.8	74269.7	75210.3	75453.4	90311.8	98674.5
1052					Unmapped	194.927	405.546	296845	339289	394364	403264	415326	464576
1059			1-(2-Thienyl)-1-heptanone;Bethanechol chloride	9.25177101057186;-19.8880253180466	MS1 mz matched	195.087	201.986	6272.85	11743.4	9197.85	20081	12816.5	14309.8
1069			Phosphoguanidinoacetate;Phosphoguanidinoacetate;Guanidinoacetate phosphate	21.4404458227803;21.2216818377554	MS1 mz matched	196.024	294.031	4163.55	5117.04	8508.39	7112.37	17744.5	19572.4
1084			Cacodylate;Dimethylarsite	-2.89861	MS1 mz matched	197.001	41.513	158961	42266.6	165415	297670	238346	206383
1092			Harmanine;Harmol;N-Nitrosodiphenylamine;4-(2-Pyrazinylethenyl)phenol;4-Hydroxyazobenzene;4-(Phenylazo)phenol;para-Nitrosodiphenylamine;4-Nitroso-N-phenyl-benzemine	11.2959802116153;11.2959802116153;11.3616112334927;11.3616112334927;11.3616112334927;11.3616112334927	MS1 mz matched	197.082	165.739	6588.02	6826.17	7713.57	8304.23	12378.6	16327
1106	IS	0.8729			MS2 forward	198.033	228.942	934822	1.10688e+06	1.28373e+06	1.35301e+06	1.366e+06	1.34813e+06
1107	p-CHLOROPHENYLALANINE	0.8729			MS2 forward	198.033	245.454	400826	224832	638434	703825	588376	508650
1111			O-Phosphohomoserine;O-Phosphothreonine;Iminoerythrose 4-phosphate;gamma-Glutamyl-beta-aminopropiononitrile;gamma-Glutamyl-3-aminopropiononitrile	-15.5701356760991;-15.5701356760991;-15.5701356760991;1.50681305527924	MS1 mz matched	198.088	295.157	457.24	483.913	2035.28	2508.66	5434.55	4399.61
1119					Unmapped	198.954	159.588	31519.3	31536.1	32515.7	28523.5	29444.8	29294
1122	3-Hydorxy-3-methylglutaric acid	0.9022			MS2 reverse	198.998	41.365	53263.7	6580.61	93668.8	110417	81945.6	76148.8
1128			Tegafur	8.96932	MS1 mz matched	199.061	100.018	1.20937e+06	1.20026e+06	1.59769e+06	1.47759e+06	1.61292e+06	1.68008e+06
1132			Harmalol;Harmalol;4,4'-Diaminodiphenyl ether;4-Aminophenyl ether;4,4'-Oxybisbenzemine;4,4'-Oxydianiline	10.1186954915635;9.93378145381351;9.93378145381351	MS1 mz matched	199.097	42.549	15697.7	17021.2	23309.5	21277.5	33476.5	32288
1160			2-Methylbenzothiazole;Benzyl thiocyanate;Benzyl isothiocyanate;Benzyl thiocyate;Benzyl isothiocyate	7.24753794889351;7.24753794889351;7.24753794889351;7.38106916805349;7.38106916805349	MS1 mz matched	201.022	22.854	19940.2	21291.5	24482.7	18835.8	23093.1	21165.3
1182	Acetylcarnitine	0.9326			MS2 reverse	202.108	166.411	499.49	801.901	1168.01	1220.32	5111.67	7322.9
1192	Hydroxyphenyllactic acid	0.7867			MS2 reverse	203.032	100.335	19430.4	19588.8	30471	4440.81	10671.3	19808.5
1211			Etidronic acid;Etidronic acid;1-Hydroxyethylidene-1,1-diphosphonic acid;Ethane-1-hydroxy-1,1-bisphosphote	7.15816674761855;7.28245486695174	MS1 mz matched	204.97	348.161	42172.1	44194.8	39797.1	43210	43564.9	46641.7
1212			Etidronic acid;Etidronic acid;1-Hydroxyethylidene-1,1-diphosphonic acid;Ethane-1-hydroxy-1,1-bisphosphote	-9.48272605222911;-9.35844000114639	MS1 mz matched	204.973	29.21	7501.68	6892.83	7854.7	7768.07	7206.55	7789.65
1234					Unmapped	206.97	29.38	4041.88	360511	21395.7	124016	21448.6	21911.2
1237			Lactyltrimethylammonium betaine;	17.0589538826699;	MS1 mz matched	207.012	32.2075	348779	576589	41651.8	253116	73765.8	55890.1
1267			Radium-228	12.7176	MS1 mz matched	209.004	344.44	12294.6	16721.6	15711.6	17494	15441.6	19547.4
1271	3-Phenylpropanoic acid	0.9396			MS2 reverse	209.081	119.529	13034.9	15541.3	17677.2	19104.8	34149.3	43917
1281					Unmapped	209.949	165.739	48068.1	62640.2	49594.1	38294.5	26971.7	17509.6
1288			Phosphocreatine;Phosphocreatine;N-Phosphocreatine;Creatine phosphate	-18.05759910685;-18.024429978164	MS1 mz matched	210.032	46.437	48565.9	33689.3	39683.9	63622.8	101991	83588.4
1302					Unmapped	210.972	411.06	12464.3	14093.7	18360.4	11398.5	12109.7	8807.65
1314			m-Chlorohippuric acid;Omethoate	2.48240451685978;-12.6765951953857	MS1 mz matched	212.02	259.603	11825.8	13585.4	22500.2	16008.5	17952.6	19419.3
1328			2-Oxo-3-hydroxy-4-phosphobutanoic acid;2-Oxo-3-hydroxy-4-phosphobutanoate;alpha-Keto-3-hydroxy-4-phosphobutyrate;(3R)-3-Hydroxy-2-oxo-4-phosphonooxybutanoate	7.39341029246165;7.17704131868764	MS1 mz matched	212.989	29.446	80602.6	67058.7	78265.6	76443.7	75052.1	80116.3
1347					Unmapped	213.963	26.0705	74571.5	30711.7	19100.8	27626.8	38679.4	16079.1
1352			Dopamine 4-sulfate;Dopamine 3-O-sulfate;Sulbactam;Dopamine 3-O-sulfate;Dopamine 3-sulfate;Dopamine 4-O-sulfate	-16.2773278212003;-16.2773278212003;-16.3065074120974;-16.3065074120974;-16.3065074120974	MS1 mz matched	214.009	26.963	75294.8	45413.4	25315.6	31690.5	56809.8	5854.91
1371			S-Propyl thiosulfate;2-(Methylthio)ethanesulfote;Methylcoenzyme M;Methyl-CoM	-9.5229556615841;-9.61590855907502	MS1 mz matched	215.005	45.1205	96473.5	89308.2	125636	109787	113758	117812
1376	O-Phospho-L-threonine	0.783			MS2 reverse	215.039	22.204	16218.4	16238.3	5756.41	14910.9	5886.48	5595.14
1386					Unmapped	215.165	84.6705	4984.4	6223.89	4817.51	2831.16	46493.6	52262.1
1399					Unmapped	216.981	209.809	9768.02	12300.8	10860.5	13070.2	10587.4	15673.9
1410			4-Nitrophenyl phosphate;4-Nitrophenyl phosphate	-5.81479047384435;-5.93625467087228	MS1 mz matched	217.978	22.0755	122728	132827	122076	149738	132541	133991
1413					Unmapped	218.02	24.394	147163	2341.95	4352.76	162777	153818	169027
1415					Unmapped	218.046	20.893	96899.1	99059.7	103748	105319	3103.99	104469
1449					Unmapped	221.011	29.38	4473.43	18863.9	24703.6	27419	28371.4	28936.2
1450			2-Succinylbenzoate;o-Succinylbenzoate;Succinylbenzoate;Leptodactylone;Sphagnum acid;6-(2-Methoxyvinyl)benzo[1,3]dioxole-5-carboxylic acid;2-Hydroxy-7-hydroxymethylchromene-2-carboxylate;2-Hydroxy-4-hydroxymethylbenzalpyruvate;Fraxidin;8-Hydroxy-6,7-dimethoxy-2H-1-benzopyran-2-one;Isofraxidin;7-Hydroxy-6,8-dimethoxy-2H-1-benzopyran-2-one	-8.1061801517608;-8.1061801517608;-8.1061801517608;-8.1061801517608;-8.1061801517608;-8.1061801517608;-8.1061801517608;-8.1061801517608	MS1 mz matched	221.043	100.018	61074.7	56047.4	74079.3	42968.3	36959	69465
1474			4-Methoxy potassium salicylate;4MSK	4.83078	MS1 mz matched	223.02	344.44	219524	313981	339056	339516	355429	372023
1478			2-Bromo-1H-indole-3-carboxaldehyde;Nifuradene;1-[(5-Nitrofurfurylidene)amino]-2-imidazolidinone	7.62896444601515;4.95102533041492	MS1 mz matched	223.056	345.094	9533.04	14869.6	12582.1	12500.5	18165.9	19966.5
1488			Glycerol 3-phosphate;Beta-Glycerophosphoric acid;sn-Glycerol 3-phosphate;Glycerophosphoric acid;D-Glycerol 1-phosphate;sn-Glycerol 1-phosphate;sn-Gro-1-P;L-Glycerol 1-phosphate;Glycerol 2-phosphate;beta-Glycerophosphoric acid;DL-Glycerol 1-phosphate;Glycerol 1-phosphate;Glycerol-3-phosphate;rac-Glycerol 1-phosphate;DL-Glyceryl 1-phosphate;DL-Glycerol 3-phosphate	7.7057827165873;7.7057827165873;7.557537568149;7.557537568149;7.557537568149;7.557537568149	MS1 mz matched	224.002	46.353	45303.8	4795.41	12505.1	53714.5	88408.3	65558.8
1494					Unmapped	224.048	44.7955	43895.5	28667	48464	49181.3	95837.5	71170.8
1510	4-Methoxyphenylacetic acid	0.9725			MS2 reverse	225.076	137.142	17007	24154.2	23062.8	19467.8	21141.6	21502.3
1521					Unmapped	226.028	144.961	4.28513e+06	2.66746e+06	2.5487e+06	3.56507e+06	5149903	4.60169e+06
1522					Unmapped	226.035	217.343	5285.08	4527.78	4836.25	5722.33	8578.93	9944.67
1550	Myristic acid	0.9999			MS2 forward	227.201	44.1355	150635	116367	185615	156327	156983	136463
1555					Unmapped	227.984	22.8045	42067.1	83748	29709.8	94254.2	74190.5	39811.4
1572			Diazoxide;Diazoxide	5.75716488357067;5.65237789009913	MS1 mz matched	228.984	43.1855	8500.64	13670.9	17893.8	23134.3	16146.1	14623
1598					Unmapped	230.026	43.192	34515.5	24222.5	2124.92	29299.7	47862.5	41257.7
1601	2-Deoxyribose 5-phosphate	0.7571			MS2 reverse	230.048	39.3885	35997.9	21743.6	19790.1	25552.3	50455.2	36966.1
1602					Unmapped	230.06	361.543	1356.42	1448.61	7824.08	9912.57	36503.1	47607.9
1625					Unmapped	231.985	51.4215	21576.8	28279.2	66295.9	83416.2	101841	103584
1638					Unmapped	232.924	565.933	126628	143048	141296	84628.1	153251	132655
1641					Unmapped	232.964	165.739	6539.97	7479.41	7531.95	5424.17	3529.12	3216.17
1645			Riluzole;Riluzole	-23.367202954672;-23.5035201862489	MS1 mz matched	232.993	21.204	283545	10211.9	294164	284978	12399.9	292867
1646	3,7-Dimethyluric acid	0.6327			MS2 reverse	233.012	24.7815	401319	351973	439195	395596	403762	446307
1663	Indoxyl sulfate	0.8021			MS2 reverse	233.989	21.1525	7014.38	5590.47	34521.3	31603.1	37624.1	28700.5
1676					Unmapped	234.871	393.267	7213.16	11795.6	11100.1	12563.9	12669.5	12161
1706					Unmapped	236.86	316.774	29486.5	29799.7	30990.7	36647.2	35972.7	39615.7
1708					Unmapped	236.883	405.546	38212.8	36823.3	43245.8	45642.5	48446.9	57131.8
1720			Benzoylmalic acid;	-20.7357567831013;	MS1 mz matched	237.043	98.698	153781	93835.6	112587	112313	186277	111034
1757	L-Cystine	0.6554			MS2 reverse	239.022	410.856	1111.23	1202.99	977.108	1437.85	4389.84	6983.77
1784					Unmapped	240.043	151.041	417754	397699	399280	443345	530340	501941
1791					Unmapped	240.87	393.267	13395.1	20659.2	20028.1	20297.8	22867.4	21405.1
1803			3,5-Dichloro-2-methylmucote;3,5-Dichloro-2-methylmuconolactone	12.8873939511132;12.8873939511132	MS1 mz matched	241.051	28.044	18477.9	68326.2	18633	17036.3	24009.5	22377.1
1805	Lumichrome	0.9975			MS2 forward	241.072	45.3125	155921	598211	68803.8	403705	255616	210628
1811			Telbivudine;Thymidine;Thymidine;Deoxythymidine;HC Yellow No. 4;2-[[2-(2-Hydroxyethoxy)-4-nitrophenyl]amino]-ethanol	-4.16538836246756;-4.16538836246756;-4.2826994720916;-4.2826994720916	MS1 mz matched	241.089	29.187	34222.3	61260.1	6308.06	16642.2	12928.2	12643
1825					Unmapped	241.994	419.166	1398.01	2239.27	2071.79	3866.28	5159.81	4442.94
1841					Unmapped	242.175	119.332	103335	102821	46969.5	103064	45821.7	70524.7
1846					Unmapped	242.91	21.4355	16551.8	13071.7	13073	16215.2	13026.3	18405.7
1847			Arsonoacetate	14.6791	MS1 mz matched	242.96	159.046	10018	7798.26	9204.74	8694.01	7984.96	7176.38
1899			Phosphocreatinine;	6.21446748737165;	MS1 mz matched	245.102	77.2625	39036.7	55365.6	65688.2	65777.5	118500	127687
1920					Unmapped	246.98	346.084	142233	150153	149081	145253	152291	160648
1925			4-Methoxyphenylethanol sulfate;Fludioxonil	18.3086725663177;1.20948380433268	MS1 mz matched	247.027	28.763	12444.5	10339.9	15069.4	12259.4	12922.6	14713.9
1955			Fenchyl acetate;Dihydrocarveol acetate;Allyl 3-cyclohexylpropionate;cis-3-Hexenyl cis-3-hexenoate;alpha-Terpineol acetate;Isopulegol acetate;Yuzu lactone;Geranyl acetate;(Z)-4-Hydroxy-6-dodecenoic acid lactone;cis-3-Hexenyl trans-2-hexenoate;(3R,3aR,7aS)-3-Butylhexahydro-1(3H)-isobenzofuranone;Ethyl 2Z,4E-decadienoic acid;cis-3-Hexenyl trans-4-hexenoate;p-Menth-1-en-9-ol acetate;(S)-Santolina ace…	3.41632698567946;3.41632698567946;3.41632698567946;3.41632698567946;3.41632698567946;3.41632698567946;3.41632698567946;3.41632698567946;3.41632698567946;3.41632698567946;3.41632698567946;3.41632698567946;3.41632698567946;3.41632698567946;3.41632698567946;3.41632698567946;3.41632698567946;3.41632698567946;3.41632698567946;3.41632698567946;3.41632698567946;3.41632698567946;3.56876474343292;3.568764…	MS1 mz matched	248.138	46.437	1.3898e+06	5.41387e+06	244621	11975.3	9637.56	9126.12
1967			(S)-Spirobrassinin;Cyclobrassinin sulfoxide;Blue pigment;Nicotine blue;(E)-2,2',5,5'-Tetrahydroxy-6H,6'H-[3,3'-bipyridinylidene]-6,6'-dione	6.18222000146292;6.18222000146292;9.59913223842327	MS1 mz matched	249.012	147.248	148077	148050	158232	151929	150027	6905.08
1969			Diflunisal;Diflunisal	-5.29466495153422;-5.49262890311877	MS1 mz matched	249.043	42.991	170801	51270.7	103629	84601	153843	120817
1971	Inosine	0.9824			MS2 reverse	249.062	122.379	7794.05	30175.1	13148.1	12062.1	9728.04	11219.4
1973			Citrinin;Samin;Citrinin	-12.4901971186516;-12.4901971186516;-12.3958300428442	MS1 mz matched	249.079	114.986	74462.4	261373	22773.2	43210	20257.7	18064.4
2005	Deoxyinosine	0.9823			MS2 forward	251.078	130.238	11179.7	14269.2	22151.8	23847.9	43236.3	50717.6
2012					Unmapped	251.2	42.803	12285.2	13915.7	14941.9	56993.8	46450.9	41603.9
2019			L-Threoneopterin;Hydroxysepiapterin;D-erythro-Eritadenine;Umanopterin;Neopterin;Neopterin;[S-(R*,S*)]-2-amino-6-(1,2,3-trihydroxypropyl)-1H-pteridin-4-one;[S-(R*,S*)]-2-amino-6-(1,2,3-trihydroxypropyl)-1H-pteridine-4-one;[S-(R*,S*)]-2-Amino-6-(1,2,3-trihydroxypropyl)-1H-pteridin-4-on;6-(D-erythro-1,2,3-Trihydroxypropyl)pterin;6-D-erythro-Neopterin;D-erythro-Neopterin;D-Neopterin	3.54076217543169;3.54076217543169;3.54076217543169;3.54076217543169;3.54076217543169;3.5561723099886	MS1 mz matched	252.073	24.7815	31039.5	32659	22575	46809.1	41947.4	22165.7
2027			delta-3,4,5,6-Tetrachlorocyclohexene;3,4,5,6-Tetrachlorocyclohexene	2.75327	MS1 mz matched	252.892	316.768	16377.7	16806.9	17622.9	21467.6	22815.6	23859
2031					Unmapped	252.941	159.046	12458.1	11695.6	11559.6	11575.4	11062.2	10780.6
2038			5-L-Glutamyl-taurine;5-L-Glutamyl-taurine;5-Glutamyl-taurine;Glutaurine	-1.01118937969126;-1.18083597680507	MS1 mz matched	253.05	133.727	199942	14258.1	29207.5	25414.6	34044.5	39196.3
2052	cis-9-Palmitoleic acid	0.981			MS2 forward	253.216	42.5455	49027.8	25824.6	42898.1	53705.6	43235.5	85989.1
2077					Unmapped	254.893	405.635	20850.9	22140.8	25679.4	25039.4	24311.9	27717.1
2090	L-Abrine	0.9355			MS2 reverse	255.053	165.98	11765.9	5845.13	6717.2	14251.3	19457	20063.6
2091			(2R,3S)-Piscidic acid;Methyl viologen;Paraquat dichloride;1,1'-Dimethyl-4,4'-bipyridinium dichloride	-2.73101864940211;16.4161069526685	MS1 mz matched	255.058	43.137	70454.6	320362	17637	4013.28	40732.8	31942.5
2096			7-Hydroxy-5-methoxyflavan;4-Methoxybenzyl phenylacetate;4'-O-Methylequol;Xenognosin A;Xenognosin A;Broussin;7-Hydroxy-4'-methoxyflavan;7,4'-Dihydroxy-8-methylflavan;Loroglossol;Orchinol;9,10-Dihydro-5,7-dimethoxyphenthren-2-ol;Pterostilbene	0.217094264442969;0.217094264442969;0.217094264442969;0.217094264442969;0.390457377991797;0.390457377991797;0.390457377991797;0.390457377991797;0.390457377991797;0.390457377991797	MS1 mz matched	255.105	28.14	193141	432139	32612.1	112384	34109.7	27594.3
2102	Palmitic acid	1			MS2 forward	255.232	43.207	1.46813e+06	1.01247e+06	1.71246e+06	1.64449e+06	1.43872e+06	1.1967e+06
2122			2-(Ethylsulfonylmethyl)phenyl methylcarbamate;2-Amino-6-(benzylthio)purine;6-Benzylthioguanine;Benzythioguanine	13.4464181129811;8.30657380082358	MS1 mz matched	256.076	248.323	6329.91	9409.5	14685.1	14148.4	3039.18	2141.02
2144			Thalidomide;Northiemycin	12.9235355026599;-0.0313871492574685	MS1 mz matched	257.067	108.85	47178.7	57703.2	70015.3	69838.9	79092.3	79837.5
2148			5-Methoxyindoleacetate;Methyl 1-methoxy-1H-indole-3-carboxylate;3-Indolehydracrylic acid;Cinnamoylglycine;Edulitine;Indolelactic acid;Indolelactate;5-Methoxyindoleacetate;5-Methoxyindoleacetic acid;Gentiamine;Swietenidin B	24.9022433832713;24.9022433832713;24.9022433832713;24.9022433832713;24.9022433832713;24.9022433832713;24.869083779061;24.869083779061;24.869083779061;24.869083779061	MS1 mz matched	257.077	142.157	7032.6	9872.88	8960.09	9648.13	13746.2	13230.4
2152			Tetradecanedioic acid;Diisobutyl adipate;1-Hydroxypropan-2-yl 2-isopropyl-5-methylcyclohexyl carbonate;Diethyl decanedioate;2-Hydroxypropyl 2-isopropyl-5-methylcyclohexyl carbonate;Dibutyl adipate;Di-n-butyl adipate;Diisobutyl adipate	-4.29656302073198;-4.29656302073198;-4.29656302073198;-4.29656302073198;-4.29656302073198;-4.260542227621;-4.260542227621	MS1 mz matched	257.174	43.797	27827.5	29040.7	37298.5	5335.82	27715.6	31119.4
2179					Unmapped	258.92	159.347	33286	27254.5	27359.5	32983.5	31060.2	31075.5
2180					Unmapped	258.92	604.359	81591.9	74737.3	67269.7	61650.1	84341.4	72867.6
2189			Fructose 1-phosphate;Inositol phosphate;Myo-inositol 1-phosphate;Mannose 6-phosphate;Glucose 1-phosphate;Glucose 6-phosphate;D-Tagatose 6-phosphate;Beta-D-Fructose 6-phosphate;Fructose 6-phosphate;1D-myo-Inositol 3-phosphate;D-Tagatose 1-phosphate;D-Mannose 1-phosphate;D-fructose 1-phosphate;Beta-D-Glucose 6-phosphate;Beta-D-Fructose 2-phosphate;Dolichyl phosphate D-mannose;Sorbose 1-phosphate;Ga…	-13.8077880860825;-13.8077880860825;-13.8077880860825;-13.8077880860825;-13.8077880860825;-13.8077880860825;-13.8077880860825;-13.8077880860825;-13.8077880860825;-13.8077880860825;-13.8077880860825;-13.8077880860825;-13.8077880860825;-13.8077880860825;-13	MS1 mz matched	259.132	44.459	2941.29	7338.02	21043.3	20920.6	18931.1	18662
2217			Gravolenic acid;	1.11319497711188;	MS1 mz matched	261.083	295.157	711.638	613.301	1828.74	1954.88	4246.59	4160.74
2244			CBS 113A	-8.67668	MS1 mz matched	263.003	22.413	18377.8	20232.7	25902.5	25606.6	18856.8	22977.1
2245			Radium-228	12.7176	MS1 mz matched	263.011	344.675	122539	137295	142247	144309	147442	140857
2256					Unmapped	263.128	102.506	93662	99337.6	126216	134795	214858	214339
2289			Xanthosine;Xanthosine	-5.92834971184782;-5.98432037647419	MS1 mz matched	265.052	23.504	3599.36	4879.02	237213	1.65165e+06	483774	5840.77
2296			7-Hydroxytrichodermol;Blennin D;Ipomeamaronol;Alkhanol;(1alpha,4alpha,5beta,6alpha,11betaH)-1,4-Epoxy-5-hydroxy-10(14)-germacren-12,6-olide;Ipomeamaronolide;Isoleptospermone;1alpha,15-Dihydroxymarasmene;Absindiol;Adhumulinic acid;4'-Dihydroabscisic acid;3,14-Dihydroxy-11,13-dihydrocostunolide;Arabsin;Artemin;(R)-Athanagrandione;Arlatin;3alpha,15-Dihydroxymarasmene;10-Hydroxymyoporone;Humulinic ac…	-9.42319350567664;-9.42319350567664;-9.42319350567664;-9.42319350567664;-9.42319350567664;-9.42319350567664;-9.42319350567664;-9.42319350567664;-9.42319350567664;-9.42319350567664;-9.42319350567664;-9.42319350567664;-9.42319350567664;-9.42319350567664;-9.	MS1 mz matched	265.149	23.7235	1.34472e+06	1.12224e+06	835276	1.57249e+06	457325	736132
2302			Tiadinil	-1.1235	MS1 mz matched	266.019	228.992	10313.4	8658.04	10747.9	13273.9	13900.2	14074.8
2321			DHAP(6:0);Portulacaxanthin III	-0.265974124863878;6.03612122965615	MS1 mz matched	267.071	368.621	2981.34	2378.33	1543.23	2002.39	1857.61	1733.09
2323			Serinyl-Tyrosine;Tyrosyl-Serine;Musk ambrette	-2.54488970598712;-2.54488970598712;-2.46432473148046	MS1 mz matched	267.105	29.3065	35485.2	56207.5	7049.24	19112	6193.4	6032.81
2336			Casimiroin;2-Hydroxy-6-oxo-(2'-aminophenyl)-hexa-2,4-dienoate;Casimiroin	9.40580603937895;9.43927286701509;9.43927286701509	MS1 mz matched	268.037	45.1245	60129	40706.3	76231.7	90514.1	90007.3	82659.7
2360			4-tert-Butylphenyl salicylate;	12.6074687871479;	MS1 mz matched	269.121	27.551	351787	778395	68333.8	227799	78255	53786.9
2362			Isocurcumenol;7,9-Illudadiene-3,14-diol;alpha-Rotunol;2-Methyl-4-phenyl-2-butyl 2-methylpropanoate;1,10-Epoxygermacrone;Curcumenol;Zerumbone oxide;beta-Santalic acid;Dehydrocurdione;Oxysolavetivone;3-Phenylpropyl hexanoate;Rishitinol;3,7-Bisaboladiene-2,8-dione;Cyclodehydroisolubimin;Marasmene;4,6-Decadiyn-1-ol isovalerate;(Z)-alpha-Bergamotenoic acid;Curcumenone;Epiacoronene;Procurcumenol;7-Hydr…	0.0858380169530308;0.0858380169530308;0.0858380169530308;0.0858380169530308;0.0858380169530308;0.0858380169530308;0.0858380169530308;0.0858380169530308;0.0858380169530308;0.0858380169530308;0.0858380169530308;0.0858380169530308;0.0858380169530308;0.0858380169530308;0.0858380169530308;0.0858380169530308;0.0858380169530308;0.0858380169530308;0.0858380169530308;0.0858380169530308;0.0858380169530308;…	MS1 mz matched	269.129	40.602	9195.06	17204.1	21317.6	27776.3	16174.6	12605.6
2364			3,5-Dinitro-4-hydroxyphenylpyruvate	-9.65381	MS1 mz matched	269.15	195.771	3413.61	3327.88	613.805	427.96	2539.26	852.144
2368					Unmapped	269.211	43.9625	18374.3	17250.2	21963.2	19955.9	16558.2	15128.1
2394			p-Chlorobenzene sulfonyl urea;Chinomethiot;Quinomethiote;6-Methyl-2,3-quinoxalinedithiol cyclic S,S-dithiocarbote	23.1188462057818;-0.854729345707418	MS1 mz matched	270.938	410.81	6896.62	7910.55	6134.31	11981.8	10746.1	4845.45
2395					Unmapped	270.942	348.056	38062.5	36365.9	34386.5	34978.7	37215.3	41038.8
2421			Tolcapone;Ketamine hydrochloride	24.8418205754795;6.61335407544739	MS1 mz matched	272.071	299.158	8326.14	9172.17	64651.3	90296.6	197673	224475
2436			Chloroxine;2-Hydroxy-6-oxono-2,4-diene-1,9-dioate;(2Z,4E)-2-Hydroxy-6-oxono-2,4-diene-1,9-dioate	0;1.40155675585376	MS1 mz matched	273.062	136.15	17927.1	17192.1	19810	18534	21167.7	24990.9
2438			Glutaminyl-Glutamate;Gamma-glutamyl-Glutamate;Glutamyl-Glutamine;Glutamyl-Gamma-glutamate;Dikegulac;Diprogulic acid	21.7169466627015;21.7169466627015;21.7169466627015;21.7169466627015;16.6468871635052	MS1 mz matched	273.11	98.575	25023	32876.6	58962.7	41404.8	302458	274652
2445			Albendazole-2-aminosulfone	5.01939	MS1 mz matched	274.039	39.273	172747	108925	99148.6	143621	248109	202166
2461			L-Cystine;Thiazafluron	13.1307785551801;-9.58216351095266	MS1 mz matched	274.986	412.216	696.396	1142.76	1220.09	2208.2	14440.1	15418.6
2469	D-glucosamine 6-phosphate	0.8892			MS2 reverse	275.069	44.542	11451.2	12108	14694.3	14360.2	6616.21	23245.4
2478			Panaquinquecol 2;Ginsenoyne K;Ginsenoyne C;[8]-Shogaol;Cyclandelate;Panaquinquecol 7;Buddledin A;[6]-Shogaol;Shogaol;Sugeonyl acetate;Onchidal;[E,(+)]-2-[(E)-2-Acetoxyethenyl]-4-(2,2-dimethyl-6-methylenecyclohexyl)-2-butel	-5.59288035755148;-5.59288035755148;-5.59288035755148;-5.59288035755148;-5.59288035755148;-5.59288035755148;-5.43138799127854;-5.43138799127854;-5.43138799127854;-5.43138799127854	MS1 mz matched	275.167	29.715	38926.2	14094.9	8947.45	18871.8	12500.5	12880.5
2519			2-ethyl-1,5-dimethyl-3,3-diphenylpyrrolinium (EDDP);Lycocernuine	14.8286675576314;-15.8159938520082	MS1 mz matched	277.184	30.7355	36576.5	1.82245e+06	58832.3	274555	225376	515859
2522	all cis-(6,9,12)-Linolenic acid	0.9487			MS2 forward	277.216	42.8655	25995.9	18649.8	19959.4	132955	101789	93233.1
2555	3-Deoxy-2-keto-6-phosphogluconic acid	0.8507			MS2 reverse	279.09	42.5295	13740.8	12557.5	16339.9	7876.75	24693.7	27461.4
2560			(1beta,4alpha,5alpha,6beta,8alpha,10b)-1,10:4,5-Diepoxy-6-hydroxy-7(11)-germacren-12,8-olide;Vulgarolide;Artabsinolide A;Dihydromarasmone;8-Deoxy-11,13-dihydroxygrosheimin;13-Hydroxyabscisic acid;Crispolide;Nigellic acid;Autumnolide;Hymenoflorin;Phaseic acid;8'-Hydroxyabscisate;8'-Hydroxyabscisic acid	-14.4096831003054;-14.4096831003054;-14.4096831003054;-14.4096831003054;-14.4096831003054;-14.4096831003054;-14.4096831003054;-14.4096831003054;-14.5032093901234;-14.5032093901234;-14.5032093901234;-14.5032093901234	MS1 mz matched	279.127	24.638	17887.6	20677.6	11709.4	9545.98	18331	8215.29
2563			6b-Hydroxy-8a-methoxy-7(11)-eremophilen-12,8-olide;Methyl (3b,11x)-3-Hydroxy-8-oxo-6-eremophilen-12-oate;Prehumulinic acid;3b-Hydroxy-6b-methoxy-7(11)-eremophilen-12,8a-olide;1-(3,4-Dihydroxyphenyl)-5-hydroxy-3-decanone;3,4-Epoxy-6-methylcyclohexylmethyl-3,4-epoxy-6-methylcyclo-hexanecarboxylate	1.9299172050126;1.9299172050126;1.9299172050126;1.9299172050126;1.78464668453042;1.78464668453042	MS1 mz matched	279.165	23.95	7495.86	130984	9290.73	21817.5	23752.8	37078.7
2565	Linoleic acid	0.9963			MS2 forward	279.232	41.902	70451	60449.3	90902.9	212931	145698	142237
2568					Unmapped	279.97	21.43	8008.07	5168.51	4967.38	4286.68	6121.32	5598.77
2602			Methionyl-Proline;Prolyl-Methionine;	21.0760651559057;21.0760651559057;	MS1 mz matched	281.078	40.602	84817.4	119932	52100.1	78104.5	5172.08	62994.2
2606			Isoeugenol phenylacetate;Randainol	15.6157402498472;15.5958906245145	MS1 mz matched	281.12	28.0515	44181.4	101151	9547.89	34443	14147.6	8729.91
2611			Acetaldehyde butyl phenethyl acetal;2,6-Di-tert-butyl-1,4-benzenediol;Kobusone;Isokobusone;Rishitin;(10betaH,11xi)-11-Hydroxy-13-nor-6-eremophilen-8-one;Rishitin;Isokobusone;Kobusone	4.59169476462334;4.59169476462334;4.59169476462334;4.59169476462334;4.59169476462334;4.59169476462334;4.50121983059558;4.50121983059558;4.50121983059558	MS1 mz matched	281.174	45.3125	75656.6	34395.4	94703.7	97569.7	14286.6	11748.6
2636			DTP;(2,4-Dichlorophenyl)(5-hydroxy-1,3-dimethyl-1H-pyrazol-4-yl)methanone;4-(2,4-Dichlorobenzoyl)-1,3-dimethyl-5-hydroxypyrazole	-3.16888	MS1 mz matched	283.01	230.561	18708.2	31459.5	31701.7	43406.6	37964.6	41071.8
2650			Promethazine;Promazine;Promazine;Promethazine;10-(2-Dimethylaminopropyl)phenothiazine	6.24316522956534;6.24316522956534;6.31109118319132;6.31109118319132	MS1 mz matched	283.136	26.901	321606	681605	76507.2	233924	110819	82558.4
2657	Stearic acid	0.9998			MS2 forward	283.264	13.121	24556.5	24824.3	25401.9	24026.1	24691	24697.1
2690			4-Hydroxy-3,5,4'-trimethoxystilbene;Isosativan;Myrigalone G;4'-Hydroxy-3,4,5-trimethoxystilbene;Myrigalone H;Sativan;4'-Hydroxy-5,7-dimethoxyflavan;1,3-Diphenyltetramethyldisiloxane;1,1,3,3-Tetramethyl-1,3-diphenyldisiloxane	18.9000782119563;18.9000782119563;18.9000782119563;18.9000782119563;18.9000782119563;18.9000782119563;18.9000782119563;17.5338467061345	MS1 mz matched	285.126	45.8295	11034.7	12337.5	10432.5	6503.54	7808.36	14967.5
2709			Tenofovir;L-Octanoylcarnitine	3.3856488735561;12.4382985671999	MS1 mz matched	286.213	42.5455	14712.9	12733	16618.2	17575.9	15121.8	11140.4
2712					Unmapped	286.911	571.731	18501.8	16304.6	43353.2	18721.3	24704.1	14954
2723					Unmapped	287.009	22.653	11274.2	9984.91	2639.38	13203.5	13036.1	11451.3
2760			Bis(2-methyl-3-furanyl)tetrasulfide;	-24.9606525017115;	MS1 mz matched	288.949	411.06	44311.7	46070.4	41345	67074.7	43990.5	31464.1
2772			Benomyl;Trimethoprim;Trimethoprim;Benomyl;Benlate	0.377406755671275;0.377406755671275;0.344663692592033;0.344663692592033	MS1 mz matched	289.13	241.221	9030	6612.5	5891.71	3691.2	2345.05	2382.28
2797					Unmapped	291.006	344.44	38951.6	56455.3	64221.3	70325.3	68401.4	76800.2
2804					Unmapped	291.082	405.144	2785.73	3326.46	5653.29	6936.32	4024.15	7073.47
2805	EDTA	0.7429			MS2 forward	291.082	423.79	2634.41	4666.73	4171.38	4477.73	6215.44	6613.66
2814			norsertraline;12-OPDA;(15Z)-12-Oxophyto-10,15-dienoate;(15Z)-12-Oxophyto-10,15-dienoic acid;9(S),13(S)-12-Oxo-PDA;12-Oxo-10,15(Z)-phytodienoic acid;(9Z,15Z)-(13S)-12,13-Epoxyoctadeca-9,11,15-trienoic acid;(9Z,15Z)-(13S)-12,13-Epoxyoctadeca-9,11,15-trienoate;(9Z)-(13S)-12,13-Epoxyoctadeca-9,11,15-trienoate;12,13(S)-EOT;12,13(S)-EOTrE;alpha-Licanic acid;(9Z,11E,13E)-4-Oxooctadeca-9,11,13-trienoic a…	-3.4222783475062;-6.16008416044867;-6.16008416044867;-6.16008416044867;-6.16008416044867;-6.16008416044867;-6.16008416044867;-6.16008416044867;-6.16008416044867;-6.16008416044867	MS1 mz matched	291.199	30.223	23845.7	1.62312e+06	42254.3	225266	176042	395082
2817					Unmapped	291.989	32.987	37896.5	49703.4	11524.7	27877.7	8743.95	8529.55
2822	6-Phospho-D-gluconate	0.816			MS2 reverse	292.047	85.116	4737.9	6641.35	3944.25	3657.36	5361.08	4958.75
2844			4-[2,2-Dichloro-1-(4-methoxyphenyl)ethenyl]phenol;Monohydroxymethoxychlor olefin	-22.881	MS1 mz matched	293.015	23.054	10130.1	18181.7	10466.8	9952.35	14898.1	12556.8
2859			Isocurcumenol;7,9-Illudadiene-3,14-diol;alpha-Rotunol;2-Methyl-4-phenyl-2-butyl 2-methylpropanoate;1,10-Epoxygermacrone;Curcumenol;Zerumbone oxide;beta-Santalic acid;Dehydrocurdione;Oxysolavetivone;3-Phenylpropyl hexanoate;Rishitinol;3,7-Bisaboladiene-2,8-dione;Cyclodehydroisolubimin;Marasmene;4,6-Decadiyn-1-ol isovalerate;(Z)-alpha-Bergamotenoic acid;Curcumenone;Epiacoronene;Procurcumenol;7-Hydr…	0.0858380169530308;0.0858380169530308;0.0858380169530308;0.0858380169530308;0.0858380169530308;0.0858380169530308;0.0858380169530308;0.0858380169530308;0.0858380169530308;0.0858380169530308;0.0858380169530308;0.0858380169530308;0.0858380169530308;0.0858380169530308;0.0858380169530308;0.0858380169530308;0.0858380169530308;0.0858380169530308;0.0858380169530308;0.0858380169530308;0.0858380169530308;…	MS1 mz matched	293.176	44.6175	77000.1	73551.8	65386.3	60034.5	59009.1	52879.6
2862			Sodium Tetradecyl Sulfate;Phytuberin;Embelin;[6]-Gingerol;(S)-(+)-[6]Gingerol;6-Gingerol	-5.03116254519089;6.45856271137876;6.45856271137876;6.45856271137876	MS1 mz matched	293.181	23.4505	343560	341205	301762	522019	196540	202300
2892			3,5-Dibromo-4-hydroxybenzoate	-13.1796	MS1 mz matched	294.902	316.768	19004.2	21780.9	23153	29655.8	31516.5	33182.8
2905			Phenytoin methylcatechol;5,5',6,6'-Tetrahydroxy-3,3'-biindolyl;5-Hydroxy-4-methoxy-3-methyl-2,6-canthinedione;3,3'-Dimethoxybenzidine-4,4'-diisocyate	-15.8974083341022;-15.8974083341022;-15.8974083341022;-15.8741041686205	MS1 mz matched	295.067	25.5385	6686.44	131977	5453.65	55402.4	21666.6	25887.5
2952			Olomoucine;Trimeprazine;Methylpromazine;Alimemazine	-4.95548932207172;7.82054962868864	MS1 mz matched	297.153	26.293	2.41875e+06	4.46651e+06	716109	2.19255e+06	1.23963e+06	772151
2962			Geissoschizoline;(16alpha)-Curan-17-ol;Astrophylline	8.87176417523518;8.87176417523518	MS1 mz matched	297.207	26.89	8209.18	4.47458e+06	788624	2.1516e+06	1.2713e+06	789028
3018			Salicylic acid beta-D-glucoside;Dimethyl fukiic acid;4-(beta-D-Glucosyloxy)benzoate;4-Hydroxybenzoate-O-glucoside	-11.5276261044174;-11.5276261044174;-11.5276261044174	MS1 mz matched	299.258	44.459	12269.9	11435.2	12490.2	10326.6	19197.3	10784.9
3054			Arginyl-Lysine;Lysyl-Arginine;Fenhexamid	-17.7696294928986;-17.7696294928986;16.4416308207075	MS1 mz matched	301.201	123.754	3045.51	3887.01	4243.4	5731.97	39273.7	51175
3077					Unmapped	302.927	159.046	16814.1	15989.1	16508.1	17265.7	14595	15598.1
3087			(卤)-Conen;Tetrangulol	-0.190086522245138;-5.26188396492254	MS1 mz matched	303.068	42.549	8831.51	16621	22445.5	31189.1	28386.9	27278.3
3088			Citrusinine II;Grandisine III;	2.18580664484116;2.18580664484116;	MS1 mz matched	303.097	41.3775	19796.4	12815.3	23503.8	28916.3	33072.3	30675
3095			7a-Hydroxytestosterone;7b-Hydroxydehydroepiandrosterone;11-Ketoetiocholanolone;w Hydroxy testosterone;16a-Hydroxydehydroisoandrosterone;6beta-Hydroxytestosterone;3a,16-Dihydroxyandrostenone;10-Acetoxy-8-heptadecene-4,6-diyn-3-ol;7a-Hydroxydehydroepiandrosterone;Ginsenoyne G;16-Oxoandrostenediol;19-Hydroxytestosterone;11beta,17beta-Dihydroxy-4-androsten-3-one;3a,16b-Dihydroxyandrostenone;3a,16a-Di…	-9.35162407911555;-9.35162407911555;-9.35162407911555;-9.35162407911555;-9.35162407911555;-9.35162407911555;-9.35162407911555;-9.35162407911555;-9.35162407911555;-9.35162407911555;-9.35162407911555;-9.35162407911555;-9.35162407911555;-9.35162407911555;-9.	MS1 mz matched	303.199	29.21	17349.9	11177	9018.34	14423.3	13321.6	7097.57
3122			Uridine 2',3'-cyclic phosphate ;2',3'-Cyclic UMP	-0.986519735905688;-0.980311105122291	MS1 mz matched	305.023	344.44	622103	849757	975077	1.03444e+06	1.06773e+06	1.15044e+06
3125			Xanthosine;Xanthosine	1.11202759586118;1.05605653717787	MS1 mz matched	305.058	344.675	83684.9	96281.8	98462.2	95595.1	109394	107877
3137			2-(3,4-Dihydroxybenzoyloxy)-4,6-dihydroxybenzoate;Oxandrolone;3alpha,11beta-Dihydroxy-5beta-androstane-17-one;11beta-Hydroxyetiocholanolone;3alpha,11beta-Dihydroxy-5alpha-androstane-17-one;11beta-Hydroxyandrosterone;Androst-5-ene-3beta,17beta,19-triol;3beta-Hydroxy-D-homo-17a-oxa-5alpha-androstan-17-one;Isoandrololactone;Dihydromocolin L	-24.1652853267678;-8.1640783816763;-8.1640783816763;-8.1640783816763;-8.1640783816763;-8.1640783816763;-8.1640783816763	MS1 mz matched	305.215	29.85	14319.8	1.08846e+06	31465.9	125976	80164.2	238934
3177			Fluxofenim	-22.6509	MS1 mz matched	308.03	145.042	97693	77703.8	73747.3	83807	99925.9	87833.5
3203			2,3-Dehydrosalvipisone;fenopin;2,2-Dimethyl-3-(4-methoxyphenyl)-4-ethyl-2H-1-benzopyran-7-ol;7-Methoxy-2,2,4-trimethyl-3-(4-methoxyphenyl)-2H-1-benzopyran	10.0123519873484;9.9949412701044;9.9949412701044;9.9949412701044	MS1 mz matched	309.152	26.9375	104451	233832	47314.7	91516.7	57747.4	43656.3
3204			Sinapine;Cupreine;Sarpagine	18.3415014100143;9.79081988127744;9.79081988127744	MS1 mz matched	309.171	44.9925	32692.6	29164.7	28445	48938	30814.3	28447.1
3210			Valdiate;3-Hydroxy-6,8-dimethoxy-7(11)-eremophilen-12,8-olide;Botrydial	-4.64507440564579;-4.64507440564579;-4.56802223233456	MS1 mz matched	309.177	23.374	153115	120793	105796	235856	98442.9	107477
3211			Auxin b;12(13)Ep-9-KODE;Sterebin A;(9Z,11R,12S,13S,15Z)-12,13-Epoxy-11-hydroxy-9,15-octadecadienoic acid;13(S)-HPOT;(9Z,11E,15Z)-(13S)-Hydroperoxyoctadeca-9,11,15-trienoate;(9Z,11E,15Z)-(13S)-13-Hydroperoxyoctadeca-9,11,15-trienoic acid;13(S)-HpOTrE;13-HPOT;(9Z,12Z,15Z)-(7S,8S)-Dihydroxyoctadeca-9,12,15-trienoic acid;(9Z,12Z,15Z)-(7S,8S)-Dihydroxyoctadeca-9,12,15-trienoate;Dihydroalbocycline;9(S)…	-7.76688615043167;-7.76688615043167;-7.76688615043167;-7.76688615043167;-7.73658476209624;-7.73658476209624;-7.73658476209624;-7.73658476209624;-7.73658476209624;-7.73658476209624;-7.73658476209624	MS1 mz matched	309.205	45.757	8388.24	28275.5	7759.82	34254.5	29885.2	28199.8
3230					Unmapped	310.933	316.334	6718.54	7796.28	8909.71	11102	14016.8	12981.7
3231					Unmapped	310.934	348.488	17529.1	17365.7	18590.8	16579.3	19078.1	19974
3235					Unmapped	311.004	145.606	183918	160520	164365	176175	188370	188249
3239			Caftaric acid;Cis-Caffeoyl tartaric acid;	2.7816221632391;2.7816221632391;	MS1 mz matched	311.048	24.805	17619.5	5687.75	11180.4	14074.3	41550.4	37114
3244			Ethopropazine;Jatrophone;Broussonin C;Centrolobine;Yakuchinone A;Yakuchinone-A	5.19627345288315;-15.5631902233194;-15.5631902233194;-15.5631902233194;-15.5631902233194	MS1 mz matched	311.168	26.179	3.458e+06	7.44028e+06	1.8211e+06	3.78936e+06	1.94406e+06	1.38717e+06
3257			Flurprimidol	23.5613	MS1 mz matched	311.294	40.813	8748.87	3649.56	21347.9	5068.54	6142.05	4121.09
3290					Unmapped	312.907	159.046	14157.4	12491	10918.1	12633.5	11504.3	11695.7
3302			Tolcapone;Adefovir;PMEA;9-(2-Phosphonylmethoxyethyl)adenine	-13.6323491304516;-9.88783894689522	MS1 mz matched	313.077	30.4255	14332.1	16402.4	25977.6	41596.5	40534.3	42807.3
3301			Sylpin;Gnaphaliin;Muscomosin;2',7-Dihydroxy-4',5'-dimethoxyisoflavone;4',5-Dihydroxy-7,8-dimethoxyflavone;3,4-Dihydroxycinnamoyl-(Z)-2-(3,4-dihydroxyphenyl)ethenol;Pisatin;4',5-Dihydroxy-3',7-dimethoxyisoflavone;2',5-Dihydroxy-4',7-dimethoxyisoflavone;5-Hydroxy-7,8-dimethoxyflavonol;4',7-Dihydroxy-2',5-dimethoxyisoflavone;Aflatoxin B2;3',7-Dihydroxy-4',8-dimethoxyisoflavone;Ventinone A;1,4,5-Trih…	-5.60464018894472;-5.60464018894472;-5.60464018894472;-5.60464018894472;-5.60464018894472;-5.60464018894472;-5.60464018894472;-5.60464018894472;-5.60464018894472;-5.60464018894472;-5.60464018894472;-5.60464018894472;-5.60464018894472;-5.48301541967133;-5.	MS1 mz matched	313.077	297.387	1701.9	1670.95	3129.6	3552.5	6126.11	9218.72
3317					Unmapped	313.93	567.232	63174.1	72603.9	77848.6	34533.9	43134.5	99994.3
3332			Decanoylcarnitine;O-Decanoyl-L-carnitine	12.7236004456197;12.5919534579552	MS1 mz matched	314.245	41.7075	25454.1	15740.5	25692.4	22938.8	18619.4	17348.2
3336					Unmapped	314.861	405.464	16133.9	16158.2	19926	16555.4	15285	16521.2
3394	N-Acetyl-D-Glucosamine 6-Phosphate	0.976			MS2 reverse	317.079	25.623	8299.71	11380.4	7665.62	9425.63	7543.81	11668.1
3399			Eseramine;(3aS-cis)-3,3a,8,8a-Tetrahydro-N,3a,8-trimethyl-5-[[(methylamino)carbonyl]oxy]-pyrrolo[2,3-b]indole-1(2H)-carboxamide	-6.78758	MS1 mz matched	317.167	45.9525	15197.2	17282.8	4727.08	18292.9	17144.4	7962.8
3426			Methylene blue;Methylthioninium chloride	-16.4685	MS1 mz matched	318.847	393.267	2652.37	5558.45	4082.43	4607.19	4361.12	4135.53
3448			Bis(2-methylpropanoyloxy)-9,10-epoxy-p-mentha-1,3,5-triene;alpha-Zearalenol;beta-Zearalenol;alpha-Zearalenol;trans-Zearalenol;beta-Zearalenol;beta-trans-Zearalenol;Zearalanone;(S)-Zearalanone	-6.21528375029165;-6.21528375029165;-6.21528375029165;-6.29680437168498;-6.29680437168498;-6.29680437168498	MS1 mz matched	319.16	24.159	13378	17060.7	21901.2	24196.6	19065.2	15655.3
3450			5,6-Epoxy-8,11,14-eicosatrienoic acid;11,12-Epoxyeicosatrienoic acid;16(R)-HETE;Ucriol;Annoglabasin E;14R,15S-EpETrE;17-HETE;8alpha,13R-Epoxy-14-labden-19-oic acid;9-HETE;18-Hydroxyarachidonic acid;8-HETE;(ent-2alpha,3beta,15beta)-16-Kaurene-2,3,15-triol;Crispane;10-HETE;12-HETE;20-Hydroxyeicosatetraenoic acid;Arachidonate;15(S)-HETE;5-HETE;13-HETE;14,15-Epoxy-5,8,11-eicosatrienoic acid;8,9-Epoxy…	-12.9433014022329;-12.9433014022329;-12.9433014022329;-12.9433014022329;-12.9433014022329;-12.9433014022329;-12.9433014022329;-12.9433014022329;-12.9433014022329;-12.9433014022329;-12.9433014022329;-12.9433014022329;-12.9433014022329;-12.9433014022329;-12	MS1 mz matched	319.23	29.446	8081.54	541508	12586.1	57720.2	32650.1	82297.3
3487			N6-cis-p-Coumaroylserotonin;Ketophenylbutazone;	-8.29225949365118;-8.29225949365118;	MS1 mz matched	321.129	232.515	885.748	1010.86	1481.54	1906.4	2634.7	2511.82
3490			Zeranol;16beta-Chloro-17beta-hydroxyandrost-4-en-3-one;16beta-Chlorotestosterone;19-Chloro-17beta-hydroxyandrost-4-en-3-one	-13.9143568694156;10.9910916596339;10.9910916596339	MS1 mz matched	321.174	29.85	219122	206540	256852	309229	251712	211754
3491			(S)-[8]-Gingerol;Rapanone;Decylubiquinone;6-Decylubiquinone;2,3-Dimethoxy-5-methyl-6-decyl-1,4-benzoquinone;[8]-Gingerol;(8)-Gingerol;Mocolin L acid	20.4540821506208;20.4832558693582;20.4832558693582;20.4832558693582;20.4832558693582	MS1 mz matched	321.213	23.418	23283.1	206144	24701.4	42441.8	19010.3	14873
3518			Escitalopram;Citalopram;Citalopram	13.3046938402501;13.3046938402501;13.2784721798783	MS1 mz matched	323.168	27.551	99999.1	213816	47562.7	115314	70354.2	49602.1
3522					Unmapped	323.222	44.6475	46276.8	54855.1	43726.8	57623.8	31774.5	26289
3553			Acitretin;Isoacitretin;AA861;Docebenone;Moxestrol;11beta-Methoxy-17alpha-ethinylestradiol;17alpha-Ethinyl-11beta-methoxy-1,3,5(10)-estratrien-3,17-diol;Preg-4,16-diene-3,11,20-trione	-13.1703110959053;-13.1703110959053;-13.1865591704688;-13.1865591704688;-13.1865591704688	MS1 mz matched	325.184	25.8535	2.3496e+06	4.86564e+06	1.87328e+06	3.12093e+06	1.85669e+06	1.41164e+06
3604			Americanin A;Isoamericanin A;Methyl 2-(2-methoxy-4-hydroxyphenyl)-6-methoxy-3-benzofurancarboxylate;Frenolicin B;7-Hydroxy-3,4',8-trimethoxyflavone;Betagarin;Zapotinin;8-Hydroxy-4',5,7-trimethoxyflavone;Morusignin B;5-Hydroxy-4,4',6-trimethoxyaurone;Garbogiol;5-Hydroxy-4',7,8-trimethoxyflavone;Ugaxanthone;Americanin D;Betagarin;5,2'-Dimethoxy-6,7-methylenedioxyflavanone;6-Hydroxy-2-(4-methoxyphen…	-2.20332735038759;-2.20332735038759;-2.20332735038759;-2.20332735038759;-2.20332735038759;-2.20332735038759;-2.20332735038759;-2.20332735038759;-2.20332735038759;-2.20332735038759;-2.20332735038759;-2.20332735038759;-2.20332735038759;-2.20332735038759;-2.	MS1 mz matched	327.094	282.055	775.129	1079.74	1849.83	2259	9618.54	9051.96
3607			norsertraline;12-OPDA;(15Z)-12-Oxophyto-10,15-dienoate;(15Z)-12-Oxophyto-10,15-dienoic acid;9(S),13(S)-12-Oxo-PDA;12-Oxo-10,15(Z)-phytodienoic acid;(9Z,15Z)-(13S)-12,13-Epoxyoctadeca-9,11,15-trienoic acid;(9Z,15Z)-(13S)-12,13-Epoxyoctadeca-9,11,15-trienoate;(9Z)-(13S)-12,13-Epoxyoctadeca-9,11,15-trienoate;12,13(S)-EOT;12,13(S)-EOTrE;alpha-Licanic acid;(9Z,11E,13E)-4-Oxooctadeca-9,11,13-trienoic a…	-3.4222783475062;-6.16008416044867;-6.16008416044867;-6.16008416044867;-6.16008416044867;-6.16008416044867;-6.16008416044867;-6.16008416044867;-6.16008416044867;-6.16008416044867	MS1 mz matched	327.162	30.649	43412.1	52241.8	36746.3	37170.8	47115.3	40874.2
3622			Nitisinone;Mecarbam	-17.861055238015;-20.8784566335077	MS1 mz matched	328.045	430.235	4581.72	3021.86	3254.72	3147.19	5465.82	2999.41
3635			Athidathion	-9.69717	MS1 mz matched	328.983	345.101	128941	135925	143210	148081	142335	144459
3637			Inosine 2',3'-cyclic phosphate ;3',5'-Cyclic IMP;Inosine 3',5'-cyclic monophosphate	1.4083289284717;1.51498394870924	MS1 mz matched	329.03	423.353	12376.3	21694.6	18110.9	18132.4	27074.8	28910.2
3674					Unmapped	330.918	159.046	18871.6	17732.9	18131.7	19328.6	16533.7	17306.2
3683			Sanguinarine;Sanguirine	1.30415556852824;1.25266379248445	MS1 mz matched	331.093	30.259	17294.9	20792.3	22274.4	19760.6	16446.8	23278
3687			Gamma-glutamyl-Tryptophan;Tryptophyl-Gamma-glutamate;Glutaminyl-Tryptophan;Tryptophyl-Glutamine;1-Dehydro-9-fluoro-11-oxotestololactone	2.5235703709056;2.5235703709056;2.5235703709056;2.5235703709056;20.7540500700951	MS1 mz matched	331.149	414.361	481.645	534.868	553.871	583.934	1815.55	3227.81
3718			Nicotinamide ribotide;Nicotimide D-ribonucleotide;NMN;Nicotimide mononucleotide;Nicotimide ribonucleotide;Nicotimide nucleotide;beta-Nicotimide D-ribonucleotide;beta-Nicotimide ribonucleotide;beta-Nicotimide mononucleotide	4.46032196660426;4.46630900268017	MS1 mz matched	333.058	414.807	2651.27	2418.11	1704.84	2713.68	2606.11	2201.4
3720			Glutathione episulfonium ion;Glutathione episulfonium ion	-0.579155292234217;-0.635723912675474	MS1 mz matched	333.107	42.198	14135.7	14672.7	11448.2	16880.7	30880.1	29328.1
3721			Cappariloside A;Neostigmine methylsulfate	-5.79797788937495;-16.0149096177638	MS1 mz matched	333.115	26.272	9628.74	12315.8	6030.85	8036.66	4705.17	6784.47
3723			Amifloxacin;Pseudaminic acid;5,7-Bis(acetylamino)-3,5,7,9-tetradeoxy-L-glycero-alpha-L-manno-2-nonulopyranosonic acid;N,N'-Diacetyllegiomite	3.79895957753516;23.3080623071772;23.3080623071772	MS1 mz matched	333.145	42.7955	11908.2	2428.42	13219.7	3540.71	13789.3	12624.5
3745					Unmapped	334.837	316.768	9903	10916.7	10971.8	13528	14426.6	15361.8
3770			Tenoxicam;	-5.16053842178091;	MS1 mz matched	336.017	44.5005	16902	15824.5	19390.8	19902.9	13328.1	17338.8
3781					Unmapped	336.898	577.767	46091.6	50339.6	56248.5	59026.2	52558.6	59466.5
3788			Ovalitenone;O-Methylsterigmatocystin;6-(2-Amino-2-carboxyethyl)-7,8-dioxo-1,2,3,4,7,8-hexahydroquinoline-2,4-dicarboxylate;6-(2-Amino-2-carboxyethyl)-7,8-dioxo-1,2,3,4,7,8-hexahydroquinoline-2,4-dicarboxylic acid	-8.47553286732812;-8.47553286732812;3.46905272500537	MS1 mz matched	337.076	329.909	5902.16	3781.49	2323.18	4428.02	2798.72	2067.1
3787			1-O-2'-Hydroxy-4'-methoxycinnamoyl-b-D-glucose;Veranisatin B;1-O-Feruloylglucose;Gentiopicrin;Gentiopicroside;1-O-Feruloyl-beta-D-glucose;1-Feruloyl-D-glucose	-16.0966785935986;-16.0966785935986;-16.0966785935986;-16.0062587279469;-16.0062587279469	MS1 mz matched	337.077	306.262	2692.42	4535.42	4060.3	4060.56	3903.62	5686.73
3792			Benzyl viologen	12.0948	MS1 mz matched	337.182	26.292	28584.2	44522.5	18480.6	39803.4	15506.9	15423.8
3794			Imidazoleacetic acid ribotide;Shiromodiol diacetate;Piperonyl butoxide;Mocolin J acid	1.83289627475816;-2.3065598727943;-2.3065598727943;-2.3065598727943	MS1 mz matched	337.209	23.483	63273.8	47515.5	43581.9	101772	50254.6	33619.9
3795					Unmapped	337.236	45.157	14091	15054.9	17777.3	15617.6	18069.9	16942.1
3835			Perindoprilat;Norethindrone acetate;Norethisterone acetate;17-Hydroxy-3-oxo-17alpha-preg-1,4-diene-21-carboxylic acid, gamma-lactone	-2.41887251781938;-14.1118353175968;-14.1118353175968	MS1 mz matched	339.199	702.836	37223.7	30724.8	27486.2	30560.1	46416	34207
3836			Steviol;Yucalexin B22;15-HEPE;11R-HEPE;Phytocassane C;Atractyligenin;Yucalexin B20;Yucalexin A19;15-KETE;Leukotriene A4;2-Hydroxy-6-(8-tridecenyl)benzoic acid;17,18-EpETE;Ineketone;Oxymesterone;9-HEPE;12alpha-12-Hydroxy-7,13-abietadien-18-oic acid;18R-HEPE;12-KETE;Aframodial;14,15-EpETE;12-HEPE;5-HEPE;(ent-15beta)-15-Hydroxy-19-trachylobanoic acid;Grandiflorolic acid;(ent-15beta)-15,19-Dihydroxy-…	-4.69738662908916;-4.69738662908916;-4.69738662908916;-4.69738662908916;-4.69738662908916;-4.69738662908916;-4.69738662908916;-4.69738662908916;-4.69738662908916;-4.69738662908916;-4.69738662908916;-4.69738662908916;-4.69738662908916;-4.69738662908916;-4.	MS1 mz matched	339.2	25.539	1.00043e+06	1.12902e+06	727774	1.09312e+06	750595	604629
3881	Trehalose	0.9784			MS2 forward	341.108	348.022	153063	82286.7	53622	85169.5	63362.3	44650.7
3882	Sucrose	0.9035			MS2 forward	341.108	380.514	5233.54	8027.59	1743.2	2247.21	2160.16	1874.01
3888			2-(3,4-Dihydroxybenzoyloxy)-4,6-dihydroxybenzoate;Oxandrolone;3alpha,11beta-Dihydroxy-5beta-androstane-17-one;11beta-Hydroxyetiocholanolone;3alpha,11beta-Dihydroxy-5alpha-androstane-17-one;11beta-Hydroxyandrosterone;Androst-5-ene-3beta,17beta,19-triol;3beta-Hydroxy-D-homo-17a-oxa-5alpha-androstan-17-one;Isoandrololactone;Dihydromocolin L	-24.1652853267678;-8.1640783816763;-8.1640783816763;-8.1640783816763;-8.1640783816763;-8.1640783816763;-8.1640783816763	MS1 mz matched	341.178	30.649	69100.8	123623	48092.9	53821.7	54679.7	50695.4
3892	Oleic acid	1			MS2 reverse	341.268	44.6475	6456.47	9113.99	10046.1	11610.8	17803.9	14716.7
3918			Chlorambucil;Chlorambucil	-17.4353717779686;-17.4871724990027	MS1 mz matched	343.093	155.977	3718.66	2892.31	4248.96	3924.36	4693.68	5267.61
3920			Isoachifolidiene;Columbaridione;2-(4-Allyl-2-methoxyphenoxy)-1-(4-hydroxy-3-methoxyphenyl)-1-propanol;3-Dehydronobilin;Safficinolide;5-(6-Hydroxy-3,7-dimethyl-2,7-octadienyloxy)-7-methoxycoumarin;Rosmadial;(1(10)E,4E,6a,8b)-8-Angeloyloxy-14-oxo-1(10),4,11(13)-germacratrien-12,6-olide;Malabaricano;	-12.9880554614844;-12.9880554614844;-12.9880554614844;-12.9880554614844;-12.9880554614844;-12.9880554614844;-12.9880554614844;-12.9880554614844;-12.9880554614844;	MS1 mz matched	343.158	41.572	10049.7	6356.77	10367.9	8900.55	10773.8	15967.2
3924			4b-Hydroxystanozolol;3'-Hydroxystanozolol ;16b-Hydroxystanozolol;Medroxyprogesterone;Testosterone propiote;Medrysone;11beta-Hydroxy-6alpha-methylpregn-4-ene-3,20-dione;16-Propyl-3-methoxy-estra-1,3,5(10)-triene-16beta,17beta-diol;17-Methylandrosta-4,6-diene-3beta,17beta-diol 3-acetate;11alpha-Hydroxy-12alpha-methyl-pregn-4-ene-3,20-dione;3beta-(Acetyloxy)-5alpha-androst-16-ene-16-carboxaldehyde;1…	-11.8455857695354;-11.8455857695354;-11.8455857695354;20.9173904695087;20.9173904695087;20.9173904695087;20.9173904695087;20.9173904695087;20.9173904695087;20.9173904695087;20.9173904695087;20.9173904695087;20.9173904695087	MS1 mz matched	343.242	199.576	1132.36	1471.86	1309.29	1354.17	5266.49	7047.27
3931			8-Bromoadenosine	-6.7616	MS1 mz matched	344.005	405.241	8081.3	7037.59	12199.1	12637.1	10642.9	14118.5
3946					Unmapped	345.014	344.442	215632	225202	260537	240363	230894	228428
3971					Unmapped	346.934	159.535	6168.6	5310.33	6428.77	5421.25	5527.33	4842.13
3973			Gamma-Glutamyl-Se-methylselenocysteine;gamma-Glutamyl-Se-methylselenocysteine;5-L-Glutamyl-Se-methylselenocysteine	14.6031162017303;14.7425313053876	MS1 mz matched	346.992	292.051	3999.9	4392.6	4856.59	4826.58	3565.43	3398.73
4014					Unmapped	349.203	26.1615	14131.5	15521.5	15685.8	19014.9	7823.98	19327.9
4018			Oxfendazole;	-11.9402885782859;	MS1 mz matched	350.034	45.5335	45258.9	37456.6	54551.4	45005.2	41724.3	42892.8
4019			Meloxicam;Meloxicam	-2.18952683723366;-2.05478261838289	MS1 mz matched	350.034	99.965	13836.3	13030.1	13735.5	11480	14808.9	13434.9
4030					Unmapped	350.868	316.768	8923.66	9900.92	10398.8	12897.3	13560.3	15646.1
4033			Inosine 2',3'-cyclic phosphate ;3',5'-Cyclic IMP;Inosine 3',5'-cyclic monophosphate	1.4083289284717;1.51498394870924	MS1 mz matched	351.011	423.243	1347.01	2386.74	1856.08	1953.89	2952.4	3121.28
4045			ent-15,16-Epoxy-1(10),13(16),14-halimatrien-19-oic acid;rac-5,6-Epoxy-retinoate;all-trans-5,6-Epoxyretinoic acid;ent-7-Oxo-8(14),15-pimaradien-19-oic acid;15-Deoxy-d-12,14-PGJ2;4-Hydroxyretinoic acid;all-trans-18-Hydroxyretinoic acid;ent-15-Oxo-16-kauren-19-oic acid;(4Z,9a)-9-(3-Methyl-2-butenoyloxy)-4,10(14)-oplopadien-3-one;ent-17-Oxo-15-kauren-19-oic acid;Yucalexin B9;Cafestol;Momilactone C;18…	13.1408901831727;13.1408901831727;13.1408901831727;13.1408901831727;13.1408901831727;13.1408901831727;13.1408901831727;13.1408901831727;13.1408901831727;13.1408901831727;13.1408901831727;13.1408901831727;13.1408901831727;13.1408901831727;13.1408901831727;13.1408901831727;13.1408901831727;13.1408901831727;13.1408901831727;13.1408901831727;13.1408901831727;13.1408901831727;13.1408901831727;13.14089…	MS1 mz matched	351.182	43.872	26480.3	21257.6	11015.8	13958.6	15824.4	26018.2
4047			Encainide;Anileridine;Encainide;Tebufenozide	8.0842649172178;8.0842649172178;8.02237042078608;8.02237042078608	MS1 mz matched	351.218	43.842	27486.7	22490.7	31220.5	24447.2	24087.4	25687
4068					Unmapped	352.944	347.193	37134.2	36780.7	34095.8	33116.6	36411.3	39266.4
4073					Unmapped	352.996	383.26	2746.5	3233.92	4861.79	5474.8	2952.07	1938.14
4083			Steviol;Yucalexin B22;15-HEPE;11R-HEPE;Phytocassane C;Atractyligenin;Yucalexin B20;Yucalexin A19;15-KETE;Leukotriene A4;2-Hydroxy-6-(8-tridecenyl)benzoic acid;17,18-EpETE;Ineketone;Oxymesterone;9-HEPE;12alpha-12-Hydroxy-7,13-abietadien-18-oic acid;18R-HEPE;12-KETE;Aframodial;14,15-EpETE;12-HEPE;5-HEPE;(ent-15beta)-15-Hydroxy-19-trachylobanoic acid;Grandiflorolic acid;(ent-15beta)-15,19-Dihydroxy-…	-4.69738662908916;-4.69738662908916;-4.69738662908916;-4.69738662908916;-4.69738662908916;-4.69738662908916;-4.69738662908916;-4.69738662908916;-4.69738662908916;-4.69738662908916;-4.69738662908916;-4.69738662908916;-4.69738662908916;-4.69738662908916;-4.	MS1 mz matched	353.177	27.275	14270.6	10119.3	9161.79	11237.8	88089.2	8061.47
4084			Sodium Tetradecyl Sulfate;Phytuberin;Embelin;[6]-Gingerol;(S)-(+)-[6]Gingerol;6-Gingerol	-5.03116254519089;6.45856271137876;6.45856271137876;6.45856271137876	MS1 mz matched	353.202	24.4015	148836	91712.4	74117.3	160473	69509.3	75177.8
4086	Prostaglandin E1	0.7749			MS2 reverse	353.232	155.648	3797.95	3438.79	5045.16	4862.23	11379	13278.9
4120			Desmosflavone;7-Hydroxy-R-phenprocoumon;Demethoxyegonol;6-Hydroxy-R-phenprocoumon;8-Hydroxy-R-phenprocoumon;Dimethylstrobochrysin;4'-Hydroxy-R-phenprocoumon;1-(4-Hydroxy-3-methoxyphenyl)-5-(4-hydroxyphenyl)-1,4-pentadien-3-one;Dasytrichone;Calophyllin B;6-(3,3-Dimethylallyl)-1,5-dihydroxyxanthone;4-Ethyl-7-hydroxy-3-(p-methoxyphenyl)coumarin	10.6077286628647;10.6077286628647;10.6077286628647;10.6077286628647;10.6077286628647;10.6077286628647;10.6077286628647;10.6077286628647;10.4692627511995;10.4692627511995;10.4692627511995	MS1 mz matched	355.121	25.8535	13398.9	13840.9	18545.9	15783.2	18836.8	16979.2
4125			5,6-Epoxy-8,11,14-eicosatrienoic acid;11,12-Epoxyeicosatrienoic acid;16(R)-HETE;Ucriol;Annoglabasin E;14R,15S-EpETrE;17-HETE;8alpha,13R-Epoxy-14-labden-19-oic acid;9-HETE;18-Hydroxyarachidonic acid;8-HETE;(ent-2alpha,3beta,15beta)-16-Kaurene-2,3,15-triol;Crispane;10-HETE;12-HETE;20-Hydroxyeicosatetraenoic acid;Arachidonate;15(S)-HETE;5-HETE;13-HETE;14,15-Epoxy-5,8,11-eicosatrienoic acid;8,9-Epoxy…	-12.9433014022329;-12.9433014022329;-12.9433014022329;-12.9433014022329;-12.9433014022329;-12.9433014022329;-12.9433014022329;-12.9433014022329;-12.9433014022329;-12.9433014022329;-12.9433014022329;-12.9433014022329;-12.9433014022329;-12.9433014022329;-12	MS1 mz matched	355.194	29.141	31045	28629.2	15301.1	26960.8	18174.5	18611.8
4127			(+)-Chebulic acid;	24.1925002491962;	MS1 mz matched	355.247	44.4705	12346.4	13110.6	17180.2	17735.5	21956.2	21049.5
4153			5-Methoxy-galloyl-1,4-galactarolactone;2-Galloyl-1,4-galactarolactone methyl ester;L791456;Etoricoxib	-18.0886319690848;-18.0886319690848;-20.0120484519231	MS1 mz matched	357.047	298.69	432.155	1008.35	4260.82	6198.95	10752.2	15126.4
4158			6-Gingesulfonic acid;(+)-Pinoresinol;Miroestrol;Columbin;Multiradiatin;Multistatin;Coleone A;Dihydrocubebin;Matairesinol;(-)-Matairesinol;Isobutylshikonin;Isobutyrylshikonin;Isocolumbin;Clemaphenol A;(-)-Pinoresinol	1.58818351568852;11.1076177691737;11.1076177691737;11.1076177691737;11.1076177691737;11.1076177691737;11.1076177691737;11.1076177691737;11.1076177691737;11.1076177691737;11.1076177691737;11.1076177691737;11.1076177691737	MS1 mz matched	357.146	43.137	42739.6	48788.5	52994.9	5940.06	54397	56012.6
4159			Monascoflavin;Prednisone;Malabaricone C;Mammea B/BD;Normammein;Mammea B/AC;Prednisone;9,10-Dihydrokadsurenone	-15.4224983986705;-15.4224983986705;-15.4224983986705;-15.4224983986705;-15.4224983986705;-15.4224983986705;-15.3557728280523;-15.3557728280523	MS1 mz matched	357.172	41.558	11621.1	7636.61	25531.9	22570.3	16560.8	24392.2
4214			Anisotropine Methylbromide;3-Acetylnerbowdine;1-Epideacetylbowdensine	-18.3903804542808;6.92228352288224;6.92228352288224	MS1 mz matched	360.147	153.847	2739.94	3823.61	5170.46	8045.15	101919	111338
4301			4-Hydroxyestrone sulfate;Glycyrol;Neoglycyrol	-1.41158330641155;7.90007820043569	MS1 mz matched	365.113	46.4545	5237.04	6361.38	8756.36	7360.28	14571.8	20236.8
4319			Piroxicam;Piroxicam	3.99743037674276;3.92674861896171	MS1 mz matched	366.039	39.503	14740.7	9698.89	11025.3	15854.8	17449.3	6827.6
4327					Unmapped	366.926	410.472	6555.74	6705.86	6511.23	5955.78	5860.45	4476.62
4362					Unmapped	368.975	345.767	54588	56666.2	59779.5	56617.9	59988.4	65733
4406			Biocytin;Biocytin;N6-D-Biotinyl-L-lysine;epsilon-N-Biotinyl-L-lysine	12.5349583923526;12.6050860448958	MS1 mz matched	371.188	40.913	4170.66	14564.4	19278.4	8504.52	23377.3	20441.2
4408			Gentian Violet;8,8a-Deoxyoleandolide	-5.10928352896963;-24.5234938128002	MS1 mz matched	371.242	45.3125	12447.4	15704.8	16454	21690.5	17424.1	17090.4
4411					Unmapped	371.994	299.24	215.905	244.305	965.703	934.873	2937.48	3384.74
4429					Unmapped	373.009	344.44	58201.6	87928.9	97573.8	92575.4	99136.5	102414
4466			Azidocillin;	4.54038772022547;	MS1 mz matched	374.102	308.536	1113.51	1727.17	1936.8	2201.55	2721.76	3143.59
4470			(4-{4-[2-(gamma-L-Glutamylamino)ethyl]phenoxymethyl}furan-2-yl)methamine;4-[N-(gamma-L-Glutamyl)-p-(beta-aminoethyl)phenoxymethyl]-2-(aminomethyl)furan;APMF-Glu	-21.9778	MS1 mz matched	374.171	45.0465	18742.4	17209.4	16263.6	20164.5	12723.1	15259.5
4488					Unmapped	375.118	155.23	7951.26	7769.14	11296.1	10444.7	13624.9	14756.2
4489			Diosbulbin F;2'-Hydroxy-3',4',5',7,8-pentamethoxyflavan;Carissanol;alpha-Peroxyachifolide;trans-Grandmarin isovalerate;1,2-Anhydridoniveusin;(1E,4Z,6a,8b,10a)-8-Angeloyloxy-10,15-dihydroxy-3-oxo-1,4,11(13)-germacratrien-12,6-olide;Diosbulbin A;Ailanthone;Tripdiolide;Triptodiolide;Euparotin;Eupatundin	-17.4620803649679;-17.4620803649679;-17.4620803649679;-17.4620803649679;-17.4620803649679;-17.4620803649679;-17.4620803649679;-17.4620803649679;-17.4538391639794;-17.4538391639794;-17.4538391639794;-17.4538391639794	MS1 mz matched	375.146	42.3475	12244.9	9008	11123.8	13400.5	9544.16	6949.88
4495	3-Hydroxycapric acid	0.7261			MS2 reverse	375.273	47.077	14519.8	18377	20445.5	20352	23396.1	26656.3
4500			Bromucozole	-21.7247	MS1 mz matched	376.056	41.242	16454.3	13348.2	14073.2	16252.7	7152.99	18383.3
4514			Pyrimidifen	-7.30204	MS1 mz matched	376.905	348.373	11546.4	12690.5	11804.6	13170.7	13100.1	13927.4
4527			Galactinol dihydrate;Isouvaretin;1-(4,6-Dihydroxy-3-((2-hydroxyphenyl)methyl)-2-methoxyphenyl)-3-phenyl-1-propanone;Uvaretin	10.4586338671587;-14.2915434671498;-14.2915434671498	MS1 mz matched	377.141	261.179	5936.62	1364.7	632.29	674.599	649.382	674.597
4570			10,20-Dihydroxyeicosanoic acid;	-10.6299100368934;	MS1 mz matched	379.249	42.803	18171.3	27638.1	28669.9	18978.7	19097.5	14559.3
4583					Unmapped	380.904	159.046	14115.4	13180.8	12207	12526.8	12707.8	12746.5
4590			Cinncassiol A;Cinncassiol C3;T2 Triol;12-Oxo-20-trihydroxy-leukotriene B4;Cinncassiol C3;Cinncassiol A	2.21533719449757;2.21533719449757;2.21533719449757;2.21533719449757;2.09314933147352;2.09314933147352	MS1 mz matched	381.191	43.137	65857.2	46070.3	42427.4	16398.2	59741	46631.4
4592			(S)-[8]-Gingerol;Rapanone;Decylubiquinone;6-Decylubiquinone;2,3-Dimethoxy-5-methyl-6-decyl-1,4-benzoquinone;[8]-Gingerol;(8)-Gingerol;Mocolin L acid	20.4540821506208;20.4832558693582;20.4832558693582;20.4832558693582;20.4832558693582	MS1 mz matched	381.234	24.0805	46578.6	28203.8	26146.6	59624.4	38094.8	27338.9
4609			Isohumulone A;(R)-Humulone;5-Hydroxy-4-methoxy-5-(1-oxo-9,12,15-hexadecatrienyl)-2(5H)-furanone;18-Hydroxycorticosterone;Adhumulone;Cortisol;17a,21-Dihydroxy-5b-pregnane-3,11,20-trione;Hydrocortisone;Cortisol;Hydrocortisone;11beta,17alpha,21-Trihydroxy-4-pregnene-3,20-dione;Kendall's compound F;Reichstein's substance M;18-Hydroxycorticosterone;4,5alpha-Dihydrocortisone;17alpha,21-Dihydroxy-5beta-…	-9.17728997795884;-9.17728997795884;-9.17728997795884;-9.17728997795884;-9.17728997795884;-9.17728997795884;-9.17728997795884;-9.17728997795884;-9.11075447253132;-9.11075447253132;-9.11075447253132;-9.11075447253132;-9.11075447253132;-9.11075447253132;-9.	MS1 mz matched	383.173	43.704	14625.1	4407.15	15685.4	17834.6	17531.5	17800.1
4610			repaglinide aromatic amine;16-Methoxy-2,3-dihydro-3-hydroxytabersonine;Rhyncophylline;Rhynchophylline;Isorhynchophylline	2.86305556947514;2.88231618068035;2.88231618068035;2.88231618068035	MS1 mz matched	383.206	45.2875	14241.8	16208.2	16454	20956.9	17418.9	17454.1
4635			Porson;Gingerenone B;Isogingerenone B;Burseran;(+)-Burseran;(+)-Eudesmin;Pinoresinol dimethyl ether	13.6125540516674;13.6125540516674;13.6125540516674;13.7125106395759;13.7125106395759	MS1 mz matched	385.178	158.518	7486.69	8976.53	8341.67	8130.91	10511.8	10435.6
4641			Quazepam;Quazepam	-3.93801351626001;-4.71361651411785	MS1 mz matched	385.792	344.444	6953.66	7364.53	10688.9	8078.48	9598.47	9469.08
4645			(R)-2-Hydroxy-7,8-dimethoxy-2H-1,4-benzoxazin-3(4H)-one 2-glucoside;HDMBOA-Glc;Lomefloxacin hydrochloride	8.11280228979414;8.11280228979414;9.26466246168284	MS1 mz matched	386.12	304.739	1807.06	2047.44	2114.91	2653.77	2674.09	2605.4
4656					Unmapped	387.025	344.44	671595	977911	1.1258e+06	1.18689e+06	1.23562e+06	1.31983e+06
4657					Unmapped	387.061	346.099	52987.9	56583.7	18755	32185.4	52853.8	53877.8
4658			Artemetin;5-Hydroxyauranetin;7-Hydroxy-3',4',5,6,8-pentamethoxyflavone;Dimethyl (1R*,2S*,3S*)-2-carboxy-3-(3,4-dihydroxyphenyl)-2,3-dihydro-5,6-dihydroxy-1H-indene-1-acetate;3'-Hydroxy-4',5,6,7,8-pentamethoxyflavone;4'-Hydroxy-3',5,6,7,8-pentamethoxyflavone;5-Hydroxy-3,3',4',7,8-pentamethoxyflavone;Demethylnobiletin;2,4,6-Phenanthrenetriol 2-O-b-D-glucoside;2'-Hydroxy-3,4',5',7,8-pentamethoxyflav…	-10.2278748249731;-10.2278748249731;-10.2278748249731;-10.2278748249731;-10.2278748249731;-10.2278748249731;-10.2278748249731;-10.2278748249731;-10.2278748249731;-10.2278748249731;-10.1825279980092;-10.1825279980092	MS1 mz matched	387.112	347.873	2619.68	3444.2	43638.1	34294	55767.4	58041.1
4667					Unmapped	387.274	160.917	912.291	1519.66	3436.53	3247.41	33158.5	40554.7
4751					Unmapped	392.879	316.558	12937.4	13887.3	15862.1	19694.9	20863.3	21457.3
4756					Unmapped	392.936	347.081	15768.7	16438.3	16095.4	16974.4	17445.7	17580.1
4781					Unmapped	394.857	316.784	4868.74	3948.7	6243.66	3675.11	7834.35	8097.64
4817					Unmapped	396.97	345	21057.5	21382.6	20692	21630.9	21022.3	22871.4
4825			Ramipril Diketopiperazine;Mitragynine;Pholcodine;Desacetoxyvindoline;16-Methoxy-2,3-dihydro-3-hydroxy-N-methyltabersonine;Deacetoxyvindoline;Mitragynine	-6.42232037447298;-6.42232037447298;-6.42232037447298;-6.52904445418601;-6.52904445418601	MS1 mz matched	397.211	45.443	7593.25	6833.26	10024.7	7931.55	7625.85	3433.21
4826			Ramipril Diketopiperazine;Mitragynine;Pholcodine;Desacetoxyvindoline;16-Methoxy-2,3-dihydro-3-hydroxy-N-methyltabersonine;Deacetoxyvindoline;Mitragynine	13.8194774136466;13.8194774136466;13.8194774136466;13.7127511736325;13.7127511736325	MS1 mz matched	397.226	24.7815	97885.8	56207.1	42004.3	94611.7	41556.5	45820.3
4880			Maltulose;Isomaltose;Inulobiose;Galactinol;Sucrose;D-Maltose;Epimelibiose;Kojibiose;Glucinol;Trehalose;Sakebiose;Mannobiose;3-b-Galactopyranosyl glucose;Trehalulose;Allolactose;Turanose;beta-Lactose;Galabiose;Cellobiose;Lactulose;DEAE-cellulose;Melibiose;Neotrehalose;Glucose-1,3-mannose oligosaccharide;Fagopyritol A1;Alpha-Lactose;Sucrose;Cane sugar;Saccharose;1-alpha-D-Glucopyranosyl-2-beta-D-fr…	-3.54119436404083;-3.54119436404083;-3.54119436404083;-3.54119436404083;-3.54119436404083;-3.54119436404083;-3.54119436404083;-3.54119436404083;-3.54119436404083;-3.54119436404083;-3.54119436404083;-3.54119436404083;-3.54119436404083;-3.54119436404083;-3.	MS1 mz matched	401.128	347.844	61497.8	36069.6	26492.4	34385.2	26052.3	20813.7
4879			Maltulose;Isomaltose;Inulobiose;Galactinol;Sucrose;D-Maltose;Epimelibiose;Kojibiose;Glucinol;Trehalose;Sakebiose;Mannobiose;3-b-Galactopyranosyl glucose;Trehalulose;Allolactose;Turanose;beta-Lactose;Galabiose;Cellobiose;Lactulose;DEAE-cellulose;Melibiose;Neotrehalose;Glucose-1,3-mannose oligosaccharide;Fagopyritol A1;Alpha-Lactose;Sucrose;Cane sugar;Saccharose;1-alpha-D-Glucopyranosyl-2-beta-D-fr…	-3.54119436404083;-3.54119436404083;-3.54119436404083;-3.54119436404083;-3.54119436404083;-3.54119436404083;-3.54119436404083;-3.54119436404083;-3.54119436404083;-3.54119436404083;-3.54119436404083;-3.54119436404083;-3.54119436404083;-3.54119436404083;-3.	MS1 mz matched	401.129	380.517	9886	6211.19	2284.13	2089.26	1717.08	1530.04
4909			Glyceryl lactopalmitate;Spectinomycin dihydrochloride	2.50132672955022;-12.7308860395772	MS1 mz matched	403.107	200.099	1855.88	1971.93	2582.48	2743.87	2775.46	4087.32
4917			Fragransin B2;2-(4-Allyl-2,6-dimethoxyphenoxy)-1-(3-hydroxy-4,5-dimethoxyphenyl)-1-propanol;Dihydroclusin;(2S,4R,6S)-2-[2-(4-hydroxy-3-methoxyphenyl)ethyl]tetrahydro-6-(4-hydroxy-3,5-dimethoxyphenyl)-2H-pyran-4-ol;Myristicanol B;Furomammea D;2-(4-Allyl-2,6-dimethoxyphenoxy)-1-(4-hydroxy-3,5-dimethoxyphenyl)-1-propanol;Isodol;Chromolaenide;Eupacunin;Eupaserrin;Eupatocunin;Ursiniolide A;Biondinin B	6.89117684736478;6.89117684736478;6.89117684736478;6.89117684736478;6.89117684736478;6.89117684736478;6.89117684736478;6.89934151203793;6.89934151203793;6.89934151203793;6.89934151203793;6.89934151203793;6.89934151203793;6.89934151203793	MS1 mz matched	403.186	44.595	13341.7	15873.8	15228.5	15169.1	18625.7	14588.6
4931			Cephaloglycin;Cefaloglycin;Cephaloglycin anhydrous	7.90275067667115;7.7941345274939	MS1 mz matched	404.103	348.873	29168.7	19674.6	12043.5	17579.8	12025.4	11814.6
4932			Cephaloglycin;Cefaloglycin;Cephaloglycin anhydrous	9.93681907103307;9.82820270092489	MS1 mz matched	404.103	373.968	11627.8	11567.1	5465.22	9075.23	11732.6	5225.94
4949			Rotenonone	0.67027	MS1 mz matched	405.106	380.446	2629.24	1611.45	724.911	742.92	650.07	696.596
4970					Unmapped	406.901	159.046	5819.22	4813.8	5145.46	4572.52	4591.15	4781.88
4980			Anhydrocinnzeylanine;Cascarillin;Cascarillin;Nigakilactone F	-19.3782781371322;-19.3782781371322;-19.3699493502226;-19.3699493502226	MS1 mz matched	407.207	46.562	30130.5	27037.7	44803.7	37942.8	28036.9	33414.8
4995			N-Carbamoyl glucuronide lorcaserin;	14.813712479033;	MS1 mz matched	408.91	316.705	5903	7037.97	8981.75	11058.9	13108.9	13281.2
5021					Unmapped	410.986	344.675	197866	223928	255479	239013	241493	262434
5095					Unmapped	416.1	45.109	2749.01	4332.07	3663.82	7099.78	18101.1	8675.04
5111			2-(4-Allyl-2,6-dimethoxyphenoxy)-1-(3,4,5-trimethoxyphenyl)-1-propanol;Judeol;(1a,5b,6a)-7-Protoilludene-1,5,6,14-tetrol 14-(2,4-dihydroxy-6-methylbenzoic acid);Melleolide E;Diosbulbin H;13-Hydroxydihydromelleolide;Asteltoxin;Fluorometholone 17-acetate;9-Fluoro-11beta,17-dihydroxy-6alpha-methylpreg-1,4-diene-3,20-dione 17-acetate;6alpha-Methyl-9alpha-fluoro-17-acetoxy-21-deoxyprednisolone;Descino…	23.4450498587795;23.4450498587795;23.4450498587795;23.4450498587795;23.4450498587795;23.4450498587795;23.4450498587795;-15.8817605082148;-15.8817605082148	MS1 mz matched	417.209	25.523	27890.7	27024.6	22867.7	25019.6	21173.5	16738
5129			6,6'-Dibromoindigotin;6,6'-Dibromoindigo;Tyrian purple	7.37999	MS1 mz matched	419.053	229.75	25477.6	25167.6	32365	36381.9	32814.4	37953.5
5168					Unmapped	421.23	23.33	14982.3	26022.5	13769	23412	11668.8	11909.8
5187			Adifoline	-23.8136	MS1 mz matched	423.111	348.051	10691.2	8406.19	5149.92	8739	5965.49	3723.09
5215			Pisumionoside;15beta-Hydroxy-7alpha-mercapto-pregn-4-ene-3,20-dione 7-acetate	-23.8309985169421;-17.5654703426328	MS1 mz matched	425.172	26.27	8478.17	16592.5	6220.38	8291.93	5351.2	3110.31
5236					Unmapped	427.017	344.442	134453	147832	162895	163527	150937	161518
5242			Dihydrofukinolide;Isodomedin;Nigakilactone B;Simalikalactone A;Quassin	-7.36525628221484;-7.39381148180142;-7.39381148180142	MS1 mz matched	427.178	41.899	8970.59	18963.4	15380.3	8660.78	20623.2	16792.4
5296					Unmapped	432.277	26.053	14140.2	4981.54	28978.5	68317.9	11977	9988.7
5297					Unmapped	432.814	316.774	4732.24	5338.31	5524.37	6286.75	6694.76	7671.06
5319			Cadabicine;	9.01437848139299;	MS1 mz matched	434.22	44.4705	34169.5	19774.6	18728.9	46356.2	20824.9	19342.1
5326					Unmapped	434.947	346.423	33719.9	32329.8	32149	30990.7	33349.5	34005.6
5334			Naphthoherniarin;Resistomycin	-15.1243827112597;-15.1557573132253	MS1 mz matched	435.107	22.1885	18576.2	33899.2	9496.11	17939.5	21153.9	21887.4
5335			E-3174;EXP 3174	7.05803126020574;6.94728660301073	MS1 mz matched	435.145	43.704	12267	3523.25	12168	16623.7	13321.5	13790
5338					Unmapped	435.236	45.624	9281.74	2674.68	10088.1	13657.4	10291.8	11391.6
5350			Lagerstroemine;Decaline;Decalin	-7.78692251669158;-7.73408913858291	MS1 mz matched	436.217	45.132	18667.4	18628.5	13211.1	23311.9	11526	12182.6
5352			N1,N10-Dicoumaroylspermidine;Lurine;N1,N8-Bis(4-coumaroyl)spermidine;N1,N10-Dicoumaroyl spermidine	-1.04406943553092;-1.14355896130123;-1.14355896130123	MS1 mz matched	436.223	211.452	7599.17	3469.32	2680.86	1734.83	1183.54	699.988
5380			Pivmecillinam;	-13.8700012416456;	MS1 mz matched	438.202	312.011	3103.79	3875	4567.92	4009.23	4367.3	5220.66
5387					Unmapped	439.006	33.007	2003.3	5174.41	484.656	1324.61	609.034	918.229
5390			Glaudine;Colchicine;Colchicine;N-Formyldemecolcine	-2.97493647339958;-2.97493647339958;-3.00625150009404;-3.00625150009404	MS1 mz matched	439.19	26.18	9428.82	19963.4	6714.94	12593.2	10702.8	7785.65
5418			Sophoranone	1.30361	MS1 mz matched	441.251	26.0705	38453.8	20203.8	24663.8	56224.5	23561.1	21759.3
5435			Rothindin;Betavulgarin xyloside;Formononetin 7-O-glucuronide;Graticin	-14.9669342113045;-14.9669342113045;-14.9669342113045;-14.8613302781855	MS1 mz matched	443.092	97.7635	20795.2	22228.2	22858	20369.5	9724.65	19015.9
5437			Tamsulosin hydrochloride;Tetracycline;Doxycycline	3.91040322034393;-6.73821403559413;-6.73821403559413	MS1 mz matched	443.15	236.077	2156.52	2638.1	4127.67	4254.42	6392.97	7529.4
5486			Piperenol C;Isosakuranin;Puddumin A;7-Hydroxy-8-O-methylaloin B;Aromadendrin 4'-methyl ether 7-rhamnoside;Chalconosakuranetin;Sakuranin;NSC 407308	-10.2814553249056;-10.2814553249056;-10.2814553249056;-10.2814553249056;-10.2814553249056;-10.2814553249056;-10.1765777377963	MS1 mz matched	447.132	44.753	58330.3	57647	85416.4	78486.1	81967.8	90917.7
5497					Unmapped	448.073	43.222	16381.3	15809.9	18812.6	23971.2	2066.03	25324
5506					Unmapped	448.845	316.768	4631.29	5045.79	5382.94	6184.04	6761.8	7649.48
5510					Unmapped	449.011	116.049	22010.5	33478.2	4811.43	11732	4748.1	3785.71
5529			Formylmethionyl-leucyl-phenylalanine methyl ester;FMLP OMe	-13.5191	MS1 mz matched	450.201	287.62	4470.39	6964.98	7640.75	7444.22	6193.09	8451.05
5541			CI Orange G;C.I. Orange G;Sunset Yellow FCF;C.I. Food Yellow 3;Food yellow No.5	12.7578558429601;12.7578558429601	MS1 mz matched	450.978	345.107	42868.5	45301.9	43273.7	44188.1	45170.9	44282.8
5573			Cyanidin-3-arabinoside;	-10.9803257538686;	MS1 mz matched	453.062	146.025	188301	76056.7	61863.3	102300	192013	145690
5580			SAICAR;Verapamil	1.00355879254187;1.22368601787351	MS1 mz matched	453.284	46.103	4147.31	5143.89	2977.75	7501.61	7333.61	2992.44
5593			Dioxation	7.38889	MS1 mz matched	455.012	344.44	41498.7	65137	73963.6	73556.6	82758.9	82444.2
5600			Alginic acid;Phyllanthin;21-Acetoxy-11beta,17-dihydroxy-6alpha-methylpregn-4-ene-3,20-dione;17-Hydroxy-6alpha-methylcorticosterone 21-acetate;11beta,17,21-Trihydroxy-2alpha-methylpregn-4-ene-3,20-dione 21-acetate;17-Hydroxy-2alpha-methylcorticosterone 21-acetate;2alpha-Methylcortisol acetate	17.9328236426184;-1.19549870823538;-1.19549870823538;-1.19549870823538	MS1 mz matched	455.184	26.1625	11015.6	21233.4	7210.4	14973.5	7869.86	3601.79
5640			Doronine;4,8-Secosenecion-8,11,16-trione, 15,20-dihydro-12-(acetyloxy)-20-chloro-15-hydroxy-4-methyl-	-20.7715	MS1 mz matched	458.908	347.515	12235.7	12524.6	12282.3	13475.1	15628.3	13606.4
5666			N-Desmethyl vandetanib;Psychosine;Galactosylsphingosine;O-Galactosylsphingosine;D-Glucosylsphingosine	1.05846828828377;-16.9328035378837;-16.9328035378837	MS1 mz matched	460.327	29.7	4390.95	4867.04	4349.78	4795.64	2574.23	1624.69
5710			Rothindin;Betavulgarin xyloside;Formononetin 7-O-glucuronide;Graticin	-14.9669342113045;-14.9669342113045;-14.9669342113045;-14.8613302781855	MS1 mz matched	465.074	97.566	20538.5	20785.2	29114.6	20676.2	9339.66	18578.9
5718			N-debutylhalofantrine;	20.255808353078;	MS1 mz matched	465.31	23.504	43713.6	12848.6	26843	22805.2	10968	14451.7
5736			Cromoglicic acid;Cromolyn;Cromoglicic acid	16.7517943317456;16.6693265292186	MS1 mz matched	467.077	149.231	10826.1	7459.14	8461.76	10169.2	19648.1	17438.6
5752			20-COOH-leukotriene E4;Nefazodone	-0.785143778498535;-24.3917357255828	MS1 mz matched	468.213	330.762	2820.22	3986.88	3925.76	4041.72	4769.18	4793.32
5756			1-Phosphatidyl-1D-myo-inositol 3-phosphate;	15.6213745896033;	MS1 mz matched	469.028	344.44	416058	612153	731843	784642	798628	887923
5762			N-Nitrosofolic acid	9.82963	MS1 mz matched	469.134	43.443	8097.51	20912.8	3063.14	16069.5	9614.86	6610.14
5766			Ceanothine C;	-14.3330922441238;	MS1 mz matched	469.283	26.088	17495.6	10840.5	9229.87	18054	11360.6	8184.13
5770					Unmapped	470.066	345.758	4760.34	8211.2	2859.48	6747.42	9756.53	11384.8
5817			Pubescenol;	-24.1805713633017;	MS1 mz matched	473.287	24.1595	97451.8	113104	139067	191867	116040	90322
5837					Unmapped	474.842	575.064	6747.2	6249.79	6963.67	7018.14	6494.59	7024.83
5840					Unmapped	475.044	144.855	375530	202384	213081	259763	449936	371353
5878			PE(P-16:0e/0:0);Terpendole E	5.43185667795286;0	MS1 mz matched	477.324	21.4815	1516.37	3556.25	1790.25	3390.21	2757.07	1879.89
5894			XDP;Xanthosine 5'-pyrophosphate	-11.9367	MS1 mz matched	478.972	344.675	19567.5	21626.1	25606.6	21116.4	22135.5	22547.6
5905			N-debutylhalofantrine;	20.255808353078;	MS1 mz matched	479.287	23.989	2589.47	2958	3169.36	3494.61	3040.29	2693.02
5912					Unmapped	480.213	302.086	3724.21	4718.33	6040.88	5306.34	7073.5	9556.72
5937					Unmapped	482.192	312.18	5307.26	6600.79	7465.3	6499.4	7821.73	8604.68
5949			Adifoline	-23.8136	MS1 mz matched	483.131	347.844	16788.7	9256.19	6471.91	7758.87	6452.75	6106.78
5952			Uridine triphosphate;UTP;Uridine 5'-triphosphate;Uridine triphosphate	17.8410798008802;17.8410798008802	MS1 mz matched	483.15	42.8855	36324.3	161833	10081.1	102896	36749.3	31255.2
5950			7-Methyl-1,4,5-naphthalenetriol 4-[xylosyl-(1-&gt;6)-glucoside];	-0.157799701659061;	MS1 mz matched	483.15	64.85	46149.9	83908	5145.72	19908.7	5134.79	3152.82
5978					Unmapped	485.092	37.972	4384.94	11136.6	2372.14	4811.58	3675.2	4386.76
5985			Prostaglandin D2-1-glyceryl ester ;Prostaglandin PGE2 1-glyceryl ester;Prostaglandin PGE2 glyceryl ester;Azafrin	12.307930410522;12.307930410522;12.307930410522;-23.4589245959573	MS1 mz matched	485.281	25.8535	100412	102970	71352.2	145018	77824.2	86325.4
6005			Citicoline;CDP-choline;Cytidine 5'-diphosphocholine;Citicoline	10.2184492760275;10.2813459253388	MS1 mz matched	487.112	114.312	30126.4	37895.9	29258.6	35140.6	33157.3	38033.5
6019					Unmapped	488.179	44.482	6595.22	6629.42	6454.03	11439.8	9397.49	6829.28
6020			OA-6129 E	18.4657	MS1 mz matched	488.224	45.132	2456.31	8945.86	3106.09	10419.1	8420.46	2975.09
6027					Unmapped	489.059	148.628	21917	18869.7	20959.8	28936.2	34827.4	32344
6046					Unmapped	490.856	316.768	6992.32	7589.74	8210.57	10129.8	11805.1	11752.6
6048			Novaluron	10.1085	MS1 mz matched	491.017	145.695	28724.4	16798.6	17022.3	18979.6	34747.8	27280.4
6050			3',8-Dimethoxyapigenin 7-glucoside;3',7-Dimethoxy-4',5,8-trihydroxyflavone 8-glucoside;Tricin 7-glucoside;3',4',5-Trihydroxy-3,7-dimethoxyflavone 5-glucoside;Licoagroside A;Limocitrin 3-rhamnoside;Aurantio-obtusin beta-D-glucoside	-22.2105370579642;-22.2105370579642;-22.2105370579642;-22.2105370579642;-22.2105370579642;-22.2105370579642;-22.2588975036813	MS1 mz matched	491.116	42.8265	5183.28	8315.8	4071.19	7626.91	6488.29	5851.86
6061			Teleocidin B-1;(4S,7S,10S,13R)-13-Ethenyl-1,3,4,5,7,8,10,11,12,13-decahydro-4-(hydroxymethyl)-8,10,13-trimethyl-7,10-diisopropyl-6H-benzo[g][1,4]diazonino[7,6,5-cd]indol-6-one	-21.9357	MS1 mz matched	491.339	21.8455	3004.45	2975.32	1984.57	2570.84	1932.91	2009.29
6077			Glyburide;Glyburide;Glibenclamide	-18.2184759637868;-17.2063558253525	MS1 mz matched	492.989	344.442	173267	189195	212836	209065	220312	215132
6104					Unmapped	494.965	343.115	15207.9	5594.63	2979.32	22056.4	21372.3	21668.3
6112			(7R*,8R*)-3-Methoxy-3',4,7,9,9'-pentahydroxy-8,4'-oxyneolignan 4-xyloside;Deoxypumiloside	1.37103505225373;21.2465280059714	MS1 mz matched	495.195	287.631	1539.01	3723.58	4465.68	3807.83	3565.04	4261.77
6128			Validamycin A;Validamycin A;Validacin;Validamycin;Valimon	-5.96447172951601;-5.88362119242177	MS1 mz matched	496.208	182.304	35093	33960.1	52868.8	33349.3	56836.9	63953
6135					Unmapped	497.024	144.397	19362.1	13111.6	12014.9	16053.1	19809.2	17436.5
6137			Artonol D;	-5.22835823971749;	MS1 mz matched	497.165	43.8205	264488	1.07188e+06	51045.8	491630	174082	136367
6138			Musabalbisiane B;Eucaglobulin;	0.549206000754763;0.549206000754763;	MS1 mz matched	497.166	115.873	87581.9	287322	15064.9	43937	15380.6	11375.6
6139			Artonol D;	-3.31454546779689;	MS1 mz matched	497.166	65.914	108177	510362	22253.2	22030.8	6965.49	5713.61
6140			Musabalbisiane B;Eucaglobulin;	-1.45812587361514;-1.45812587361514;	MS1 mz matched	497.166	82.5995	124311	251931	19396.4	7113.34	3932.55	4325.08
6159					Unmapped	498.224	45.6325	71481.6	306774	4124.98	134775	52030.9	3000.83
6163					Unmapped	498.901	347.948	6356.97	6278.52	6128.16	5116.8	6129.37	6685.17
6174					Unmapped	500.022	29.187	4965.86	4038.55	4848.12	6157.69	5898.37	5292.43
6212	Raffinose	0.9758			MS2 forward	503.161	428.113	5008.75	3777.5	2851.27	3538.59	2509.64	2168.28
6232			Metaflumizone	4.5444	MS1 mz matched	505.114	348.235	7318.36	4777.02	3581.36	4981.22	2530.08	2088.38
6251			Silyhermin;Neosilyhermin A;Silandrin;Silandrin	-0.8201638322339;-0.8201638322339;-0.8201638322339;-0.858136333864116	MS1 mz matched	506.14	43.797	7103.56	16734.7	3892.73	10714.5	6027.59	5684.15
6253			dGTP;Adenosine triphosphate;2-hydroxy-dATP;ATP;Adenosine 5'-triphosphate;dGTP;2'-Deoxyguanosine 5'-triphosphate;Deoxyguanosine 5'-triphosphate;Deoxyguanosine triphosphate;2-Hydroxy-dATP;2-Hydroxy-2'-deoxyadenosine 5'-triphosphate	20.3030081962665;20.3030081962665;20.3030081962665;20.3030081962665;20.3030081962665;20.3030081962665	MS1 mz matched	506.191	256.305	2380.95	2176.85	2511.7	2628.72	2177.99	3139.2
6258					Unmapped	506.887	316.768	4546.16	5501.3	5842.4	7124	8436.76	9121.94
6285					Unmapped	509.021	344.442	99107.5	120225	133216	141967	133568	138604
6290			Deuteroporphyrin IX;GW 409544;GW 9544	-13.1421972383465;8.81980261283178	MS1 mz matched	509.211	138.091	46262.7	46077	43977.4	51331.6	51623.4	57561.3
6314			3-(4-Hydroxy-3-methoxyphenyl)-1,2-propanediol 2-O-(galloyl-glucoside);	-17.5553011659309;	MS1 mz matched	511.131	159.877	6070.22	4530.96	5425.78	7901.65	11727.8	8993.17
6315			7-Acetoxy-6-hydroxylimonin;Gomisin D	-11.6882730476452;-11.6933652600591	MS1 mz matched	511.181	43.207	30922.6	82049.9	7837.7	31793.4	10423.9	13091
6329			Validamycin B;Validamycin B	-5.37757025174201;-5.4656436072364	MS1 mz matched	512.203	331.088	3129.96	4585.82	3852.17	5065.91	5441.22	5733.42
6347			dl-alpha-Tocopheryl sodium phosphate	-12.0226	MS1 mz matched	513.307	26.088	10923.1	4978.64	5356.69	11386.8	9812.89	5024.33
6390					Unmapped	516.95	345.107	28279.9	32105.6	30979.6	29808.9	33098.4	30943.4
6392			Pyronaridine;Dithiazanine iodide	-10.6545700221154;18.8798163519822	MS1 mz matched	517.044	43.8045	4014.78	4025.77	4766.52	3882.21	5914.47	5958.31
6423			Mometasone furoate	11.8664	MS1 mz matched	519.148	43.8045	74525.5	221650	19455.3	101538	32708.8	27099.4
6424			Musabalbisiane B;Eucaglobulin;	0.549206000754763;0.549206000754763;	MS1 mz matched	519.148	115.236	41920.3	139455	8006.84	23710	7303.94	5579.76
6447					Unmapped	520.207	45.6725	44868	39980.7	61251.3	60617.2	33011.7	37441.3
6476			Hydroxyclomipramine glucuronide;3'-Phosphoadenylyl sulfate;3'-Phosphoadenosine 5'-phosphosulfate;3'-Phospho-5'-adenylyl sulfate;PAPS;2'-Phosphoadenylylsulfate	11.8348797576782;-8.2842491570163;-8.2842491570163	MS1 mz matched	522.998	344.439	2987.59	4665.54	5258.17	3839.26	6814.39	5872.25
6487					Unmapped	524.203	302.086	3797.16	4897.89	5915.79	4981.91	7132.51	9198.54
6497			Silyhermin;Neosilyhermin A;Silandrin;Silandrin	-0.8201638322339;-0.8201638322339;-0.8201638322339;-0.858136333864116	MS1 mz matched	525.145	44.753	8526.79	26355.4	6998.78	12400.8	7593.7	2958.21
6512			Rolitetracycline;	-16.0126544409331;	MS1 mz matched	526.218	164.639	61480.8	53525.4	89538.9	130106	131229	170627
6513			Hygromycin B;Destomysin;Destomycin A;Hygromycin B;Antibiotic A-396-II	-5.00405287588232;-4.93140978010363;-4.93140978010363	MS1 mz matched	526.219	198.785	21163.8	23554.9	31501.7	29527.8	35811.5	53402.2
6545					Unmapped	529.095	45.443	4446.75	4624.38	5770.05	4690.29	5290.26	3791.93
6555			(S)-Nerolidol 3-O-[a-L-rhamnopyranosyl-(1-&gt;2)-b-D-glucopyranoside];L-Oleandrosyl-oleandolide	-13.3840811534529;-13.388418188417	MS1 mz matched	529.305	27.963	15520.8	9354.42	7638.36	18795.4	8340.13	7689.4
6569			3-D-Glucuronosyl-N2,6-disulfo-beta-D-glucosamine	7.57245	MS1 mz matched	531.047	41.242	5284.3	5898.66	6016.74	6433.75	2592.21	5959.88
6570			Sesaminol glucoside;Flavonol 3-O-D-xylosylglucoside;Flavonol 3-O-D-xylosylglycoside;Flavonol 3-O-[D-xylosyl-(1->2)-beta-D-glycoside];Flavonol 3-[beta-D-xylosyl-(1->2)-beta-D-glycoside];Flavonol 3-O-D-xylosylgalactoside	-15.8855054070407;-15.9298524254648;-15.9298524254648;-15.9298524254648	MS1 mz matched	531.15	46.103	6791.08	7878.52	6945.2	7211.39	6654.43	2330.19
6579					Unmapped	532.185	246.804	15964.2	5097.82	7741.93	7593.53	6771.18	26918.5
6590					Unmapped	532.982	345.101	41643.4	42268.6	45091.8	39874	40368.1	40103.3
6601			Glyburide;Glyburide;Glibenclamide	-18.2184759637868;-17.2063558253525	MS1 mz matched	534.016	344.457	8131.33	10977.8	12571.8	4784.28	11710	5584.63
6647					Unmapped	537.015	344.44	30709.2	45296.7	58135.5	55403.3	61345.8	58501
6661					Unmapped	538.218	100.186	243896	218186	404375	375238	331469	344765
6711			Epirubicin;Doxorubicin;Puromycin dihydrochloride	22.1032277982499;22.1032277982499;17.7966126658397	MS1 mz matched	542.186	45.8255	5323.68	8555.78	5664.44	7365.31	5621	9770.79
6713			beta-Rhodomycin;Rhodomycin B	10.8498	MS1 mz matched	542.216	43.3325	7159.65	8863.22	7681.61	8851.73	3907.95	3626.69
6719					Unmapped	543.296	31.717	6423.09	5619.4	11722.8	6549.15	11325	9838.33
6736			Canavalioside;Decoside;Decogenin 3-O-alpha-L-oleandroside	12.0025417547835;-15.9562014481337	MS1 mz matched	545.274	158.334	1183.83	699.49	1421.82	6260.95	2211.8	2385.6
6745					Unmapped	546.822	316.558	2760.09	2521.51	3357.14	3649.27	4008.79	4380.3
6800			Astin I;	9.75544364330619;	MS1 mz matched	551.025	146.7	4542.59	2905.1	2201.4	3961.66	5297.55	4202.27
6799			Myricatin;	23.5670386159941;	MS1 mz matched	551.031	344.439	247063	380906	463212	501559	528899	586579
6806			Schizotenuin F;	-9.94101397830521;	MS1 mz matched	551.121	42.542	4508.47	3156.51	1690.41	3970.48	6695.21	5772.11
6837			Carmoisine;Azorubin;C.I. Acid Red 14	17.7295	MS1 mz matched	553.987	344.442	7411.69	11369.6	9681.7	12717.4	13806	13683.3
6846			Demethyldecarbamoylnovobiocin;15-Demethylaclacinomycin T	4.11357568221372;4.11357568221372	MS1 mz matched	554.213	269.131	2065.23	2570.82	4394.18	3325.49	4765.87	5294.19
6853			Pateamine;Pateamine A	2.33909	MS1 mz matched	554.759	405.867	2534.95	2520.25	3549.85	1703.06	1555.77	1223.93
6879					Unmapped	557.046	145.276	16034.6	12870.2	11794.2	17750.3	16438.7	14336.7
6883			Glycinoeclepin B;	16.3306099457449;	MS1 mz matched	557.278	42.542	6153.63	5289.27	5177.82	10547.3	14360.5	17181.8
6905			Isomorellic acid;Chloramphenicol palmitate	7.76737129085611;6.0147222093443	MS1 mz matched	559.245	43.829	3361.22	12279.5	17097	22078	23735.7	23158.1
6911					Unmapped	560.021	146.148	16224.1	9603.74	13105.6	13376.7	15640.9	15727.4
6920					Unmapped	560.977	344.442	30405.9	31291.4	29171.4	31050.1	35304.5	33880.1
6927			19-Hydroxycinnzeylanol 19-glucoside;Protoporphyrin;Protoporphyrin IX;Porphyrinogen IX	13.8079623455088;21.8851488105727	MS1 mz matched	561.27	42.507	7585.36	6391.66	11333.4	13110	14789	13416.1
6942			Corymboside;Kaempferol 3-rhamnoside 7-xyloside;Apigenin 6-C-glucoside 8-C-arabinoside;Apiin;Kaempferol 3-rhamnoside 4'-xyloside;6-beta-D-Glucopyranosyl-8-beta-D-ribopyranosylapigenin;Isovitexin 2''-O-arabinoside;Kaempferol 3-arabinofuranoside 7-rhamnofuranoside;Apigenin 7-O-[beta-D-apiosyl-(1->2)-beta-D-glucoside];7-O-(beta-D-Apiofuranosyl-1,2-beta-D-glucosyl)-5,7,4'-trihydroxyflavone;Apiin;7-[(2…	-14.66228965454;-14.66228965454;-14.66228965454;-14.66228965454;-14.66228965454;-14.66228965454;-14.66228965454;-14.66228965454;-14.6523633253166;-14.6523633253166;-14.6523633253166;-14.6523633253166;-14.6523633253166	MS1 mz matched	563.14	252.417	9891.31	7920.49	5266.85	7682.02	5402.61	4374.12
6963					Unmapped	564.872	347.401	10330.8	7456.62	7149.25	6956.61	6840	7476.4
6967			Metaflumizone	4.5444	MS1 mz matched	565.135	348.056	6156.51	4253.96	3102.64	5075.62	2638.08	2342.52
6975					Unmapped	565.967	344.442	8620.3	13246.2	11319.5	13885.7	13014.3	12554.4
6978					Unmapped	566.157	428.565	4589.85	3404.69	2337.39	3839.65	2032.39	2029.74
6988			Neobignonoside;Chrysophanol 8-(6-galloylglucoside);	10.1721164543465;10.1721164543465;	MS1 mz matched	567.127	299.24	103.263	118.767	394.421	508.502	2695.14	3868.17
7055			Austalide C;	-11.0909799709614;	MS1 mz matched	573.235	41.217	9252.89	10328.7	5131.59	15236.5	14445.8	14137.9
7056			Asclepin	-10.7643	MS1 mz matched	573.272	43.872	5759.32	3872.19	5015.64	9515.4	9648.49	6065.69
7058			Ganoderic acid K;Ganoderic acid alpha;Cucurbitacin A	22.404113251151;22.404113251151;22.3746861908051	MS1 mz matched	573.327	28.872	7161.11	7336.88	4939.74	11476.9	4178.21	4854.38
7074			Difethialone	-9.66435	MS1 mz matched	574.992	344.44	216123	251786	264634	263327	304756	295635
7077					Unmapped	575.033	350.099	1101.38	234720	273665	272060	2228.49	1515.66
7081			Lansimide 2;Tiliacorine	-20.2062455392075;-20.1675486721735	MS1 mz matched	575.251	41.902	9816.22	8483.49	11495.3	17771.9	14830.4	14843.8
7120			Uridine diphosphate glucuronic acid;UDP-L-iduronate;UDP-D-galacturonate;UDP-glucurote;UDPglucurote;UDP-D-glucurote;UDP-alpha-D-glucurote;UDP-D-galacturote;UDPgalacturote;UDP-alpha-D-galacturote;UDP-L-idurote	-3.93924990200115;-3.93924990200115;-3.93924990200115;-3.96528274274657;-3.96528274274657;-3.96528274274657	MS1 mz matched	579.027	145.822	7680.51	6783.81	4700.71	5751.95	4364.4	5722.35
7122			Graveobioside A;Isocarlinoside;Kaempferol 3-xylosylglucoside;Quercetin 3-[rhamnosyl-(1-&gt;2)-alpha-L-arabinopyranoside];Kaempferol 3-[apiosyl-(1-&gt;2)-galactoside];Rustoside;Neocarlinoside;Carlinoside;Neocarlinoside	8.92849108824403;8.92849108824403;8.92849108824403;8.92849108824403;8.92849108824403;8.92849108824403;8.92849108824403;8.9633104126414;8.9633104126414	MS1 mz matched	579.135	567.577	123406	120266	32174.4	40177.1	59610	26560.5
7128			1-O-Hexadecyl-2-(9Z-octadecenoyl)-sn-glycerol	-2.28998	MS1 mz matched	579.964	344.44	5757.83	7403.01	8199.49	7798.82	8525.68	7539.26
7168					Unmapped	585.409	23.6655	558.604	1869.53	1813.32	1558.05	605.88	1081.78
7179			Kolaflavanone	-8.16151	MS1 mz matched	587.116	348.096	4471.25	2727.47	2268.22	2612.38	2527.78	1204.81
7189					Unmapped	587.978	344.44	3737.78	6250.03	6805.48	8123.87	8375.46	8375.49
7201					Unmapped	588.832	316.558	5983.71	6063.59	7329.17	7676.64	9319.75	9745.7
7223					Unmapped	590.443	33.617	1311.72	1404.96	739.803	3804.82	488.222	369.582
7228					Unmapped	591.023	344.44	44987.2	51560.7	55238.7	59260.3	55126.8	60752.7
7232			Nomilinic acid;Austalide D;Austalide E;12alpha-Hydroxyamoorstatin	4.04448560328077;4.04448560328077;4.04448560328077;4.13354507086494	MS1 mz matched	591.247	43.5095	10366.9	11606.7	5864.84	7727.08	8931.2	7349.02
7233			Pheophorbide a	22.7878	MS1 mz matched	591.282	42.0275	4491.76	10217.7	6147.31	17311.6	5337.86	9023.59
7278			Gossypetin 8-glucuronide 3-sulfate;	-2.56050910075176;	MS1 mz matched	594.994	144.641	2040.77	5313.39	3906.31	5647.9	5159.94	6140.68
7292			Hovenidulcigenin A;dTDP-3-methyl-4-oxo-2,6-dideoxy-L-allose;dTDP-3-methyl-4-oxo-2,6-dideoxy-D-glucose;dTDP-(2,6-dideoxy-3-C-methyl-alpha-D-threo-hexopyranos-4-ulos-1-yl) ester;dTDP-3-O-methyl-4-oxo-2,6-dideoxy-L-mannose;dTDP-4-keto-3-O-methyl-2,6-dideoxy-L-mannose	7.34118376633028;5.69496063958752;5.69496063958752;5.69496063958752	MS1 mz matched	596.333	31.133	5084.95	5480.25	5557.6	4303.59	3893.47	3551.35
7333			Diellagilactone;Garcinol;Xanthochymol	-14.7575557457091;-0.314595556980166;-0.314595556980166	MS1 mz matched	601.361	28.3275	3919.08	2218.53	1245.89	3738.99	2351.85	1391.05
7368					Unmapped	605.298	41.5595	9307.08	7542.99	11478.7	15880.8	8156.11	9042
7377					Unmapped	606.969	344.44	10850.3	13211.4	14799.9	16596.9	14089.4	13301.9
7380					Unmapped	607.272	42.542	6989.29	7413.97	3380.82	11462	8204.43	8173.11
7439			N-desethylamiodarone;3-Vinylbacteriochlorophyllide a;3-Deacetyl-3-vinylbacteriochlorophyllide a	15.5909542872957;20.907986867102	MS1 mz matched	615.991	344.44	14959.9	22946	25041.4	26229.1	28862.5	29461.3
7454			Glycinoeclepin B;	-3.3726629594559;	MS1 mz matched	617.296	26.055	5233.97	7577.36	3671.91	5581.4	3310.14	2667.08
7456			Asparagoside B;Astaxanthin	-0.726702713908399;9.05452939420291	MS1 mz matched	617.356	30.48	4480.2	3336.98	2246.61	5234.02	2006.58	2064.07
7467					Unmapped	618.476	37.414	2877.87	2252.01	2026.05	6681.79	169.29	555.877
7488					Unmapped	620.966	344.442	6521.39	9599.88	10969.2	10289.3	11137.5	11399.1
7494			Isotetrandrine;Thalmidine;(+)-O-Methylthalicberine;Obaberine;Rodiasine;(+)-Tetrandrine;Tetrandrine;Isotetrandrine;Cycleanine	-16.2936367468297;-16.3143658175008;-16.3143658175008;-16.3143658175008;-16.3143658175008;-16.3143658175008;-16.3143658175008	MS1 mz matched	621.294	43.179	6035.96	6317.4	8943.66	8100.9	6174.36	6945.56
7501					Unmapped	622.914	345.106	15177.5	14156.2	17488.8	14393.5	16449.4	18056.1
7527			4-Hydroxy-17beta-estradiol-2-S-glutathione;	3.87599838945297;	MS1 mz matched	628.213	143.472	2329.19	2881.15	3024.24	9247.97	4713.81	3998.09
7528					Unmapped	628.287	318.609	7008.09	4782.52	3380.33	3039.75	2690.3	1947.23
7533					Unmapped	628.974	344.442	7750.49	6420.37	8490.23	9155.71	11211.5	10894.5
7556			Ganoderic acid H;	-13.162710658157;	MS1 mz matched	631.308	26.088	6335.91	13385.6	2011.15	6213.53	3638.82	3559.3
7573			N-desethylamiodarone;3-Vinylbacteriochlorophyllide a;3-Deacetyl-3-vinylbacteriochlorophyllide a	15.5909542872957;20.907986867102	MS1 mz matched	633.034	344.439	145301	217213	266548	314562	321498	337045
7642					Unmapped	642.137	138.569	16170.8	2037.5	991.818	1724.3	5361.56	5316.27
7647			Phosphatidylinositol-3,4,5-trisphosphate;	14.1486191857301;	MS1 mz matched	642.98	344.44	28923.2	37449.5	35622.7	35428.3	33930.2	38402.8
7653					Unmapped	644.011	19.8395	65.2119	1344.79	337.845	214.932	541.192	356.173
7696					Unmapped	647.97	344.44	10668.6	15842.1	15194.1	13979.7	18961.8	16133.1
7707			N-Lignoceroylsphingosine;Ceramide (d18:1/24:0);Cer(d18:0/24:1(15Z));	17.4063505546565;17.4063505546565;17.4063505546565;	MS1 mz matched	649.125	20.255	2930.63	6233.08	2880.21	3951.88	5408.7	2819.03
7722					Unmapped	651.936	344.44	6158.15	7097.18	8142.92	8164.13	6969.42	7329.33
7749			Alizarin cyanin green;C.I. Acid green 25	-23.4709	MS1 mz matched	656.996	344.44	197450	251012	274897	289946	307866	322243
7751					Unmapped	657.497	344.438	3947.22	8455.33	7339.98	9692.71	9817.13	11115
7759					Unmapped	659.265	44.482	5239.55	4011.74	3814.66	6380.74	4175.23	4471.09
7760			Gluten exorphin A5;	13.4060353688098;	MS1 mz matched	659.282	44.459	4584.52	4088.49	5216.4	6573.88	4332.39	4708.61
7762			DG(18:4n3/0:0/22:6n3);DG(20:5(5Z,8Z,11Z,14Z,17Z)/20:5(5Z,8Z,11Z,14Z,17Z)/0:0);DG(18:4(6Z,9Z,12Z,15Z)/22:6(4Z,7Z,10Z,13Z,16Z,19Z)/0:0);DG(20:5n3/0:0/20:5n3);DG(22:6(4Z,7Z,10Z,13Z,16Z,19Z)/18:4(6Z,9Z,12Z,15Z)/0:0);	-3.47975907357177;-3.47975907357177;-3.47975907357177;-3.47975907357177;-3.47975907357177;	MS1 mz matched	659.953	344.675	6141.37	7991.15	7819.46	6569.26	9385.65	10101.1
7790					Unmapped	664.064	20.16	1043.43	1171.86	348.316	1085.27	1080.05	327.143
7797					Unmapped	666.06	20.255	13965.9	9475.78	8475.17	23774.2	10323.6	5021.98
7798					Unmapped	666.939	344.776	3868.28	7950.06	7280.2	7096.33	6316.5	6883.79
7808					Unmapped	668.976	344.44	19129.6	29543.2	35598.7	34854.3	36654.2	43662.5
7810					Unmapped	669.12	347.692	3268.93	2452.8	1908.11	2249.51	1695.14	1691.82
7812					Unmapped	669.448	149.015	545.923	2630.6	1606.43	18897.8	17278.5	19039.1
7813					Unmapped	669.478	344.439	5799.64	12133	13478.9	13840.4	14429.3	15317.4
7828	1-Palmitoyl-2-linoleoyl-sn-glycero-3-phosphate	0.9529			MS2 forward	671.463	149.493	1621.35	3188.61	1478.01	18703.5	12860.3	11610
7840					Unmapped	673.026	345	11191.8	13714.5	13973.9	13207.7	16113.3	11976.1
7854					Unmapped	675.892	345.556	1785.86	1863.02	2387.54	2876.2	986.496	1106.97
7876					Unmapped	680.957	344.442	42610.3	49627.2	52907.2	59020.5	53504.6	56487.1
7880			Cerdlan;	-1.77724858054221;	MS1 mz matched	681.458	344.439	6160.27	5617.37	9652.35	8631.12	9014.71	7890.18
7898			Amritoside;	-4.4694606541874;	MS1 mz matched	685.478	37.9905	2824.51	2794.31	1475.85	1177.07	346.24	595.085
7899					Unmapped	685.929	344.673	3430.81	4032.02	2901.38	4195.73	3912.55	3110.59
7903					Unmapped	686.811	316.774	4234.16	4413.41	5008.39	5502.34	6982.02	7046.4
7929					Unmapped	691.434	181.565	22089	25429.2	28248.6	21453.9	23011.9	23012.3
7938			Spirolide B;	-20.9567778525395;	MS1 mz matched	692.938	344.675	6903.47	9398.9	9775.77	8459.21	9560.15	9606.17
7942					Unmapped	693.449	146.9	9732.93	15172.6	9357.95	90401.8	60000.7	69568.8
7962					Unmapped	697.995	344.44	11933.5	21863.7	22037.2	24113.9	25366.6	26400.4
7964					Unmapped	698.498	344.439	3343.93	5857.68	7628.5	8498.49	9171.23	11340.2
7969					Unmapped	699.473	29.946	1092.26	1257.6	1738.44	1497.79	993.184	842.913
7975			PE(18:2(9Z,12Z)/15:0);PC(16:1(9Z)/14:1(9Z));PC(14:1(9Z)/16:1(9Z));PE(15:0/18:2(9Z,12Z));	-2.56013963306725;-2.56013963306725;-2.56013963306725;-2.56013963306725;	MS1 mz matched	700.952	344.44	7594.73	7391.78	10724.1	9513.7	10074	9486.56
7982					Unmapped	702.065	147.107	14196.9	11326.3	12114.2	3304.35	9456.35	6722.66
7992			(-)-Matairesinol 4'-[apiosyl-(1-&gt;2)-glucoside];	-10.3039276810601;	MS1 mz matched	704.223	38.012	2967.98	3393.28	1842.36	1881.84	1784.25	913.264
7993			beta1-Chaconine;	-0.586611876480269;	MS1 mz matched	704.918	344.675	15395.6	18582	16295.4	16678.3	16894.4	17599.8
8000					Unmapped	706.062	146.464	9235.12	6906.54	5982.03	5167.44	6231.92	4078.57
8023					Unmapped	710.971	345	6880.21	8473.18	9044.54	9811.03	12249.8	10535
8037			ADP-Ribosyl-L-arginine;N(omega)-(ADP-D-ribosyl)-L-arginine;Nomega-(ADP-D-ribosyl)-L-arginine	9.29655763080317;9.29655763080317	MS1 mz matched	714.508	134.355	3303.4	1892.34	598.615	557.295	371.767	185.941
8040			SM C16:1;	4.46898163638542;	MS1 mz matched	715.037	344.439	38800	73223.7	104615	122752	132246	143265
8046			DG(22:5n6/0:0/22:5n6);DG(22:4n6/0:0/22:6n3);DG(22:6(4Z,7Z,10Z,13Z,16Z,19Z)/22:4(7Z,10Z,13Z,16Z)/0:0);DG(22:5n3/0:0/22:5n3);DG(22:5(4Z,7Z,10Z,13Z,16Z)/22:5(7Z,10Z,13Z,16Z,19Z)/0:0);DG(22:5(7Z,10Z,13Z,16Z,19Z)/22:5(7Z,10Z,13Z,16Z,19Z)/0:0);DG(22:5(4Z,7Z,10Z,13Z,16Z)/22:5(4Z,7Z,10Z,13Z,16Z)/0:0);DG(22:5(7Z,10Z,13Z,16Z,19Z)/22:5(4Z,7Z,10Z,13Z,16Z)/0:0);DG(22:5n6/0:0/22:5n3);DG(22:4(7Z,10Z,13Z,16Z)/22…	14.7901548464095;14.7901548464095;14.7901548464095;14.7901548464095;14.7901548464095;14.7901548464095;14.7901548464095;14.7901548464095;14.7901548464095;14.7901548464095;	MS1 mz matched	716.082	149.277	2217.2	1600.1	2153.32	2025.39	2051.83	1720.37
8058			1-(5-Phospho-D-ribosyl)-ATP;Phosphoribosyl-ATP;N1-(5-Phospho-D-ribosyl)-ATP;1-(5-Phosphoribosyl)-ATP;1-(5-Phospho-beta-D-ribosyl)-ATP	-21.6351	MS1 mz matched	717.989	345.12	2065.39	3446.75	2967.65	3533.24	3553.09	3314.32
8079			PC(14:1(9Z)/18:4(6Z,9Z,12Z,15Z));PC(18:4(6Z,9Z,12Z,15Z)/14:1(9Z));PE(15:0/20:5(5Z,8Z,11Z,14Z,17Z));PE(20:5(5Z,8Z,11Z,14Z,17Z)/15:0);	-1.29786265673411;-1.29786265673411;-1.29786265673411;-1.29786265673411;	MS1 mz matched	722.959	344.44	5747.42	8194.69	8661.45	10679.8	9569.29	8523.81
8085					Unmapped	724.06	145.043	35104.8	17619.6	15335.1	22273.9	39327	29867.1
8087			Spirolide E;	-6.88710925984988;	MS1 mz matched	724.983	344.44	25300.6	30396.5	34641.1	32649.9	32105.4	32240.5
8109					Unmapped	728.879	345.105	9306.15	8659.57	9813.47	8782.96	9108.21	9239.74
8118					Unmapped	729.974	344.439	5779.06	10413.9	11085.2	12602.2	13899.2	11653.8
8154			SM(d18:1/16:0);	-14.3458552765682;	MS1 mz matched	739	344.439	142905	198042	213214	240772	258439	255975
8160					Unmapped	740.074	148.843	3953.81	2663.37	2229.31	4689.43	5176.45	7170.81
8162			SM(d18:1/16:0);	-14.3458552765682;	MS1 mz matched	740.97	344.665	3795.4	14553.6	16867	2460.03	16610.4	18556.4
8170					Unmapped	742.032	146.471	8176.31	2781.93	4574.73	4402.12	9651.66	3411.13
8173			PE(16:0/20:2(11Z,14Z));PE(18:0/18:2(9Z,12Z));PE(18:2(9Z,12Z)/18:0);PE(18:1(9Z)/18:1(9Z));PE(18:1(9Z)/18:1(11Z));PE(16:1(9Z)/20:1(11Z));PE(18:1(11Z)/18:1(11Z));PE(22:1(13Z)/14:1(9Z));PE(20:2(11Z,14Z)/16:0);PE(18:1(11Z)/18:1(9Z));PC(18:2(9Z,12Z)/15:0);PE(14:1(9Z)/22:1(13Z));PE(14:0/22:2(13Z,16Z));PE(22:2(13Z,16Z)/14:0);PC(15:0/18:2(9Z,12Z));PE(20:1(11Z)/16:1(9Z));Dihydrostreptomycin 3'alpha,6-bisph…	2.90297914849379;2.90297914849379;2.90297914849379;2.90297914849379;2.90297914849379;2.90297914849379;2.90297914849379;2.90297914849379;2.90297914849379;2.90297914849379;2.90297914849379;2.90297914849379;2.90297914849379;2.90297914849379;2.90297914849379;2.90297914849379;-1.39398886188069;-1.39398886188069	MS1 mz matched	742.549	163.899	946.953	600.084	427	3389.98	956.651	536.712
8189			PG(18:1(9Z)/16:1(9Z));PG(18:1(11Z)/16:1(9Z));PG(16:1(9Z)/18:1(11Z));PG(16:0/18:2(9Z,12Z));PG(16:1(9Z)/18:1(9Z));PG(18:2(9Z,12Z)/16:0);	-12.4299777247107;-12.4299777247107;-12.4299777247107;-12.4299777247107;-12.4299777247107;-12.4299777247107;	MS1 mz matched	745.501	43.829	7252.32	3019.34	3610.09	3043.24	1916.67	1600.46
8199					Unmapped	748.943	344.675	6892.38	7010.07	9215.52	8652.17	8022.96	9022.02
8205					Unmapped	750.979	344.439	12627.5	21468.6	24133.4	32644.6	33268.4	37772.6
8237			Boccorborine A;(+/-)-Boccorborine A;(+/-)-Boccorborine B	14.8049126774907;14.8049126774907	MS1 mz matched	757.224	143.554	7440.22	5039.51	3004.3	6226.56	5625.11	6207.93
8257					Unmapped	763.962	344.442	12448	14545.4	14642.9	15285.7	17127.7	14272.5
8261			PC(14:1(9Z)/18:2(9Z,12Z));PE(20:3(8Z,11Z,14Z)/15:0);PE(15:0/20:3(5Z,8Z,11Z));PC(18:3(9Z,12Z,15Z)/14:0);PC(14:0/18:3(9Z,12Z,15Z));PC(18:2(9Z,12Z)/14:1(9Z));PC(14:0/18:3(6Z,9Z,12Z));PE(20:3(5Z,8Z,11Z)/15:0);PE(15:0/20:3(8Z,11Z,14Z));PC(18:3(6Z,9Z,12Z)/14:0);	-0.274728595707589;-0.274728595707589;-0.274728595707589;-0.274728595707589;-0.274728595707589;-0.274728595707589;-0.274728595707589;-0.274728595707589;-0.274728595707589;-0.274728595707589;	MS1 mz matched	764.935	345.32	3203.79	2838.17	2476.42	4134.09	3492.81	4400.91
8277					Unmapped	768.871	345.43	4457.11	4271.41	2417.95	3632.73	3253.29	4590.04
8289					Unmapped	770.975	344.439	4066.74	6006.74	5098.4	8407.33	9190.76	7706.34
8317			PS(18:3(9Z,12Z,15Z)/18:3(9Z,12Z,15Z));PS(14:0/22:6(4Z,7Z,10Z,13Z,16Z,19Z));PS(22:6(4Z,7Z,10Z,13Z,16Z,19Z)/14:0);	15.0078264858335;15.0078264858335;15.0078264858335;	MS1 mz matched	778.991	344.44	26672.1	34862.9	41958.9	39135.6	37784.8	33195.7
8332			Ginsenoside Rg5;(20E)-Ginsenoside F4;Hebevinoside X;Ginsenoside Rg6;UDP-N-acetyl-D-galactosamine 4,6-bissulfate	5.21513745786223;5.21513745786223;5.21513745786223;5.21513745786223;8.86576604390531	MS1 mz matched	783.025	344.439	2652.41	3993.46	6529.35	8025.86	8949.06	10151.1
8362					Unmapped	788.933	344.441	3434.44	4561.02	4300.14	5182.35	4733.93	4364.24
8374					Unmapped	792.83	347.078	2664.96	3303.4	3085.56	594.772	2560.83	1911.37
8375					Unmapped	792.98	344.442	3818.6	6152.31	6813.33	8277.16	9636.41	11160.3
8391					Unmapped	797.042	344.439	6067.37	18375.4	29598.1	39816	44719.4	51175.2
8397					Unmapped	798.904	344.441	3805.16	4393.61	3325.2	4029.24	3515.1	4427.93
8398			Lycoperoside D;	-17.4340132734451;	MS1 mz matched	798.925	345.101	3599.9	3997.51	3283.47	4327.27	2967.79	4610.68
8407			Ginsenoside Rg5;(20E)-Ginsenoside F4;Hebevinoside X;Ginsenoside Rg6;UDP-N-acetyl-D-galactosamine 4,6-bissulfate	5.21513745786223;5.21513745786223;5.21513745786223;5.21513745786223;8.86576604390531	MS1 mz matched	803.963	344.44	11830.9	22598.1	26065.9	27251.9	25522.1	32579
8409			PS(18:3(9Z,12Z,15Z)/20:4(5Z,8Z,11Z,14Z));PS(16:1(9Z)/22:6(4Z,7Z,10Z,13Z,16Z,19Z));PS(20:4(5Z,8Z,11Z,14Z)/18:3(9Z,12Z,15Z));PS(22:6(4Z,7Z,10Z,13Z,16Z,19Z)/16:1(9Z));	-17.8574668836976;-17.8574668836976;-17.8574668836976;-17.8574668836976;	MS1 mz matched	804.464	344.442	4515.57	7711.02	10970.8	9347.95	11403.4	13784.5
8414					Unmapped	806.062	145.175	4080.55	4125.9	4785.39	4947.44	5329.64	5271.48
8423					Unmapped	808.975	344.438	3081.31	3994.01	3096.67	4241.63	5312.78	5336.84
8424					Unmapped	808.989	344.767	3040.86	3321.12	2930.19	4427.85	5251.79	5639.89
8448			Goyaglycoside h;	-4.76505289230676;	MS1 mz matched	813.992	344.438	36.1573	398.601	788.073	2104.38	2240.14	1542.51
8453			1,2-Di-O-palmitoyl-3-O-(6-sulfoquinovopyranosyl)glycerol;	-1.76043087356754;	MS1 mz matched	815.499	42.8165	10635	11809.5	5563.97	3103.27	1848.92	1873.7
8460					Unmapped	816.94	345	5525.1	6067.19	7274.8	6612.31	7664.4	6671.69
8468			RPR112698;RPR123142;	16.0730098266903;16.0730098266903;	MS1 mz matched	820.919	344.673	4078.01	4954.14	6896.35	5097.78	5854.9	5833.41
8469					Unmapped	821.002	344.44	93283.5	135911	142513	172297	172336	190110
8513					Unmapped	830.948	344.442	6063.75	7577.92	8558.98	9361.57	8568.85	8926.93
8530					Unmapped	834.838	347.079	5033.61	3626.34	4438.7	4104.39	2737.97	3054.09
8535					Unmapped	835.938	344.439	4578.03	3803.62	5757.28	4091.87	7872.17	4730.97
8549			Albanin H;Mureidomycin A;MRD A	-3.68839002659663;7.96575950670511	MS1 mz matched	839.906	344.781	2562.73	3608.22	3652.09	3034.76	3435.44	3727.79
8568			PGP(18:3(6Z,9Z,12Z)/18:3(9Z,12Z,15Z));PGP(18:3(6Z,9Z,12Z)/18:3(6Z,9Z,12Z));PGP(18:3(9Z,12Z,15Z)/18:3(6Z,9Z,12Z));PGP(18:3(9Z,12Z,15Z)/18:3(9Z,12Z,15Z));	6.43548083927545;6.43548083927545;6.43548083927545;6.43548083927545;	MS1 mz matched	845.966	344.44	11170.6	13491.2	14699.1	14307.3	15541.3	15587
8570					Unmapped	846.456	344.776	1986.54	2957.49	3205.19	3269.49	2978.09	4032.22
8583					Unmapped	850.874	345.092	5161.86	4120.73	4392.95	4006.79	5018.58	5574.42
8601			Thevetin B;Cerberoside	-14.6688575264007;-14.6688575264007	MS1 mz matched	857.938	344.439	5302.32	6349.32	6220.64	7790.1	7701.49	7761.18
8602			Thevetin B;Cerberoside	-14.6688575264007;-14.6688575264007	MS1 mz matched	857.952	344.444	5305.5	6516.32	5878.42	6445.37	8262.49	7063.3
8616					Unmapped	860.995	344.675	16997.8	23115.7	25255.6	24816.1	26378.9	24895
8643					Unmapped	870.891	345.77	4861.39	4703.96	5339.72	6063.53	6072.9	1710.47
8652			Thevetin B;Cerberoside	-14.6688575264007;-14.6688575264007	MS1 mz matched	874.971	344.439	1954.27	3521.76	2979.9	5156.04	5138.55	4709.34
8663					Unmapped	879.045	344.439	2785.44	9898.66	14191.9	14233.7	20634.3	23777.6
8693					Unmapped	888.989	344.44	13301.6	16660.5	18679	23129.5	22527	23511.4
8710					Unmapped	892.885	345.106	7292.73	8986.54	8168.49	8625.03	8817.38	9412.6
8724					Unmapped	897.947	344.442	7515.47	13440.1	17051.1	16220.4	19434.8	16397.6
8725			TG(14:1(9Z)/22:0/20:2n6);TG(16:1(9Z)/20:0/20:2n6);TG(15:0/18:3(9Z,12Z,15Z)/22:0);TG(22:0/20:2n6/14:1(9Z));TG(22:0/14:1(9Z)/18:2(9Z,12Z));TG(20:0/16:1(9Z)/18:2(9Z,12Z));TG(18:0/18:1(9Z)/20:2n6);TG(14:0/22:1(13Z)/18:2(9Z,12Z));TG(15:0/20:0/20:3(5Z,8Z,11Z));TG(20:0/16:1(9Z)/20:2n6);TG(15:0/22:0/18:3(6Z,9Z,12Z));TG(14:1(9Z)/22:0/18:2(9Z,12Z));TG(22:1(13Z)/14:0/20:2n6);TG(15:0/20:0/20:3n6);TG(16:0/20:…	2.66827178034207;2.66827178034207;2.66827178034207;2.66827178034207;2.66827178034207;2.66827178034207;2.66827178034207;2.66827178034207;2.66827178034207;2.66827178034207;2.66827178034207;2.66827178034207;2.66827178034207;2.66827178034207;2.66827178034207;2.66827178034207;2.66827178034207;2.66827178034207;2.66827178034207;2.66827178034207;2.66827178034207;2.66827178034207;2.66827178034207;2.668271…	MS1 mz matched	898.447	344.44	3329.16	6442.08	9142.02	8180.62	9557.35	11424.3
8749					Unmapped	904.993	345.094	13894.4	15635.8	14741.6	13492.2	17605.1	16732.3
8763					Unmapped	910.933	344.441	3979.32	5673.74	6907.38	5410.93	5710.89	5022.54
8773					Unmapped	914.905	344.441	2248.86	2693.87	2428.07	2617.01	2483.54	2443.88
8784			alpha-Amanitin	-18.1725	MS1 mz matched	917.938	344.438	2181.3	3087.48	4592.77	3378.42	5901.9	4366.79
8785			alpha-Amanitin	-18.1725	MS1 mz matched	917.949	344.444	2220.15	3039.36	5145.89	4218.31	5594.68	3904.95
8792					Unmapped	919.97	344.444	896.754	3594.59	3841.07	5623.06	6010.06	7791.97
8802			D and C Red No. 9;C.I. Pigment Red 53	1.68929	MS1 mz matched	922.903	344.444	2866.36	3366.66	3250.99	4759.12	2794.57	4071.27
8816					Unmapped	926.967	344.439	32024.2	51501	52009.6	56851.9	56959.9	65159.8
8817					Unmapped	927.467	344.44	2598.89	5689.26	4454.9	7844.21	8119.95	9684.79
8841					Unmapped	933.889	344.441	3599.69	4156.24	3158.56	3003.36	2788.7	3933.1
8842					Unmapped	933.909	345.12	3643.26	3806.18	3033.58	3540.16	3475.19	4169.08
8843					Unmapped	933.94	343.794	2265.15	3336.24	1897.65	1807.28	2200.23	2077.8
8868			TG(18:2(9Z,12Z)/22:0/o-18:0);TG(22:0/o-18:0/18:2(9Z,12Z));TG(22:0/18:2(9Z,12Z)/o-18:0);TG(20:2n6/22:0/o-18:0);TG(22:0/20:2n6/o-18:0);TG(22:0/o-18:0/20:2n6);	5.40493287194548;5.40493287194548;5.40493287194548;5.40493287194548;5.40493287194548;5.40493287194548;	MS1 mz matched	941.903	344.774	2029.67	2210.95	2070.55	2898.89	3222.47	2249.24
8874					Unmapped	942.998	344.44	7731.7	10499.5	14562.9	11929.7	12823.7	11369.2
8897					Unmapped	952.9	344.906	1954.77	4755.69	5745.78	5803.71	5388.04	5433.17
8928					Unmapped	961.049	344.439	1921.28	4450.99	6747.42	11154.4	10040.3	11468.6
8951			PIP2(16:1(9Z)/16:0);PIP2(16:0/16:1(9Z));	-8.3441712373638;-8.3441712373638;	MS1 mz matched	967.968	344.439	5608.12	8689.58	9465.48	11162.5	13892.8	12736.2
8971			TG(18:0/o-18:0/22:0);TG(22:0/18:0/o-18:0);TG(24:0/16:0/o-18:0);TG(18:0/22:0/o-18:0);TG(16:0/o-18:0/24:0);TG(16:0/24:0/o-18:0);TG(20:0/o-18:0/20:0);TG(20:0/20:0/o-18:0);	7.95679276518564;7.95679276518564;7.95679276518564;7.95679276518564;7.95679276518564;7.95679276518564;7.95679276518564;7.95679276518564;	MS1 mz matched	972.94	344.439	3015.67	5439.89	6577.87	5995.03	5239.08	7184.63
8974					Unmapped	973.076	145.676	8249.1	3454.31	1977.36	2276.63	8386.97	6510.79
8983			TG(15:0/22:0/22:1(13Z));TG(15:0/24:0/20:1(11Z));TG(24:0/15:0/20:1(11Z));TG(15:0/22:1(13Z)/22:0);TG(15:0/20:0/24:1(15Z));TG(15:0/20:1(11Z)/24:0);TG(20:0/15:0/24:1(15Z));TG(22:0/15:0/22:1(13Z));TG(15:0/24:1(15Z)/20:0);	-19.6492237553196;-19.6492237553196;-19.6492237553196;-19.6492237553196;-19.6492237553196;-19.6492237553196;-19.6492237553196;-19.6492237553196;-19.6492237553196;	MS1 mz matched	974.891	345.007	6677.66	7200.21	7394.66	8146.81	7876.42	8247.06
8991			CDP-DG(16:0/18:2(9Z,12Z));	-11.2463628241058;	MS1 mz matched	977.069	144.298	6722.88	1926.08	2786.72	2739.57	4203.27	4091.7
9017					Unmapped	985.01	344.44	33160.1	50247.8	52596.1	59725.1	69421.2	74815.8
9027					Unmapped	986.893	343.791	2017.05	1969.25	3183.54	2565.56	2068.22	2621.49
9031					Unmapped	987.019	345.094	5935.44	8373.9	9347.71	8224.87	11692.5	9630.59
9044			TG(18:0/o-18:0/22:0);TG(22:0/18:0/o-18:0);TG(24:0/16:0/o-18:0);TG(18:0/22:0/o-18:0);TG(16:0/o-18:0/24:0);TG(16:0/24:0/o-18:0);TG(20:0/o-18:0/20:0);TG(20:0/20:0/o-18:0);	7.95679276518564;7.95679276518564;7.95679276518564;7.95679276518564;7.95679276518564;7.95679276518564;7.95679276518564;7.95679276518564;	MS1 mz matched	991.93	344.44	4893.98	8418.38	10241.4	9999.52	12052	10416.6
9045					Unmapped	992.429	344.439	2206.3	6010.38	5106.8	5966.99	5350.88	6253.96
9048					Unmapped	992.935	344.438	3477.37	5073.69	7996.4	6095.17	6460.79	7422.55
9053			TG(22:2(13Z,16Z)/18:0/22:2(13Z,16Z));TG(24:1(15Z)/20:0/18:3(9Z,12Z,15Z));TG(22:0/20:0/20:4(8Z,11Z,14Z,17Z));TG(24:1(15Z)/16:1(9Z)/22:2(13Z,16Z));TG(24:0/20:3n6/18:1(11Z));TG(20:1(11Z)/24:0/18:3(9Z,12Z,15Z));TG(18:2(9Z,12Z)/24:0/20:2n6);TG(24:0/18:1(9Z)/20:3(5Z,8Z,11Z));TG(22:0/18:3(6Z,9Z,12Z)/22:1(13Z));TG(20:0/22:1(13Z)/20:3(5Z,8Z,11Z));TG(18:1(11Z)/22:2(13Z,16Z)/22:1(13Z));TG(20:0/22:0/20:4(8Z,…	11.5549127709749;11.5549127709749;11.5549127709749;11.5549127709749;11.5549127709749;11.5549127709749;11.5549127709749;11.5549127709749;11.5549127709749;11.5549127709749;11.5549127709749;11.5549127709749;11.5549127709749;11.5549127709749;11.5549127709749;11.5549127709749;11.5549127709749;11.5549127709749;11.5549127709749;11.5549127709749;11.5549127709749;11.5549127709749;11.5549127709749;11.55491…	MS1 mz matched	993.904	343.789	2023.67	3175.99	2687.64	3357.73	2479.33	2953.99
9064			O-b-D-glucopyranosyl-(1-&gt;3)-O-2-(acetylamino)-2-deoxy-b-D-glucopyranosyl-(1-&gt;3)-O-[6-deoxy-a-L-galactopyranosyl-(1-&gt;4)]-O-b-D-galactopyranosyl-(1-&gt;4)-O-[6-deoxy-a-L-galactopyranosyl-(1-&gt;3)]-D-Glucose;	-23.2479092914422;	MS1 mz matched	996.901	344.439	2704.32	2870.84	3165.13	3850.55	3307.7	3371.65
9065			O-b-D-glucopyranosyl-(1-&gt;3)-O-2-(acetylamino)-2-deoxy-b-D-glucopyranosyl-(1-&gt;3)-O-[6-deoxy-a-L-galactopyranosyl-(1-&gt;4)]-O-b-D-galactopyranosyl-(1-&gt;4)-O-[6-deoxy-a-L-galactopyranosyl-(1-&gt;3)]-D-Glucose;	-23.2479092914422;	MS1 mz matched	996.915	343.791	2563.05	3373.07	3457.14	3268.35	3457.08	2960.18
9082			TG(20:0/20:0/22:0);TG(20:0/22:0/20:0);TG(22:0/16:0/24:0);TG(18:0/22:0/22:0);TG(16:0/22:0/24:0);TG(14:0/24:0/24:0);TG(24:0/14:0/24:0);TG(20:0/18:0/24:0);TG(22:0/18:0/22:0);TG(18:0/24:0/20:0);TG(18:0/20:0/24:0);TG(16:0/24:0/22:0);	24.4856341285698;24.4856341285698;24.4856341285698;24.4856341285698;24.4856341285698;24.4856341285698;24.4856341285698;24.4856341285698;24.4856341285698;24.4856341285698;24.4856341285698;24.4856341285698;	MS1 mz matched	1001.96	344.444	922.76	2120.74	2960.04	2430.98	3559.74	4244.94
9088			TG(24:1(15Z)/22:5(7Z,10Z,13Z,16Z,19Z)/o-18:0);TG(24:0/22:6(4Z,7Z,10Z,13Z,16Z,19Z)/o-18:0);TG(22:5(4Z,7Z,10Z,13Z,16Z)/24:1(15Z)/o-18:0);TG(24:1(15Z)/22:5(4Z,7Z,10Z,13Z,16Z)/o-18:0);TG(22:5(7Z,10Z,13Z,16Z,19Z)/24:1(15Z)/o-18:0);TG(24:1(15Z)/o-18:0/22:5(4Z,7Z,10Z,13Z,16Z));TG(24:1(15Z)/o-18:0/22:5(7Z,10Z,13Z,16Z,19Z));TG(22:6(4Z,7Z,10Z,13Z,16Z,19Z)/24:0/o-18:0);TG(24:0/o-18:0/22:6(4Z,7Z,10Z,13Z,16Z,…	-3.55951007323677;-3.55951007323677;-3.55951007323677;-3.55951007323677;-3.55951007323677;-3.55951007323677;-3.55951007323677;-3.55951007323677;-3.55951007323677;	MS1 mz matched	1003.91	344.442	3202.56	4791.36	5426.53	7014.33	7061.66	5006.61
9124			OPC6-CoA;(S)-3-hydroxypalmitoleoyl-CoA;OPC6-CoA	12.5229477456365;12.5229477456365;12.8182576403753	MS1 mz matched	1014.91	344.673	1995.36	3616.57	4340.51	4681.26	3589.27	2366.76
9137					Unmapped	1020.95	344.438	3704.91	7287.8	9562.38	11230.1	13472.1	16885.3
9138					Unmapped	1021.45	344.44	2033.77	5425.03	6405.78	6020.87	7697.33	8483.08
9143					Unmapped	1022.45	344.439	1138.18	3012.81	3222.69	3390.88	3067.73	3588.63
9155					Unmapped	1025	344.439	3390.99	2595.56	6123.26	6099.68	4773.83	5949.3
9167			3-Oxo-OPC6-CoA;3-Oxo-OPC6-CoA	21.361753528245;21.1675516580356	MS1 mz matched	1028.89	344.441	2130.62	1610.45	1781.49	2200.22	2075.98	1444.81
9197			(3S)-3-Hydroxylinoleoyl-CoA;trans-2-Enoyl-OPC8-CoA;trans-2-Enoyl-OPC8-CoA	-11.5170663727994;-11.5170663727994;-11.5170663727994	MS1 mz matched	1040.92	344.442	1882.19	2921.23	1653.1	2303.8	2476.92	2371.11
9206			TG(24:1(15Z)/22:5(4Z,7Z,10Z,13Z,16Z)/18:2(9Z,12Z));TG(18:2(9Z,12Z)/24:1(15Z)/22:5(4Z,7Z,10Z,13Z,16Z));TG(18:2(9Z,12Z)/24:0/22:6(4Z,7Z,10Z,13Z,16Z,19Z));TG(24:1(15Z)/22:5(7Z,10Z,13Z,16Z,19Z)/18:2(9Z,12Z));TG(24:0/20:2n6/22:6(4Z,7Z,10Z,13Z,16Z,19Z));TG(20:2n6/24:1(15Z)/22:5(7Z,10Z,13Z,16Z,19Z));TG(20:2n6/24:0/22:6(4Z,7Z,10Z,13Z,16Z,19Z));TG(24:0/22:6(4Z,7Z,10Z,13Z,16Z,19Z)/18:2(9Z,12Z));TG(24:0/18:…	2.73016063009431;2.73016063009431;2.73016063009431;2.73016063009431;2.73016063009431;2.73016063009431;2.73016063009431;2.73016063009431;2.73016063009431;2.73016063009431;2.73016063009431;2.73016063009431;2.73016063009431;2.73016063009431;2.73016063009431;2.73016063009431;2.73016063009431;2.73016063009431;	MS1 mz matched	1044.91	344.442	4176.05	6086.84	5103.78	6648.25	6933.96	6810.44
9207					Unmapped	1045.41	344.439	2476.15	3203.29	3290.56	3214.92	2603.49	3554.47
9216					Unmapped	1048.96	344.44	5883.62	9121.71	10236.5	11742	7985.4	7941.12
9227			Arachidonyl-CoA;Eicosatetranoyl coenzyme A;Arachidonyl-CoA;Arachidonoyl-CoA;(5Z,8Z,11Z,14Z)-Icosatetraenoyl-CoA;(8Z,11Z,14Z,17Z)-Icosatetraenoyl-CoA;(8Z,11Z,14Z,17Z)-Icosa-8,11,14,17-tetraenoyl-CoA;(5Z,11Z,14Z,17Z)-Icosa-5,11,14,17-tetraenoyl-CoA	10.611146637581;10.611146637581;10.8957835007719;10.8957835007719;10.8957835007719	MS1 mz matched	1053	344.439	4147.95	7319.8	5991.43	7914.44	7659.94	8028.99
9230					Unmapped	1054.94	344.441	1070.27	3643.63	3891.5	3933.63	4357.76	6399.1
9231			TG(20:0/20:0/22:0);TG(20:0/22:0/20:0);TG(22:0/16:0/24:0);TG(18:0/22:0/22:0);TG(16:0/22:0/24:0);TG(14:0/24:0/24:0);TG(24:0/14:0/24:0);TG(20:0/18:0/24:0);TG(22:0/18:0/22:0);TG(18:0/24:0/20:0);TG(18:0/20:0/24:0);TG(16:0/24:0/22:0);	24.4856341285698;24.4856341285698;24.4856341285698;24.4856341285698;24.4856341285698;24.4856341285698;24.4856341285698;24.4856341285698;24.4856341285698;24.4856341285698;24.4856341285698;24.4856341285698;	MS1 mz matched	1054.98	343.791	586.714	3363.65	1189.6	2445.12	2302.59	2727.45
9240					Unmapped	1057.88	345.119	2636.83	3483.27	3450.1	3522.81	3857.86	3354.77
9248			Safflor Yellow B;	23.5246812054916;	MS1 mz matched	1061.95	344.438	2283.23	5339.56	6446.1	7761.8	9404.63	9489.89
9264					Unmapped	1067.01	344.442	12879.4	21206.6	23615.4	26419.3	28104.6	29953.7
9272			TG(24:1(15Z)/22:5(4Z,7Z,10Z,13Z,16Z)/18:2(9Z,12Z));TG(18:2(9Z,12Z)/24:1(15Z)/22:5(4Z,7Z,10Z,13Z,16Z));TG(18:2(9Z,12Z)/24:0/22:6(4Z,7Z,10Z,13Z,16Z,19Z));TG(24:1(15Z)/22:5(7Z,10Z,13Z,16Z,19Z)/18:2(9Z,12Z));TG(24:0/20:2n6/22:6(4Z,7Z,10Z,13Z,16Z,19Z));TG(20:2n6/24:1(15Z)/22:5(7Z,10Z,13Z,16Z,19Z));TG(20:2n6/24:0/22:6(4Z,7Z,10Z,13Z,16Z,19Z));TG(24:0/22:6(4Z,7Z,10Z,13Z,16Z,19Z)/18:2(9Z,12Z));TG(24:0/18:…	2.73016063009431;2.73016063009431;2.73016063009431;2.73016063009431;2.73016063009431;2.73016063009431;2.73016063009431;2.73016063009431;2.73016063009431;2.73016063009431;2.73016063009431;2.73016063009431;2.73016063009431;2.73016063009431;2.73016063009431;2.73016063009431;2.73016063009431;2.73016063009431;	MS1 mz matched	1068.89	344.774	1865.98	3054.87	3280.94	3041.51	2576.07	3968.75
9304			TG(24:0/24:1(15Z)/20:3n6);TG(24:0/20:3n6/24:1(15Z));TG(22:0/22:4(7Z,10Z,13Z,16Z)/24:0);TG(24:0/20:3(5Z,8Z,11Z)/24:1(15Z));TG(24:0/24:0/20:4(8Z,11Z,14Z,17Z));TG(20:3(5Z,8Z,11Z)/24:0/24:1(15Z));TG(22:2(13Z,16Z)/24:0/22:2(13Z,16Z));TG(24:0/20:4(5Z,8Z,11Z,14Z)/24:0);TG(24:1(15Z)/22:1(13Z)/22:2(13Z,16Z));TG(24:0/20:4(8Z,11Z,14Z,17Z)/24:0);TG(24:0/24:1(15Z)/20:3(5Z,8Z,11Z));TG(22:1(13Z)/22:2(13Z,16Z)/2…	-15.5164093758828;-15.5164093758828;-15.5164093758828;-15.5164093758828;-15.5164093758828;-15.5164093758828;-15.5164093758828;-15.5164093758828;-15.5164093758828;-15.5164093758828;-15.5164093758828;-15.5164093758828;-15.5164093758828;-15.5164093758828;-15	MS1 mz matched	1077.96	344.454	538.598	3445.7	4746.76	2068.53	3253.78	2645.85
9312					Unmapped	1080.86	344.439	2459.09	4427.01	3428.65	3765.78	4693.81	4938.28
9332					Unmapped	1090.88	344.44	1726.51	2660.75	3623.85	3202.43	3218.66	2036.63
9357					Unmapped	1097.89	344.44	2729.16	3778.32	4058.06	4024.15	4236.46	4633.78
9358					Unmapped	1097.9	344.767	2722.47	3623.77	4673.51	4207.56	3764.77	3214.88
9370			3-Hydroxyhexdecanedioyl-CoA;	-23.7659528957517;	MS1 mz matched	1103.9	344.438	1622.66	3513.25	3007.07	2171	1636.52	4012.13
9371					Unmapped	1103.94	344.439	1780.67	3718.95	3033.49	3237.5	4771.61	6709.58
9379					Unmapped	1105.92	344.439	1002.37	813.641	1297.73	2289.84	2133.32	2715.05
9387					Unmapped	1108.9	343.791	1664.48	1353.35	2236.46	4065.42	3880.59	3458.93
9406					Unmapped	1117.89	345.108	1476.78	1687.47	2500.03	3846.93	4045.61	1853.16
9416					Unmapped	1120.89	345.556	2042.13	1481.33	2649.93	3549.49	3409.68	3337.9
9433					Unmapped	1128.89	344.353	1782.39	2886.28	2159.99	1685.61	2248.66	2724.78
9437			TG(24:0/24:1(15Z)/20:3n6);TG(24:0/20:3n6/24:1(15Z));TG(22:0/22:4(7Z,10Z,13Z,16Z)/24:0);TG(24:0/20:3(5Z,8Z,11Z)/24:1(15Z));TG(24:0/24:0/20:4(8Z,11Z,14Z,17Z));TG(20:3(5Z,8Z,11Z)/24:0/24:1(15Z));TG(22:2(13Z,16Z)/24:0/22:2(13Z,16Z));TG(24:0/20:4(5Z,8Z,11Z,14Z)/24:0);TG(24:1(15Z)/22:1(13Z)/22:2(13Z,16Z));TG(24:0/20:4(8Z,11Z,14Z,17Z)/24:0);TG(24:0/24:1(15Z)/20:3(5Z,8Z,11Z));TG(22:1(13Z)/22:2(13Z,16Z)/2…	-15.5164093758828;-15.5164093758828;-15.5164093758828;-15.5164093758828;-15.5164093758828;-15.5164093758828;-15.5164093758828;-15.5164093758828;-15.5164093758828;-15.5164093758828;-15.5164093758828;-15.5164093758828;-15.5164093758828;-15.5164093758828;-15	MS1 mz matched	1130.96	344.776	2802.15	4843.48	4719.38	6057.29	5302.18	5290
9453					Unmapped	1136.94	344.439	1444.67	1455.17	2449.23	2585.89	2403.2	3097.87
9456					Unmapped	1138.9	345.094	3370.01	6241.59	6706.13	5983.25	6728.72	7449.41
9464					Unmapped	1143.95	344.439	1273.93	2885.56	3437.74	4739.58	3785.6	5188.49
9474					Unmapped	1149.01	344.439	3446.48	6408.12	7989.81	9131.06	10690	11191
9490					Unmapped	1156.93	344.439	1571.32	3614.18	3816.69	4881.72	3810.64	5600.73
9497					Unmapped	1158.96	345.092	3603.07	7260.7	6449.88	6178.15	6630.51	8251.06
9508					Unmapped	1162.85	345.091	2943.15	4004.53	4326.88	3513.82	3397.95	3306.35
9525					Unmapped	1172.89	344.441	1522.08	1614.65	2299.38	3092.93	2858.23	3415.01
9526					Unmapped	1172.98	344.675	12801.4	20838.1	17690.8	21679.1	23826.9	26874.5
9546					Unmapped	1181.86	345.094	1496.62	1591.82	2154.57	1441.89	2508.75	2222.91
9547					Unmapped	1181.87	344.45	770.67	1654.33	1795.03	1545.82	2422.17	1925.23
9555					Unmapped	1184.94	344.125	1145.66	1933.14	2233.88	2065.57	1104.37	1600.09
9557					Unmapped	1184.96	344.439	1371.55	2570.86	2348.48	2797.73	3198.28	4925.92
9565					Unmapped	1189.92	344.439	374.269	1191.3	2891.96	2803.07	3314.2	4266.23
9569					Unmapped	1191.87	344.438	1097.68	2746.38	2855.66	2513.63	3428.42	2050.23
9576					Unmapped	1196.94	344.44	4162.88	7434.89	8258.18	9555.04	10233.5	11618.4
9578					Unmapped	1197.44	344.767	722.189	2547.19	2047.49	3365.82	3794.98	2591.86
9581					Unmapped	1198.91	344.906	1998.98	2646.86	3366.69	3513.93	4076.07	4547.87
